# Supplementary material for: Multiple Means to the Same End: The Genetic Basis of Acquired Stress Resistance in Yeast
Source: PLoS Genet. 2011 Nov 10;7(11):e1002353. doi: 10.1371/journal.pgen.1002353 (PMC3213159; doi:10.1371/journal.pgen.1002353)
Supplement: Table S1 — Strains with a fitness defect after 2 hours 0.4 mM H2O2 treatment. Strains with significant fitness defects were identified from six sequenced replicates comparing Sample 1 to Sample 2 (see Figure 1), with a cutoff of q<0.05. (XLS) [file pgen.1002353.s005.xls]

## Sheet: Sheet1
Table S1. Strains with a significant fitness defect following 2 hours exposure to 0.4mM H2O2.
Significant defects were identified from six sequenced replicates comparing Sample 1 to Sample 2, with a cutoff of q<0.05.
YAL012W
YAL058C-A
YBL022C
YBL024W
YBL071C
YBL079W
YBL089W
YBR027C
YBR031W
YBR098W
YBR099C
YBR120C
YBR216C
YBR217W
YBR225W
YBR226C
YBR290W
YCL008C
YCL044C
YCL050C
YCR002C
YCR003W
YCR024C-A
YCR031C
YCR052W
YCR062W
YCR066W
YDL020C
YDL059C
YDL066W
YDL090C
YDL167C
YDL192W
YDR004W
YDR011W
YDR049W
YDR067C
YDR076W
YDR120C
YDR253C
YDR257C
YDR303C
YDR322W
YDR323C
YDR328C
YDR349C
YDR385W
YDR386W
YDR388W
YDR394W
YDR395W
YDR414C
YDR443C
YDR495C
YDR516C
YDR518W
YER020W
YER041W
YER056C-A
YER173W
YER177W
YGL054C
YGL094C
YGL095C
YGL114W
YGL175C
YGR063C
YGR064W
YGR178C
YGR181W
YGR182C
YGR184C
YGR202C
YGR223C
YGR227W
YGR233C
YHL009C
YHL030W
YHR003C
YHR082C
YHR129C
YHR134W
YHR163W
YHR206W
YIL005W
YIL018W
YIL039W
YIL043C
YIL052C
YIL124W
YIL154C
YIR037W
YJL073W
YJL080C
YJL092W
YJL101C
YJL120W
YJL129C
YJL143W
YJL204C
YJL210W
YJL212C
YJR009C
YJR074W
YJR097W
YJR117W
YJR122W
YJR123W
YJR124C
YJR142W
YKL023W
YKL027W
YKL033W-A
YKL115C
YKL155C
YKL167C
YKL213C
YKR006C
YKR009C
YKR019C
YKR052C
YKR065C
YLL024C
YLL039C
YLR024C
YLR027C
YLR032W
YLR052W
YLR067C
YLR087C
YLR109W
YLR150W
YLR252W
YLR268W
YLR275W
YLR278C
YLR287C-A
YLR288C
YLR369W
YLR370C
YLR402W
YLR426W
YLR451W
YML021C
YML022W
YML041C
YML086C
YML095C
YML117W
YML124C
YMR078C
YMR109W
YMR138W
YMR186W
YMR225C
YMR230W
YMR238W
YMR242C
YNL001W
YNL078W
YNL107W
YNL148C
YNL179C
YNL213C
YNL268W
YNL283C
YNR006W
YNR007C
YNR017W
YNR040W
YNR041C
YNR050C
YNR051C
YOL036W
YOL043C
YOL061W
YOL062C
YOL081W
YOR051C
YOR085W
YOR089C
YOR091W
YOR127W
YOR305W
YOR368W
YPL013C
YPL022W
YPL055C
YPL056C
YPL135W
YPL143W
YPL194W
YPL202C
YPL214C
YPL225W
YPL237W
YPL261C
YPR023C
YPR067W
YPR111W
YPR130C
YPR167C
