# Supplementary material for: Multiple Means to the Same End: The Genetic Basis of Acquired Stress Resistance in Yeast
Source: PLoS Genet. 2011 Nov 10;7(11):e1002353. doi: 10.1371/journal.pgen.1002353 (PMC3213159; doi:10.1371/journal.pgen.1002353)
Supplement: Table S2 — Mutant strains with defects in acquiring H2O2 tolerance after each mild-stress pretreatment. Mutants were identified as described in Materials and Methods. (XLS) [file pgen.1002353.s006.xls]

## Sheet: Sheet1
Table S2. Mutant strains with identified defects in acquiring H2O2 tolerance after each mild stress pretreatment.
Mutants were identified as described in Materials and Methods. Briefly, strains were identified as having a specific defect in acquiring resistance if they had A) a fitness defect following treatment
with severe (1.0mM or 1.2mM) H2O2, B) had a smaller fitness defect following mild (0.4mM) H2O2 treatment, C) had no defect in survival of mild stress, and D) all of these conditions were met in multiple replicates
or conditions.
NaCl		HS		DTT		Tunicamycin
YBR231C ... SWC5 chromatin remodeling molecular function unknown nucleus* | YBR232C	x	YBR231C ... SWC5 chromatin remodeling molecular function unknown nucleus* | YBR232C	x	YBR231C ... SWC5 chromatin remodeling molecular function unknown nucleus* | YBR232C	x	YBL062W ... | YBL063W
YDR076W ... RAD55 meiotic DNA recombinase assemb protein binding nucleus | YDR077W	x	YDR076W ... RAD55 meiotic DNA recombinase assemb protein binding nucleus | YDR077W	x	YDR156W ... RPA14 transcription from RNA polymer DNA-directed RNA polymerase activitDNA-directed RNA polymerase I compl | YDR157W	x	YBR061C PAC cluster TRM7 protein biosynthesis* tRNA methyltransferase activity cytoplasm | YBR062C
YDR172W PAC cluster SUP35 mRNA catabolism, deadenylylati translation release factor activitycytosol* | YDR173C	x	YDR172W PAC cluster SUP35 mRNA catabolism, deadenylylati translation release factor activitycytosol* | YDR173C	x	YDR486C ... VPS60 late endosome to vacuole trans molecular function unknown cytoplasm* | YDR487C	x	YBR105C ... VID24 vesicle-mediated transport* molecular function unknown extrinsic to membrane* | YBR106W
YDR486C ... VPS60 late endosome to vacuole trans molecular function unknown cytoplasm* | YDR487C	x	YDR486C ... VPS60 late endosome to vacuole trans molecular function unknown cytoplasm* | YDR487C	x	YIL107C iESR cluster PFK26 fructose 2,6-bisphosphate meta 6-phosphofructo-2-kinase activity cytoplasm | YIL108W	x	YBR154C PAC cluster RPB5 transcription from RNA polymer DNA-directed RNA polymerase activitDNA-directed RNA polymerase III com | YBR155W
YEL062W ... NPR2 urea transport* channel regulator activity cellular component unknown | YEL063C	x	YEL062W ... NPR2 urea transport* channel regulator activity cellular component unknown | YEL063C	x	YIL110W Ö PAC cluster MNI1 biological process unknown S-adenosylmethionine-dependent | Putative S-adenosylmethionine-dependent methyltransferase of the seven beta-strand family; deletion mutant exhibits a weak vacuolar protein sorting defect, enhanced resistance to caspofungin, and is synthetically lethal with MEN mutantsYIL111W	x	YBR174C ... | YBR175W
YER151C ... UBP3 protein deubiquitination ubiquitin-specific protease activitcytoplasm | YER152C	x	YER151C ... UBP3 protein deubiquitination ubiquitin-specific protease activitcytoplasm | YER152C	x	YJL120W ... | YJL121C	x	YBR181C RP cluster RPS6B protein biosynthesis structural constituent of ribosome cytoplasm* | YBR182C
YHL023C ... RMD11 biological process unknown molecular function unknown cellular component unknown | YHL024W	x	YHL023C ... RMD11 biological process unknown molecular function unknown cellular component unknown | YHL024W	x	YKL076C Ö PSY1 | Dubious open reading frame, unlikely to encode a protein; not conserved in closely related Saccharomyces species; 69% of ORF overlaps the uncharacterized ORF YKL075CYKL077W	x	YBR208C ... DUR1,2 allantoin catabolism* allophanate hydrolase activity* cytoplasm | YBR209W
YHR143W-A PAC cluster RPC10 transcription from RNA polymer DNA-directed RNA polymerase activitDNA-directed RNA polymerase III com | YHR144C	x	YHR143W-A PAC cluster RPC10 transcription from RNA polymer DNA-directed RNA polymerase activitDNA-directed RNA polymerase III com | YHR144C	x	YNR051C ... BRE5 protein deubiquitination molecular function unknown cytoplasm | YNR052C	x	YDL076C ... RXT3 chromatin silencing histone deacetylase activity nucleus | YDL077C
YIL065C ... FIS1 mitochondrial fission molecular function unknown mitochondrial outer membrane | YIL066C	x	YIL065C ... FIS1 mitochondrial fission molecular function unknown mitochondrial outer membrane | YIL066C	x	YPL238C PAC cluster | YPL239W	x	YDL147W ... RPN5 ubiquitin-dependent protein ca molecular function unknown "proteasome regulatory particle, lid" | YDL148C
YIL077C ... YIL077C biological process unknown molecular function unknown mitochondrion | YIL078W	x	YIL077C ... YIL077C biological process unknown molecular function unknown mitochondrion | YIL078W	x	YHL023C ... RMD11 biological process unknown molecular function unknown cellular component unknown | YHL024W	x	YDR049W ... YDR049W biological process unknown molecular function unknown cytoplasm* | YDR050C
YIL083C Ö CAB2 coenzyme A biosynthesis phosphopantothenate-cysteine l | Probable phosphopantothenoylcysteine synthetase (PPCS), which catalyzes the second step of coenzyme A biosynthesis from pantothenate; null mutant lethality is complemented by E. coli coaBC (encoding a bifunctional enzyme with PPCS activity)YIL084C	x	YIL083C Ö CAB2 coenzyme A biosynthesis phosphopantothenate-cysteine l | Probable phosphopantothenoylcysteine synthetase (PPCS), which catalyzes the second step of coenzyme A biosynthesis from pantothenate; null mutant lethality is complemented by E. coli coaBC (encoding a bifunctional enzyme with PPCS activity)YIL084C	x	YNL273W ... TOF1 mitotic sister chromatid cohes molecular function unknown nuclear chromosome | YNL274C	x	YDR074W iESR cluster TPS2 response to stress* trehalose-phosphatase activity mitochondrion* | YDR075W
YIL110W Ö PAC cluster MNI1 biological process unknown S-adenosylmethionine-dependent | Putative S-adenosylmethionine-dependent methyltransferase of the seven beta-strand family; deletion mutant exhibits a weak vacuolar protein sorting defect, enhanced resistance to caspofungin, and is synthetically lethal with MEN mutantsYIL111W	x	YIL110W Ö PAC cluster MNI1 biological process unknown S-adenosylmethionine-dependent | Putative S-adenosylmethionine-dependent methyltransferase of the seven beta-strand family; deletion mutant exhibits a weak vacuolar protein sorting defect, enhanced resistance to caspofungin, and is synthetically lethal with MEN mutantsYIL111W	x	YBR140C ... IRA1 sporulation (sensu Fungi)* Ras GTPase activator activity mitochondrion* | YBR141C	x	YDR404C ... RPB7 transcription from RNA polymer DNA-directed RNA polymerase activit"DNA-directed RNA polymerase II, cor" | YDR405W
YKL076C Ö PSY1 | Dubious open reading frame, unlikely to encode a protein; not conserved in closely related Saccharomyces species; 69% of ORF overlaps the uncharacterized ORF YKL075CYKL077W	x	YKL076C Ö PSY1 | Dubious open reading frame, unlikely to encode a protein; not conserved in closely related Saccharomyces species; 69% of ORF overlaps the uncharacterized ORF YKL075CYKL077W	x	YER111C ... SWI4 G1/S transition of mitotic cel transcription factor activity nucleus | YER112W	x	YDR540C Ö IRC4 biological process unknown molecular function unknown | Putative protein of unknown function; null mutant displays increased levels of spontaneous Rad52p foci; green fluorescent protein (GFP)-fusion protein localizes to the cytoplasm and nucleusYDR541C
YLR113W ... HOG1 protein amino acid phosphoryla MAP kinase activity cytoplasm* | YLR114C	x	YLR113W ... HOG1 protein amino acid phosphoryla MAP kinase activity cytoplasm* | YLR114C	x	YER151C ... UBP3 protein deubiquitination ubiquitin-specific protease activitcytoplasm | YER152C	x	YER074W RP cluster RPS24A protein biosynthesis structural constituent of ribosome mitochondrion* | YER074W-A
YNR051C ... BRE5 protein deubiquitination molecular function unknown cytoplasm | YNR052C	x	YNR051C ... BRE5 protein deubiquitination molecular function unknown cytoplasm | YNR052C	x	YGL124C ... MON1 protein-vacuolar targeting* molecular function unknown cytosol* | YGL125W	x	YER110C PAC cluster KAP123 protein-nucleus import protein carrier activity cytoplasm* | YER111C
YPL148C ... PPT2 protein-cofactor linkage phosphopantetheinyltransferase actimitochondrion | YPL149W	x	YPL148C ... PPT2 protein-cofactor linkage phosphopantetheinyltransferase actimitochondrion | YPL149W	x	YHR143W-A PAC cluster RPC10 transcription from RNA polymer DNA-directed RNA polymerase activitDNA-directed RNA polymerase III com | YHR144C	x	YER139C Ö RTR1 biological process unknown molecular function unknown | Protein with a role in transcription; interacts with Rpo21p; has a cysteine-rich motif required for function and conserved in eukaryotes; shuttles between the nucleus and cytoplasm; RTR1 shows genetic interactions with RPB4, 5, 7, and 9YER140W
YPL238C PAC cluster | YPL239W	x	YPL238C PAC cluster | YPL239W	x	YIL065C ... FIS1 mitochondrial fission molecular function unknown mitochondrial outer membrane | YIL066C	x	YER165W PAC cluster PAB1 regulation of translational in poly(A) binding cytoplasm* | YER166W
YDR156W ... RPA14 transcription from RNA polymer DNA-directed RNA polymerase activitDNA-directed RNA polymerase I compl | YDR157W	x	YDR386W ... MUS81 DNA repair* endonuclease activity nucleus | YDR387C	x	YIL077C ... YIL077C biological process unknown molecular function unknown mitochondrion | YIL078W	x	YGL066W ... SGF73 histone acetylation molecular function unknown SAGA complex | YGL067W
YJL120W ... | YJL121C	x	YER111C ... SWI4 G1/S transition of mitotic cel transcription factor activity nucleus | YER112W	x	YIL083C Ö CAB2 coenzyme A biosynthesis phosphopantothenate-cysteine l | Probable phosphopantothenoylcysteine synthetase (PPCS), which catalyzes the second step of coenzyme A biosynthesis from pantothenate; null mutant lethality is complemented by E. coli coaBC (encoding a bifunctional enzyme with PPCS activity)YIL084C	x	YGR078C PAC cluster PAC10 tubulin folding tubulin binding cytoplasm* | YGR079W
YDR386W ... MUS81 DNA repair* endonuclease activity nucleus | YDR387C	x	YGL124C ... MON1 protein-vacuolar targeting* molecular function unknown cytosol* | YGL125W	x	YLR113W ... HOG1 protein amino acid phosphoryla MAP kinase activity cytoplasm* | YLR114C	x	YGR118W RP cluster RPS23A protein biosynthesis* structural constituent of ribosome cytosolic small ribosomal subunit ( | YGR119C
YER111C ... SWI4 G1/S transition of mitotic cel transcription factor activity nucleus | YER112W	x	YIL107C iESR cluster PFK26 fructose 2,6-bisphosphate meta 6-phosphofructo-2-kinase activity cytoplasm | YIL108W	x	YLR330W ... CHS5 spore wall assembly (sensu Fun molecular function unknown cytoplasm | YLR331C	x	YGR135W ... PRE9 ubiquitin-dependent protein ca endopeptidase activity "proteasome core complex, alpha-subu" | YGR136W
YIL107C iESR cluster PFK26 fructose 2,6-bisphosphate meta 6-phosphofructo-2-kinase activity cytoplasm | YIL108W	x	YNL273W ... TOF1 mitotic sister chromatid cohes molecular function unknown nuclear chromosome | YNL274C	x	YPL065W ... VPS28 protein-vacuolar targeting* molecular function unknown endosome* | YPL066W	x	YGR285C PAC cluster ZUO1 protein folding unfolded protein binding cytoplasm* | YGR286C
YNL273W ... TOF1 mitotic sister chromatid cohes molecular function unknown nuclear chromosome | YNL274C	x	YPL022W ... RAD1 removal of nonhomologous ends* single-stranded DNA specific endodenucleotide excision repair factor 1 | YPL023C	x	YDR172W PAC cluster SUP35 mRNA catabolism, deadenylylati translation release factor activitycytosol* | YDR173C	x	YHR143W-A PAC cluster RPC10 transcription from RNA polymer DNA-directed RNA polymerase activitDNA-directed RNA polymerase III com | YHR144C
YPL022W ... RAD1 removal of nonhomologous ends* single-stranded DNA specific endodenucleotide excision repair factor 1 | YPL023C	x	YJL120W ... | YJL121C	x	YDR076W ... RAD55 meiotic DNA recombinase assemb protein binding nucleus | YDR077W	x	YHR204W ... MNL1 ER-associated protein cataboli carbohydrate binding endoplasmic reticulum | YHR205W
YBR140C ... IRA1 sporulation (sensu Fungi)* Ras GTPase activator activity mitochondrion* | YBR141C	x	YDR156W ... RPA14 transcription from RNA polymer DNA-directed RNA polymerase activitDNA-directed RNA polymerase I compl | YDR157W	x	YDR386W ... MUS81 DNA repair* endonuclease activity nucleus | YDR387C	x	YIL034C ... CAP2 barbed-end actin filament capp actin filament binding actin cortical patch* | YIL035C
YLR330W ... CHS5 spore wall assembly (sensu Fun molecular function unknown cytoplasm | YLR331C	x	YBR140C ... IRA1 sporulation (sensu Fungi)* Ras GTPase activator activity mitochondrion* | YBR141C	x	YEL062W ... NPR2 urea transport* channel regulator activity cellular component unknown | YEL063C	x	YIL043C ... CBR1 electron transport cytochrome-b5 reductase activity mitochondrion* | YIL044C
YPL065W ... VPS28 protein-vacuolar targeting* molecular function unknown endosome* | YPL066W	x	YLR330W ... CHS5 spore wall assembly (sensu Fun molecular function unknown cytoplasm | YLR331C	x	YPL022W ... RAD1 removal of nonhomologous ends* single-stranded DNA specific endodenucleotide excision repair factor 1 | YPL023C	x	YIL065C ... FIS1 mitochondrial fission molecular function unknown mitochondrial outer membrane | YIL066C
YBR234C ... ARC40 actin filament organization* structural constituent of cytoskeleArp2/3 protein complex | YBR235W	x	YPL065W ... VPS28 protein-vacuolar targeting* molecular function unknown endosome* | YPL066W	x	YPL148C ... PPT2 protein-cofactor linkage phosphopantetheinyltransferase actimitochondrion | YPL149W	x	YIL069C ... RPS24B protein biosynthesis structural constituent of ribosome cytosolic small ribosomal subunit ( | YIL070C
YGL250W Ö RMR1 biological process unknown molecular function unknown | Protein required for meiotic recombination and gene conversion; null mutant displays reduced PIS1 expression and growth defects on non-fermentable carbon sources and minimal media; GFP-fusion protein localizes to both cytoplasm and nucleusYGL251C	x	YBR234C ... ARC40 actin filament organization* structural constituent of cytoskeleArp2/3 protein complex | YBR235W	x	YBR234C ... ARC40 actin filament organization* structural constituent of cytoskeleArp2/3 protein complex | YBR235W	x	YIL077C ... YIL077C biological process unknown molecular function unknown mitochondrion | YIL078W
YIL041W ... GVP36 biological process unknown molecular function unknown cytoplasm | YIL042C	x	YGL250W Ö RMR1 biological process unknown molecular function unknown | Protein required for meiotic recombination and gene conversion; null mutant displays reduced PIS1 expression and growth defects on non-fermentable carbon sources and minimal media; GFP-fusion protein localizes to both cytoplasm and nucleusYGL251C	x	YDL194W ... SNF3 signal transduction* receptor activity* plasma membrane | YDL195W	x	YIL107C iESR cluster PFK26 fructose 2,6-bisphosphate meta 6-phosphofructo-2-kinase activity cytoplasm | YIL108W
YJL128C ... PBS2 protein amino acid phosphoryla MAP kinase kinase activity* cytoplasm | YJL129C	x	YIL041W ... GVP36 biological process unknown molecular function unknown cytoplasm | YIL042C	x	YDR011W ... SNQ2 response to drug* xenobiotic-transporting ATPase actimitochondrion* | YDR012W	x	YIL110W Ö PAC cluster MNI1 biological process unknown S-adenosylmethionine-dependent | Putative S-adenosylmethionine-dependent methyltransferase of the seven beta-strand family; deletion mutant exhibits a weak vacuolar protein sorting defect, enhanced resistance to caspofungin, and is synthetically lethal with MEN mutantsYIL111W
YMR201C ... RAD14 nucleotide-excision repair, DN damaged DNA binding nucleotide excision repair factor 1 | YMR202W	x	YJL128C ... PBS2 protein amino acid phosphoryla MAP kinase kinase activity* cytoplasm | YJL129C	x	YDR392W ... SPT3 sporulation (sensu Fungi)* transcription cofactor activity SAGA complex* | YDR393W	x	YIL124W iESR cluster AYR1 phosphatidic acid biosynthesis acylglycerone-phosphate reductase acytoplasm* | YIL125W
YPR023C ... EAF3 regulation of transcription fr histone acetyltransferase activity histone acetyltransferase complex* | YPR024W	x	YMR201C ... RAD14 nucleotide-excision repair, DN damaged DNA binding nucleotide excision repair factor 1 | YMR202W	x	YGL066W ... SGF73 histone acetylation molecular function unknown SAGA complex | YGL067W	x	YIL160C ... POT1 fatty acid beta-oxidation acetyl-CoA C-acyltransferase activiperoxisomal matrix | YIL161W
YAL011W ... SWC3 chromatin remodeling* molecular function unknown nucleus* | YAL012W	x	YPR023C ... EAF3 regulation of transcription fr histone acetyltransferase activity histone acetyltransferase complex* | YPR024W	x	YGR118W RP cluster RPS23A protein biosynthesis* structural constituent of ribosome cytosolic small ribosomal subunit ( | YGR119C	x	YIR005W ... IST3 spliceosome assembly "RNA splicing factor activity, trans"snRNP U2 | YIR006C
YAL056W ... GPB2 signal transduction signal transducer activity cytoplasm* | YAL058W	x	YAL011W ... SWC3 chromatin remodeling* molecular function unknown nucleus* | YAL012W	x	YLR374C ... | YLR375W	x	YJL020C ... BBC1 actin cytoskeleton organizatio myosin I binding actin cortical patch | YJL022W
YCR024C ... SLM5 protein biosynthesis asparagine-tRNA ligase activity mitochondrion | YCR024C-A	x	YAL056W ... GPB2 signal transduction signal transducer activity cytoplasm* | YAL058W	x	YML026C RP cluster RPS18B protein biosynthesis structural constituent of ribosome cytosolic small ribosomal subunit ( | YML027W	x	YJL062W ... LAS21 GPI anchor biosynthesis transferase activity integral to plasma membrane* | YJL062W-A
YCR050C ... | YCR051W	x	YCR024C ... SLM5 protein biosynthesis asparagine-tRNA ligase activity mitochondrion | YCR024C-A	x	YOR182C PAC cluster RPS30B protein biosynthesis structural constituent of ribosome cytosolic small ribosomal subunit ( | YOR183W	x	YJL179W ... PFD1 protein folding* unfolded protein binding prefoldin complex | YJL180C
YDL089W Ö NUR1 biological process unknown molecular function unknown | Protein of unknown function; interacts with Csm1p, Lrs4p; required for rDNA repeat stability; null mutant causes increase in unequal sister-chromatid exchange; GFP-fusion protein localizes to the nuclear periphery, possible Cdc28p substrateYDL090C	x	YCR050C ... | YCR051W	x	YJL001W ... PRE3 response to stress* endopeptidase activity "proteasome core complex, beta-subun" | YJL002C	x	YJL204C ... RCY1 endocytosis protein binding site of polarized growth | YJL205C
YDR075W ... PPH3 protein amino acid dephosphory protein phosphatase type 2A activitcytoplasm* | YDR076W	x	YDL089W Ö NUR1 biological process unknown molecular function unknown | Protein of unknown function; interacts with Csm1p, Lrs4p; required for rDNA repeat stability; null mutant causes increase in unequal sister-chromatid exchange; GFP-fusion protein localizes to the nuclear periphery, possible Cdc28p substrateYDL090C	x	YER110C PAC cluster KAP123 protein-nucleus import protein carrier activity cytoplasm* | YER111C	x	YJR013W ... GPI14 GPI anchor biosynthesis mannosyltransferase activity endoplasmic reticulum membrane | YJR014W
YDR385W PAC cluster EFT2 translational elongation translation elongation factor activribosome | YDR386W	x	YDR075W ... PPH3 protein amino acid dephosphory protein phosphatase type 2A activitcytoplasm* | YDR076W	x	YGL212W ... VAM7 vesicle fusion* v-SNARE activity vacuolar membrane (sensu Fungi) | YGL213C	x	YKL007W ... CAP1 barbed-end actin filament capp actin filament binding actin cortical patch* | YKL008C
YFL033C ... RIM15 protein amino acid phosphoryla protein kinase activity cytoplasm* | YFL034C-A	x	YDR385W PAC cluster EFT2 translational elongation translation elongation factor activribosome | YDR386W	x	YBR208C ... DUR1,2 allantoin catabolism* allophanate hydrolase activity* cytoplasm | YBR209W	x	YLR021W Ö IRC25 biological process unknown molecular function unknown | Component of a heterodimeric Poc4p-Irc25p chaperone involved in assembly of alpha subunits into the 20S proteasome; may regulate formation of proteasome isoforms with alternative subunits under different conditionsYLR022C
YFR007W Ö YFH7 biological process unknown molecular function unknown | Putative kinase with similarity to the phosphoribulokinase/uridine kinase/bacterial pantothenate kinase (PRK/URK/PANK) subfamily of P-loop kinasesYFR008W	x	YFL033C ... RIM15 protein amino acid phosphoryla protein kinase activity cytoplasm* | YFL034C-A	x	YEL037C ... RAD23 ER-associated protein cataboli damaged DNA binding mitochondrion* | YEL038W	x	YLR068W ... FYV7 processing of 20S pre-rRNA molecular function unknown nucleus* | YLR069C
YGL020C Ö GET1 mitochondrion organization and molecular function unknown endoplasmic reticulum | Subunit of the GET complex; involved in insertion of proteins into the ER membrane; required for the retrieval of HDEL proteins from the Golgi to the ER in an ERD2 dependent fashion and for normal mitochondrial morphology and inheritanceYGL021W	x	YFR007W Ö YFH7 biological process unknown molecular function unknown | Putative kinase with similarity to the phosphoribulokinase/uridine kinase/bacterial pantothenate kinase (PRK/URK/PANK) subfamily of P-loop kinasesYFR008W	x	YFR010W ... UBP6 protein deubiquitination ubiquitin-specific protease activitproteasome regulatory particle (sen | YFR011C	x	YLR330W ... CHS5 spore wall assembly (sensu Fun molecular function unknown cytoplasm | YLR331C
YHR082C ... KSP1 protein amino acid phosphoryla protein serine/threonine kinase actnucleus | YHR083W	x	YGL020C Ö GET1 mitochondrion organization and molecular function unknown endoplasmic reticulum | Subunit of the GET complex; involved in insertion of proteins into the ER membrane; required for the retrieval of HDEL proteins from the Golgi to the ER in an ERD2 dependent fashion and for normal mitochondrial morphology and inheritanceYGL021W	x	YHR069C ... RRP4 35S primary transcript process 3'-5'-exoribonuclease activity nuclear exosome (RNase complex)* | YHR069C-A	x	YML031W ... NDC1 protein-nucleus import* structural constituent of cytoskelenuclear pore* | YML032C
YHR104W iESR cluster GRE3 response to stress* aldo-keto reductase activity* cytoplasm* | YHR105W	x	YHR082C ... KSP1 protein amino acid phosphoryla protein serine/threonine kinase actnucleus | YHR083W	x	YLL008W PAC cluster DRS1 35S primary transcript process ATP-dependent RNA helicase activitynucleolus | YLL009C	x	YMR116C RP cluster ASC1 biological process unknown molecular function unknown cytoplasm | YMR117C
YIL098C ... FMC1 protein complex assembly molecular function unknown mitochondrion | YIL099W	x	YHR104W iESR cluster GRE3 response to stress* aldo-keto reductase activity* cytoplasm* | YHR105W	x	YNL201C ... PSY2 biological process unknown molecular function unknown nucleus | YNL202W	x	YMR125W ... STO1 nuclear mRNA splicing, via spl mRNA binding commitment complex* | YMR126C
YIL158W Ö AIM20 biological process unknown molecular function unknown | Putative protein of unknown function; overexpression causes a cell cycle delay or arrest; green fluorescent protein (GFP)-fusion protein localizes to the vacuole; null mutant displays elevated frequency of mitochondrial genome lossYIL159W	x	YIL098C ... FMC1 protein complex assembly molecular function unknown mitochondrion | YIL099W	x	YOR043W ... WHI2 endocytosis* phosphatase activator activity cellular component unknown | YOR044W	x	YMR214W ... SCJ1 protein folding* chaperone binding endoplasmic reticulum lumen | YMR215W
YJL154C ... VPS35 protein-Golgi retention* molecular function unknown endosome* | YJL155C	x	YIL158W Ö AIM20 biological process unknown molecular function unknown | Putative protein of unknown function; overexpression causes a cell cycle delay or arrest; green fluorescent protein (GFP)-fusion protein localizes to the vacuole; null mutant displays elevated frequency of mitochondrial genome lossYIL159W	x	YDL007W ... RPT2 ubiquitin-dependent protein ca ATPase activity* nucleus* | YDL008W	x	YMR230W RP cluster RPS10B protein biosynthesis structural constituent of ribosome cytosolic small ribosomal subunit ( | YMR230W-A
YJL155C iESR cluster FBP26 glucose metabolism "fructose-2,6-bisphosphate 2-phospha"cytosol | YJL156C	x	YJL154C ... VPS35 protein-Golgi retention* molecular function unknown endosome* | YJL155C	x	YDL097C ... RPN6 ubiquitin-dependent protein ca structural molecule activity "proteasome regulatory particle, lid" | YDL098C	x	YMR319C ... FET4 intracellular copper ion trans iron ion transporter activity integral to plasma membrane | YMR320W
YJL164C iESR cluster TPK1 protein amino acid phosphoryla protein serine/threonine kinase actcytoplasm* | YJL165C	x	YJL155C iESR cluster FBP26 glucose metabolism "fructose-2,6-bisphosphate 2-phospha"cytosol | YJL156C	x	YGL048C ... RPT6 ubiquitin-dependent protein ca ATPase activity* nucleus* | YGL049C	x	YNL084C ... END3 endocytosis* "protein binding, bridging" actin cortical patch | YNL085W
YJR043C PAC cluster POL32 nucleotide-excision repair* delta DNA polymerase activity nucleus* | YJR044C	x	YJL164C iESR cluster TPK1 protein amino acid phosphoryla protein serine/threonine kinase actcytoplasm* | YJL165C	x	YOR218C ... | YOR219C	x	YNL201C ... PSY2 biological process unknown molecular function unknown nucleus | YNL202W
YJR074W ... MOG1 protein-nucleus import Ran GTPase binding nucleus | YJR075W	x	YJR043C PAC cluster POL32 nucleotide-excision repair* delta DNA polymerase activity nucleus* | YJR044C	x	YOR261C ... RPN8 ubiquitin-dependent protein ca molecular function unknown "proteasome regulatory particle, lid" | YOR262W	x	YNL248C PAC cluster RPA49 transcription from RNA polymer DNA-directed RNA polymerase activitDNA-directed RNA polymerase I compl | YNL249C
YJR083C ... ACF4 actin cytoskeleton organizatio molecular function unknown cellular component unknown | YJR084W	x	YJR074W ... MOG1 protein-nucleus import Ran GTPase binding nucleus | YJR075W	x	YPR108W ... RPN7 ubiquitin-dependent protein ca structural molecule activity "proteasome regulatory particle, lid" | YPR108W-A	x	YNL273W ... TOF1 mitotic sister chromatid cohes molecular function unknown nuclear chromosome | YNL274C
YKL033W-A ... YKL033W-A biological process unknown molecular function unknown cellular component unknown | YKL034W	x	YJR083C ... ACF4 actin cytoskeleton organizatio molecular function unknown cellular component unknown | YJR084W	x	YBR058C ... UBP14 protein deubiquitination* ubiquitin-specific protease activitcytoplasm | YBR058C-A	x	YOL003C Ö PFA4 biological process unknown molecular function unknown | Palmitoyltransferase with autoacylation activity, required for palmitoylation of amino acid permeases containing a C-terminal Phe-Trp-Cys site; required for modification of Chs3p; member of the DHHC family of putative palmitoyltransferasesYOL004W
YKL121W Ö iESR cluster DGR2 biological process unknown molecular function unknown | Protein of unknown function; null mutant is resistant to 2-deoxy-D-glucose and displays abnormally elongated budsYKL122C	x	YKL033W-A ... YKL033W-A biological process unknown molecular function unknown cellular component unknown | YKL034W	x	YCR066W ... RAD18 DNA repair ubiquitin conjugating enzyme activinuclear chromatin | YCR067C	x	YOR039W ... CKB2 protein amino acid phosphoryla protein kinase CK2 activity protein kinase CK2 complex | YOR040W
YLR025W ... SNF7 late endosome to vacuole trans molecular function unknown cytoplasm* | YLR026C	x	YKL121W Ö iESR cluster DGR2 biological process unknown molecular function unknown | Protein of unknown function; null mutant is resistant to 2-deoxy-D-glucose and displays abnormally elongated budsYKL122C	x	YCR098C ... GIT1 glycerophosphodiester transpor glycerophosphodiester transporter aplasma membrane | YCR099C	x	YOR043W ... WHI2 endocytosis* phosphatase activator activity cellular component unknown | YOR044W
YLR085C ... ARP6 protein-vacuolar targeting* molecular function unknown cytoplasm* | YLR086W	x	YLR025W ... SNF7 late endosome to vacuole trans molecular function unknown cytoplasm* | YLR026C	x	YDL048C ... STP4 biological process unknown molecular function unknown cytoplasm* | YDL049C	x	YOR182C PAC cluster RPS30B protein biosynthesis structural constituent of ribosome cytosolic small ribosomal subunit ( | YOR183W
YLR232W ... | YLR233C	x	YLR085C ... ARP6 protein-vacuolar targeting* molecular function unknown cytoplasm* | YLR086W	x	YDL130W ... RPP1B translational elongation* structural constituent of ribosome cytosolic large ribosomal subunit ( | YDL130W-A	x	YOR183W ... FYV12 biological process unknown molecular function unknown cellular component unknown | YOR184W
YLR407W ... YLR407W biological process unknown molecular function unknown cellular component unknown | YLR408C	x	YLR232W ... | YLR233C	x	YDR074W iESR cluster TPS2 response to stress* trehalose-phosphatase activity mitochondrion* | YDR075W	x	YOR209C PAC cluster NPT1 chromatin silencing at telomer nicotinate phosphoribosyltransferasnucleus | YOR210W
YLR426W ... YLR426W biological process unknown molecular function unknown mitochondrion | YLR427W	x	YLR407W ... YLR407W biological process unknown molecular function unknown cellular component unknown | YLR408C	x	YDR276C ... PMP3 cation transport molecular function unknown plasma membrane | YDR277C	x	YOR293W RP cluster RPS10A protein biosynthesis structural constituent of ribosome cytosolic small ribosomal subunit ( | YOR294W
YML103C ... NUP188 mRNA-nucleus export* structural molecule activity nuclear pore | YML104C	x	YLR426W ... YLR426W biological process unknown molecular function unknown mitochondrion | YLR427W	x	YHR134W ... WSS1 protein sumoylation molecular function unknown cellular component unknown | YHR135C	x	YOR327C ... SNC2 endocytosis* v-SNARE activity transport vesicle | YOR328W
YMR039C ... SUB1 positive regulation of transcr transcription coactivator activity nucleus | YMR040W	x	YML103C ... NUP188 mRNA-nucleus export* structural molecule activity nuclear pore | YML104C	x	YIL005W ... EPS1 protein-ER retention protein disulfide isomerase activitendoplasmic reticulum membrane | YIL006W	x	YOR345C ... | YOR346W
YMR264W ... CUE1 ER-associated protein cataboli protein binding mitochondrion* | YMR265C	x	YMR039C ... SUB1 positive regulation of transcr transcription coactivator activity nucleus | YMR040W	x	YIL052C RP cluster RPL34B protein biosynthesis structural constituent of ribosome cytosolic large ribosomal subunit ( | YIL053W	x	YPL115C ... BEM3 establishment of cell polarity signal transducer activity* intracellular | YPL116W
YOR371C ... GPB1 signal transduction signal transducer activity cytoplasm | YOR372C	x	YMR264W ... CUE1 ER-associated protein cataboli protein binding mitochondrion* | YMR265C	x	YJL020C ... BBC1 actin cytoskeleton organizatio myosin I binding actin cortical patch | YJL022W	x	YPL138C ... SPP1 chromatin silencing at telomer histone lysine N-methyltransferase COMPASS complex | YPL139C
YOL034W ... SMC5 DNA repair* molecular function unknown nucleus* | YOL035C	x	YOR371C ... GPB1 signal transduction signal transducer activity cytoplasm | YOR372C	x	YJL062W ... LAS21 GPI anchor biosynthesis transferase activity integral to plasma membrane* | YJL062W-A	x	YPL144W Ö POC4 biological process unknown molecular function unknown | Component of a heterodimeric Poc4p-Irc25p chaperone involved in assembly of alpha subunits into the 20S proteasome; may regulate formation of proteasome isoforms with alternative subunits under different conditionsYPL145C
YML113W ... DAT1 negative regulation of transcr AT DNA binding nucleus | YML114C	x	YOL034W ... SMC5 DNA repair* molecular function unknown nucleus* | YOL035C	x	YJL101C ... GSH1 response to cadmium ion* glutamate-cysteine ligase activity intracellular | YJL102W	x	YPL148C ... PPT2 protein-cofactor linkage phosphopantetheinyltransferase actimitochondrion | YPL149W
YDR057W ... YOS9 ER to Golgi transport protein transporter activity endoplasmic reticulum | YDR058C	x	YML095C ... RAD10 removal of nonhomologous ends* single-stranded DNA specific endodenucleotide excision repair factor 1 | YML096W	x	YKL213C ... DOA1 ubiquitin-dependent protein ca molecular function unknown cytoplasm* | YKL214C	x	YPR057W ... BRR1 spliceosome assembly RNA binding small nuclear ribonucleoprotein com | YPR058W
YDR360W Ö OPI7 | Dubious open reading frame unlikely to encode a protein, based on available experimental and comparative sequence data; partially overlaps verified gene VID21/YDR359C.YDR361C	x	YJL047C ... RTT101 ubiquitin-dependent protein ca protein binding* cytoplasm* | YJL047C-A	x	YLL039C iESR cluster UBI4 response to stress* protein tag* cytoplasm | YLL040C	x	YPR187W PAC cluster RPO26 transcription from RNA polymer DNA-directed RNA polymerase activitDNA-directed RNA polymerase III com | YPR188C
YJL047C ... RTT101 ubiquitin-dependent protein ca protein binding* cytoplasm* | YJL047C-A	x	YDR360W Ö OPI7 | Dubious open reading frame unlikely to encode a protein, based on available experimental and comparative sequence data; partially overlaps verified gene VID21/YDR359C.YDR361C	x	YLR119W ... SRN2 protein-vacuolar targeting* molecular function unknown endosome* | YLR120C	x	YAL011W ... SWC3 chromatin remodeling* molecular function unknown nucleus* | YAL012W
YML095C ... RAD10 removal of nonhomologous ends* single-stranded DNA specific endodenucleotide excision repair factor 1 | YML096W	x	YDR057W ... YOS9 ER to Golgi transport protein transporter activity endoplasmic reticulum | YDR058C	x	YMR214W ... SCJ1 protein folding* chaperone binding endoplasmic reticulum lumen | YMR215W	x	YAL056W ... GPB2 signal transduction signal transducer activity cytoplasm* | YAL058W
YBR058C ... UBP14 protein deubiquitination* ubiquitin-specific protease activitcytoplasm | YBR058C-A	x	YML113W ... DAT1 negative regulation of transcr AT DNA binding nucleus | YML114C	x	YMR316W ... DIA1 pseudohyphal growth* molecular function unknown cytoplasm | YMR317W	x	YAR003W ... SWD1 chromatin silencing at telomer histone lysine N-methyltransferase COMPASS complex | YAR007C
YBR208C ... DUR1,2 allantoin catabolism* allophanate hydrolase activity* cytoplasm | YBR209W	x	YCL037C PAC cluster SRO9 protein biosynthesis RNA binding polysome | YCL038C	x	YNL001W PAC cluster DOM34 protein biosynthesis* molecular function unknown cytoplasm | YNL002C	x	YAR014C ... BUD14 cellular morphogenesis during molecular function unknown bud neck* | YAR015W
YDL007W ... RPT2 ubiquitin-dependent protein ca ATPase activity* nucleus* | YDL008W	x	#N/A	x	YNL324W ... | YNL325C	x	YBL011W ... SCT1 phospholipid biosynthesis glycerol-3-phosphate O-acyltransferendoplasmic reticulum | YBL012C
YDL097C ... RPN6 ubiquitin-dependent protein ca structural molecule activity "proteasome regulatory particle, lid" | YDL098C	x	YCR066W ... RAD18 DNA repair ubiquitin conjugating enzyme activinuclear chromatin | YCR067C	x	YOR039W ... CKB2 protein amino acid phosphoryla protein kinase CK2 activity protein kinase CK2 complex | YOR040W	x	YBL021C ... HAP3 transcription* transcriptional activator activity nucleus* | YBL022C
YDR011W ... SNQ2 response to drug* xenobiotic-transporting ATPase actimitochondrion* | YDR012W	x	YCR098C ... GIT1 glycerophosphodiester transpor glycerophosphodiester transporter aplasma membrane | YCR099C	x	YPL084W ... BRO1 ubiquitin-dependent protein ca intracellular transporter activity cytoplasm* | YPL085W	x	YBL039C PAC cluster URA7 phospholipid biosynthesis* CTP synthase activity cytosol | YBL039W-B
YDR392W ... SPT3 sporulation (sensu Fungi)* transcription cofactor activity SAGA complex* | YDR393W	x	YDL048C ... STP4 biological process unknown molecular function unknown cytoplasm* | YDL049C	x	YPL237W PAC cluster SUI3 translational initiation translation initiation factor activribosome* | YPL238C	x	YBL047C ... EDE1 endocytosis molecular function unknown bud neck* | YBL048W
YFR010W ... UBP6 protein deubiquitination ubiquitin-specific protease activitproteasome regulatory particle (sen | YFR011C	x	YDL074C ... BRE1 chromatin silencing at telomer ubiquitin-protein ligase activity nucleus | YDL075W	x	YOR327C ... SNC2 endocytosis* v-SNARE activity transport vesicle | YOR328W	x	YBL078C iESR cluster ATG8 protein-vacuolar targeting* microtubule binding autophagic vacuole* | YBL079W
YGL048C ... RPT6 ubiquitin-dependent protein ca ATPase activity* nucleus* | YGL049C	x	YDL130W ... RPP1B translational elongation* structural constituent of ribosome cytosolic large ribosomal subunit ( | YDL130W-A	x	YHR050W ... SMF2 manganese ion transport "di-, tri-valent inorganic cation tr"mitochondrion* | YHR050W-A	x	YBR006W iESR cluster UGA2 response to oxidative stress* succinate-semialdehyde dehydrogenascytoplasm | YBR007C
YGL066W ... SGF73 histone acetylation molecular function unknown SAGA complex | YGL067W	x	YDR049W ... YDR049W biological process unknown molecular function unknown cytoplasm* | YDR050C	x	YHR207C ... SET5 biological process unknown molecular function unknown cytoplasm* | YHR208W	x	YBR021W ... FUR4 uracil transport uracil permease activity plasma membrane* | YBR022W
YGR118W RP cluster RPS23A protein biosynthesis* structural constituent of ribosome cytosolic small ribosomal subunit ( | YGR119C	x	YDR074W iESR cluster TPS2 response to stress* trehalose-phosphatase activity mitochondrion* | YDR075W	x	YKL007W ... CAP1 barbed-end actin filament capp actin filament binding actin cortical patch* | YKL008C	x	YBR120C ... CBP6 protein biosynthesis molecular function unknown mitochondrion | YBR121C
YHR069C ... RRP4 35S primary transcript process 3'-5'-exoribonuclease activity nuclear exosome (RNase complex)* | YHR069C-A	x	YDR190C PAC cluster RVB1 regulation of transcription fr ATPase activity nucleus* | YDR191W	x	YKR084C ... HBS1 protein biosynthesis molecular function unknown cytoplasm | YKR085C	x	YBR175W ... SWD3 chromatin silencing at telomer histone lysine N-methyltransferase COMPASS complex | YBR176W
YJL001W ... PRE3 response to stress* endopeptidase activity "proteasome core complex, beta-subun" | YJL002C	x	YDR266C ... YDR266C biological process unknown molecular function unknown cytoplasm | YDR267C	x	YNL197C ... WHI3 regulation of cell size RNA binding cytoplasm | YNL198C	x	YBR246W Ö PAC cluster RRT2 biological process unknown molecular function unknown | Putative protein of unknown function; non-essential gene identified in a screen for mutants with increased levels of rDNA transcription; null mutants display a weak carboxypeptidase Y missorting/secretion phenotypeYBR247C
YLR374C ... | YLR375W	x	YDR276C ... PMP3 cation transport molecular function unknown plasma membrane | YDR277C	x	YCL037C PAC cluster SRO9 protein biosynthesis RNA binding polysome | YCL038C	x	YBR269C iESR cluster FMP21 biological process unknown molecular function unknown mitochondrion | YBR270C
YML026C RP cluster RPS18B protein biosynthesis structural constituent of ribosome cytosolic small ribosomal subunit ( | YML027W	x	YDR403W ... DIT1 spore wall assembly (sensu Fun catalytic activity cellular component unknown | YDR404C	x	#N/A	x	YBR277C ... | YBR278W
YOR043W ... WHI2 endocytosis* phosphatase activator activity cellular component unknown | YOR044W	x	YDR540C Ö IRC4 biological process unknown molecular function unknown | Putative protein of unknown function; null mutant displays increased levels of spontaneous Rad52p foci; green fluorescent protein (GFP)-fusion protein localizes to the cytoplasm and nucleusYDR541C	x	YDR540C Ö IRC4 biological process unknown molecular function unknown | Putative protein of unknown function; null mutant displays increased levels of spontaneous Rad52p foci; green fluorescent protein (GFP)-fusion protein localizes to the cytoplasm and nucleusYDR541C	x	YBR278W ... DPB3 chromatin silencing at telomer epsilon DNA polymerase activity replication fork* | YBR279W
YOR182C PAC cluster RPS30B protein biosynthesis structural constituent of ribosome cytosolic small ribosomal subunit ( | YOR183W	x	YER056C-A RP cluster RPL34A protein biosynthesis structural constituent of ribosome cytosolic large ribosomal subunit ( | YER057C	x	YGR271W ... SLH1 regulation of translation RNA helicase activity cytoplasm | YGR273C	x	YBR281C Ö DUG2 biological process unknown molecular function unknown | Probable di- and tri-peptidase; forms a complex with Dug1p and Dug3p to degrade glutathione (GSH) and other peptides containing a gamma-glu-X bond in an alternative pathway to GSH degradation by gamma-glutamyl transpeptidase (Ecm38p)YBR282W
YOR218C ... | YOR219C	x	YFL008W ... SMC1 mitotic sister chromatid segre ATPase activity* nuclear cohesin complex | YFL009W	x	YAL015C ... NTG1 DNA repair* DNA-(apurinic or apyrimidinic site)nucleus* | YAL016C-B	x	YBR284W ... YBR284W biological process unknown molecular function unknown cellular component unknown | YBR285W
YOR261C ... RPN8 ubiquitin-dependent protein ca molecular function unknown "proteasome regulatory particle, lid" | YOR262W	x	YGL019W ... CKB1 protein amino acid phosphoryla protein kinase CK2 activity protein kinase CK2 complex | YGL020C	x	YBR131W ... CCZ1 protein-vacuolar targeting* guanyl-nucleotide exchange factor amembrane* | YBR132C	x	YBR286W ... APE3 vacuolar protein catabolism aminopeptidase activity vacuole (sensu Fungi) | YBR287W
YPR108W ... RPN7 ubiquitin-dependent protein ca structural molecule activity "proteasome regulatory particle, lid" | YPR108W-A	x	YGL152C ... | YGL153W	x	YDL074C ... BRE1 chromatin silencing at telomer ubiquitin-protein ligase activity nucleus | YDL075W	x	YBR292C ... | YBR293W
YGL212W ... VAM7 vesicle fusion* v-SNARE activity vacuolar membrane (sensu Fungi) | YGL213C	x	YGR092W ... DBF2 protein amino acid phosphoryla protein serine/threonine kinase actbud neck* | YGR093W	x	YDR190C PAC cluster RVB1 regulation of transcription fr ATPase activity nucleus* | YDR191W	x	YBR295W ... PCA1 iron ion homeostasis* "ATPase activity, coupled to transme"membrane | YBR296C
YDL194W ... SNF3 signal transduction* receptor activity* plasma membrane | YDL195W	x	YGR158C PAC cluster MTR3 35S primary transcript process 3'-5'-exoribonuclease activity nuclear exosome (RNase complex)* | YGR159C	x	YDR266C ... YDR266C biological process unknown molecular function unknown cytoplasm | YDR267C	x	YBR296C ... PHO89 phosphate transport sodium:inorganic phosphate symporteplasma membrane | YBR296C-A
YNL201C ... PSY2 biological process unknown molecular function unknown nucleus | YNL202W	x	YGR206W Ö MVB12 biological process unknown molecular function unknown | ESCRT-I subunit required to stabilize oligomers of the ESCRT-I core complex (Stp22p, Vps28p, Srn2p), which is involved in ubiquitin-dependent sorting of proteins into the endosome; deletion mutant is sensitive to rapamycin and nystatinYGR207C	x	YDR356W ... SPC110 microtubule nucleation structural constituent of cytoskeleinner plaque of spindle pole body* | YDR357C	x	YBR297W ... MAL33 regulation of transcription, D transcription factor activity nucleus | YBR298C
YLL008W PAC cluster DRS1 35S primary transcript process ATP-dependent RNA helicase activitynucleolus | YLL009C	x	YGR271W ... SLH1 regulation of translation RNA helicase activity cytoplasm | YGR273C	x	YDR403W ... DIT1 spore wall assembly (sensu Fun catalytic activity cellular component unknown | YDR404C	x	YBR300C ... | YBR301W
YER110C PAC cluster KAP123 protein-nucleus import protein carrier activity cytoplasm* | YER111C	x	YHR134W ... WSS1 protein sumoylation molecular function unknown cellular component unknown | YHR135C	x	YER056C-A RP cluster RPL34A protein biosynthesis structural constituent of ribosome cytosolic large ribosomal subunit ( | YER057C	x	YCL001W-A ... YCL001W-A biological process unknown molecular function unknown cellular component unknown | YCL001W-B
YEL037C ... RAD23 ER-associated protein cataboli damaged DNA binding mitochondrion* | YEL038W	x	YIL005W ... EPS1 protein-ER retention protein disulfide isomerase activitendoplasmic reticulum membrane | YIL006W	x	YGR092W ... DBF2 protein amino acid phosphoryla protein serine/threonine kinase actbud neck* | YGR093W	x	#N/A
YNR006W ... VPS27 protein-Golgi retention* protein binding endosome | YNR007C	x	YIL052C RP cluster RPL34B protein biosynthesis structural constituent of ribosome cytosolic large ribosomal subunit ( | YIL053W	x	YGR158C PAC cluster MTR3 35S primary transcript process 3'-5'-exoribonuclease activity nuclear exosome (RNase complex)* | YGR159C	x	YCL061C ... MRC1 chromatin silencing at telomer molecular function unknown nucleus* | YCL063W
YOL115W Ö PAP2 (TRF4) chromatin assembly or disassem DNA-dependent ATPase activity nucleus* | Non-canonical poly(A) polymerase, involved in nuclear RNA quality control as a component of the TRAMP complex; catalyzes polyadenylation of unmodified tRNAs, and snoRNA and rRNA precursors; overlapping functions with Trf5pYOL116W	x	YIL124W iESR cluster AYR1 phosphatidic acid biosynthesis acylglycerone-phosphate reductase acytoplasm* | YIL125W	x	YGR206W Ö MVB12 biological process unknown molecular function unknown | ESCRT-I subunit required to stabilize oligomers of the ESCRT-I core complex (Stp22p, Vps28p, Srn2p), which is involved in ubiquitin-dependent sorting of proteins into the endosome; deletion mutant is sensitive to rapamycin and nystatinYGR207C	x	YCL063W ... VAC17 vacuole inheritance receptor activity vacuolar membrane | YCL064C
YPR146C ... | YPR147C	x	YJL020C ... BBC1 actin cytoskeleton organizatio myosin I binding actin cortical patch | YJL022W	x	YHR142W ... CHS7 ER to Golgi transport* molecular function unknown endoplasmic reticulum membrane | YHR143W	x	YCR024C ... SLM5 protein biosynthesis asparagine-tRNA ligase activity mitochondrion | YCR024C-A
YPR083W ... MDM36 mitochondrion organization and molecular function unknown cellular component unknown | YPR084W	x	YJL062W ... LAS21 GPI anchor biosynthesis transferase activity integral to plasma membrane* | YJL062W-A	x	YJL187C ... SWE1 G2/M transition of mitotic cel protein kinase activity nucleus* | YJL188C	x	YCR024C-A ... PMP1 cation transport enzyme regulator activity plasma membrane* | YCR024C-B
YPR076W ... | YPR077C	x	YJL101C ... GSH1 response to cadmium ion* glutamate-cysteine ligase activity intracellular | YJL102W	x	YKL205W PAC cluster LOS1 tRNA-nucleus export* Ran GTPase binding* mitochondrion* | YKL206C	x	YCR025C ... | YCR026C
YPL205C ... | YPL206C	x	YJL187C ... SWE1 G2/M transition of mitotic cel protein kinase activity nucleus* | YJL188C	x	YMR190C ... SGS1 mitotic sister chromatid segre ATP-dependent DNA helicase activitynucleolus* | YMR191W	x	YCR028C ... FEN2 endocytosis* pantothenate transporter activity plasma membrane | YCR028C-A
YPL195W ... APL5 vesicle-mediated transport* molecular function unknown AP-3 adaptor complex | YPL196W	x	YKL007W ... CAP1 barbed-end actin filament capp actin filament binding actin cortical patch* | YKL008C	x	YNL062C PAC cluster GCD10 translational initiation* tRNA methyltransferase activity nucleus | YNL063W	x	YCR034W PAC cluster FEN1 vesicle-mediated transport* fatty acid elongase activity endoplasmic reticulum* | YCR035C
YOR360C ... PDE2 cAMP-mediated signaling cAMP-specific phosphodiesterase actcytoplasm* | YOR361C	x	YKL205W PAC cluster LOS1 tRNA-nucleus export* Ran GTPase binding* mitochondrion* | YKL206C	x	YNL325C ... FIG4 cellular morphogenesis during polyphosphoinositide phosphatase acvacuolar membrane (sensu Fungi)* | YNL326C	x	YCR035C PAC cluster RRP43 35S primary transcript process 3'-5'-exoribonuclease activity nuclear exosome (RNase complex)* | YCR036W
YOR297C ... TIM18 protein-membrane targeting* protein transporter activity mitochondrial inner membrane protei | YOR298C-A	x	YKL213C ... DOA1 ubiquitin-dependent protein ca molecular function unknown cytoplasm* | YKL214C	x	YNR035C ... ARC35 actin cytoskeleton organizatio structural molecule activity cytosol* | YNR036C	x	YCR036W ... RBK1 D-ribose metabolism ATP binding* cytoplasm* | YCR037C
YOR287C PAC cluster YOR287C processing of 20S pre-rRNA molecular function unknown cellular component unknown | YOR288C	x	YKR084C ... HBS1 protein biosynthesis molecular function unknown cytoplasm | YKR085C	x	YOR135C Ö IRC14 | Dubious open reading frame unlikely to encode a protein, based on available experimental and comparative sequence data; partially overlaps the verified gene YOR136W; null mutant displays increased levels of spontaneous Rad52 fociYOR136W	x	YCR044C ... PER1 response to unfolded protein* molecular function unknown vacuolar membrane (sensu Fungi) | YCR045C
YOR023C ... AHC1 histone acetylation histone acetyltransferase activity Ada2/Gcn5/Ada3 transcription activa | YOR024W	x	YLL039C iESR cluster UBI4 response to stress* protein tag* cytoplasm | YLL040C	x	YPL002C ... SNF8 protein-vacuolar targeting* molecular function unknown ESCRT II complex | YPL003W	x	YCR049C ... | YCR050C
YOR018W ... ROD1 response to drug molecular function unknown plasma membrane | YOR019W	x	YLR119W ... SRN2 protein-vacuolar targeting* molecular function unknown endosome* | YLR120C	x	YPL091W ... GLR1 response to oxidative stress glutathione-disulfide reductase actcytoplasm* | YPL092W	x	YCR050C ... | YCR051W
YOL159C ... YOL159C biological process unknown molecular function unknown soluble fraction | YOL159C-A	x	YMR190C ... SGS1 mitotic sister chromatid segre ATP-dependent DNA helicase activitynucleolus* | YMR191W	x	YPL100W ... ATG21 autophagy* phosphoinositide binding cytosol* | YPL101W	x	YCR051W ... YCR051W biological process unknown molecular function unknown cytoplasm* | YCR052W
YOL091W ... SPO21 meiosis* structural molecule activity spindle pole body | YOL092W	x	YMR214W ... SCJ1 protein folding* chaperone binding endoplasmic reticulum lumen | YMR215W	x	YPL210C ... SRP72 protein-ER targeting* signal sequence binding signal recognition particle (sensu | YPL211W	x	YCR052W ... RSC6 chromatin remodeling molecular function unknown RSC complex | YCR053W
YOL059W ... GPD2 glycerol metabolism glycerol-3-phosphate dehydrogenase mitochondrion* | YOL060C	x	YMR316W ... DIA1 pseudohyphal growth* molecular function unknown cytoplasm | YMR317W	x	YPR103W ... PRE2 ubiquitin-dependent protein ca endopeptidase activity "proteasome core complex, beta-subun" | YPR104C	x	YCR059C ... YIH1 regulation of amino acid metab molecular function unknown cytoplasm* | YCR060W
YOL050C ... | YOL051W	x	YNL001W PAC cluster DOM34 protein biosynthesis* molecular function unknown cytoplasm | YNL002C	x	YFL008W ... SMC1 mitotic sister chromatid segre ATPase activity* nuclear cohesin complex | YFL009W	x	YCR063W ... BUD31 bud site selection* molecular function unknown nucleus | YCR064C
YOL040C PAC cluster RPS15 protein biosynthesis* structural constituent of ribosome cytosolic small ribosomal subunit ( | YOL041C	x	YNL197C ... WHI3 regulation of cell size RNA binding cytoplasm | YNL198C	x	YOL097C PAC cluster WRS1 tryptophanyl-tRNA aminoacylati tryptophan-tRNA ligase activity cytoplasm | YOL097W-A	x	YCR067C ... SED4 ER to Golgi transport molecular function unknown endoplasmic reticulum* | YCR068W
YNR031C ... SSK2 protein amino acid phosphoryla MAP kinase kinase kinase activity cytosol* | YNR032C-A	x	YNL282W ... POP3 rRNA processing* ribonuclease P activity* ribonuclease MRP complex* | YNL283C	x	YPL151C ... PRP46 nuclear mRNA splicing, via spl molecular function unknown spliceosome complex | YPL152W	x	YCR068W ... ATG15 autophagy* lipase activity integral to membrane* | YCR069W
YNL307C ... MCK1 protein amino acid phosphoryla glycogen synthase kinase 3 activitysoluble fraction | YNL308C	x	YNL324W ... | YNL325C	x	YNL282W ... POP3 rRNA processing* ribonuclease P activity* ribonuclease MRP complex* | YNL283C	x	YCR081W ... SRB8 negative regulation of transcr RNA polymerase II transcription medtranscription factor complex | YCR082W
YNL237W ... YTP1 biological process unknown molecular function unknown membrane | YNL238W	x	YNL329C ... PEX6 peroxisome organization and bi ATPase activity cytoplasm* | YNL330C	x	YDR049W ... YDR049W biological process unknown molecular function unknown cytoplasm* | YDR050C	x	YCR085W ... | YCR086W
YNL230C ... ELA1 RNA elongation from RNA polyme transcriptional elongation regulatotranscription elongation factor com | YNL231C	x	YNR035C ... ARC35 actin cytoskeleton organizatio structural molecule activity cytosol* | YNR036C	x	YGL019W ... CKB1 protein amino acid phosphoryla protein kinase CK2 activity protein kinase CK2 complex | YGL020C	x	YCR086W ... CSM1 DNA replication* molecular function unknown nucleolus* | YCR087C-A
YNL224C Ö SQS1 biological process unknown molecular function unknown | Protein of unknown function; overexpression antagonizes the suppression of splicing defects by spp382 mutants; green fluorescent protein (GFP)-fusion protein localizes to both the cytoplasm and the nucleusYNL225C	x	YOL097C PAC cluster WRS1 tryptophanyl-tRNA aminoacylati tryptophan-tRNA ligase activity cytoplasm | YOL097W-A	x	YGL152C ... | YGL153W	x	YDL023C iESR cluster | YDL024C
YNL097C ... PHO23 chromatin modification histone deacetylase activity nucleus* | YNL097C-B	x	YOR039W ... CKB2 protein amino acid phosphoryla protein kinase CK2 activity protein kinase CK2 complex | YOR040W	x	YIL124W iESR cluster AYR1 phosphatidic acid biosynthesis acylglycerone-phosphate reductase acytoplasm* | YIL125W	x	YDL025C ... YDL025C biological process unknown protein kinase activity cellular component unknown | YDL026W
YNL006W ... LST8 transport* protein binding Golgi membrane* | YNL007C	x	YOR327C ... SNC2 endocytosis* v-SNARE activity transport vesicle | YOR328W	x	YNL329C ... PEX6 peroxisome organization and bi ATPase activity cytoplasm* | YNL330C	x	YDL032W ... | YDL033C
YMR195W ... ICY1 biological process unknown molecular function unknown vacuolar membrane (sensu Fungi) | YMR196W	x	YPL002C ... SNF8 protein-vacuolar targeting* molecular function unknown ESCRT II complex | YPL003W	x	YAL012W ... CYS3 sulfur amino acid metabolism* cystathionine gamma-lyase activity cytoplasm | YAL013W	x	YDL033C ... SLM3 protein biosynthesis* tRNA (5-methylaminomethyl-2-thiourimitochondrion | YDL034W
YMR037C ... MSN2 response to stress* DNA binding* nucleus* | YMR038C	x	YPL084W ... BRO1 ubiquitin-dependent protein ca intracellular transporter activity cytoplasm* | YPL085W	x	YBL072C RP cluster RPS8A protein biosynthesis structural constituent of ribosome cytosolic small ribosomal subunit ( | YBL073W	x	YDL037C ... BSC1 biological process unknown molecular function unknown cellular component unknown | YDL039C
YML109W ... ZDS2 establishment of cell polarity molecular function unknown nucleus | YML110C	x	YPL091W ... GLR1 response to oxidative stress glutathione-disulfide reductase actcytoplasm* | YPL092W	x	YBL103C ... RTG3 transcription initiation from specific RNA polymerase II transcricytoplasm* | YBL104C	x	YDL061C RP cluster RPS29B protein biosynthesis structural constituent of ribosome cytosolic small ribosomal subunit ( | YDL062W
YML077W ... BET5 ER to Golgi transport molecular function unknown TRAPP complex | YML078W	x	YPL151C ... PRP46 nuclear mRNA splicing, via spl molecular function unknown spliceosome complex | YPL152W	x	YBR044C ... TCM62 protein complex assembly unfolded protein binding mitochondrial inner membrane | YBR045C	x	YDL073W ... YDL073W biological process unknown molecular function unknown cellular component unknown | YDL074C
YLR421C ... RPN13 proteolysis and peptidolysis endopeptidase activity "proteasome regulatory particle, lid" | YLR422W	x	YPL237W PAC cluster SUI3 translational initiation translation initiation factor activribosome* | YPL238C	x	YBR061C PAC cluster TRM7 protein biosynthesis* tRNA methyltransferase activity cytoplasm | YBR062C	x	YDL118W ... | YDL119C
YLR417W ... VPS36 protein-vacuolar targeting* regulator of G-protein signaling acESCRT II complex | YLR418C	x	YPR103W ... PRE2 ubiquitin-dependent protein ca endopeptidase activity "proteasome core complex, beta-subun" | YPR104C	x	YBR181C RP cluster RPS6B protein biosynthesis structural constituent of ribosome cytoplasm* | YBR182C	x	YDL122W ... UBP1 protein deubiquitination ubiquitin-specific protease activitcytoplasm* | YDL123W
YLR414C ... YLR414C biological process unknown molecular function unknown cytoplasm* | YLR415C	x	YNL325C ... FIG4 cellular morphogenesis during polyphosphoinositide phosphatase acvacuolar membrane (sensu Fungi)* | YNL326C	x	YBR283C PAC cluster SSH1 cotranslational protein-membra protein transporter activity endoplasmic reticulum membrane* | YBR284W	x	YDL146W Ö LDB17 biological process unknown molecular function unknown | Protein involved in the regulation of endocytosis; transiently recruited to actin cortical patches in a SLA1-dependent manner after late coat component assembly; GFP-fusion protein localizes to the periphery, cytoplasm, bud, and bud neckYDL147W
YLR409C PAC cluster UTP21 35S primary transcript process snoRNA binding nucleus* | YLR410W	x	YHR207C ... SET5 biological process unknown molecular function unknown cytoplasm* | YHR208W	x	YCL010C ... SGF29 histone acetylation molecular function unknown SAGA complex | YCL011C	x	YDR024W Ö FYV1 | Dubious open reading frame, unlikely to encode a protein; not conserved in closely related Saccharomyces species; mutation decreases survival upon exposure to K1 killer toxinYDR025W
YLR229C ... CDC42 establishment of cell polarity GTPase activity* plasma membrane* | YLR230W	x	YAL015C ... NTG1 DNA repair* DNA-(apurinic or apyrimidinic site)nucleus* | YAL016C-B	x	YCL016C ... DCC1 mitotic sister chromatid cohes molecular function unknown DNA replication factor C complex | YCL017C	x	YDR025W RP cluster RPS11A protein biosynthesis* structural constituent of ribosome cytosolic small ribosomal subunit ( | YDR026C
YLR087C ... CSF1 fermentation molecular function unknown mitochondrion | YLR088W	x	YOR135C Ö IRC14 | Dubious open reading frame unlikely to encode a protein, based on available experimental and comparative sequence data; partially overlaps the verified gene YOR136W; null mutant displays increased levels of spontaneous Rad52 fociYOR136W	x	YCR002C ... CDC10 cell wall organization and bio GTPase activity* septin ring (sensu Saccharomyces) | YCR003W	x	YDR057W ... YOS9 ER to Golgi transport protein transporter activity endoplasmic reticulum | YDR058C
YLR060W PAC cluster FRS1 phenylalanyl-tRNA aminoacylati phenylalanine-tRNA ligase activity cytoplasm* | YLR061W	x	YNL062C PAC cluster GCD10 translational initiation* tRNA methyltransferase activity nucleus | YNL063W	x	YCR094W ... CDC50 regulation of transcription* transcription regulator activity late endosome* | YCR095C	x	YDR075W ... PPH3 protein amino acid dephosphory protein phosphatase type 2A activitcytoplasm* | YDR076W
YLR055C ... SPT8 histone acetylation* transcription cofactor activity nucleus* | YLR056W	x	YHR142W ... CHS7 ER to Golgi transport* molecular function unknown endoplasmic reticulum membrane | YHR143W	x	YDL041W ... | YDL042C	x	YDR114C ... | YDR115W
YLR006C ... SSK1 osmosensory signaling pathway enzyme activator activity* cytoplasm | YLR007W	x	YHR050W ... SMF2 manganese ion transport "di-, tri-valent inorganic cation tr"mitochondrion* | YHR050W-A	x	YDL076C ... RXT3 chromatin silencing histone deacetylase activity nucleus | YDL077C	x	YDR120C PAC cluster TRM1 tRNA methylation tRNA (guanine-N2-)-methyltransferasmitochondrion* | YDR121W
YKR058W iESR cluster GLG1 glycogen biosynthesis glycogenin glucosyltransferase acticellular component unknown | YKR059W	x	YBR131W ... CCZ1 protein-vacuolar targeting* guanyl-nucleotide exchange factor amembrane* | YBR132C	x	YDL082W RP cluster RPL13A protein biosynthesis structural constituent of ribosome cytosolic large ribosomal subunit ( | YDL083C	x	YDR187C ... | YDR188W
YKL186C ... MTR2 poly(A)+ mRNA-nucleus export protein binding nuclear pore | YKL187C	x	YPL210C ... SRP72 protein-ER targeting* signal sequence binding signal recognition particle (sensu | YPL211W	x	YDL117W ... CYK3 cytokinesis molecular function unknown cytoplasm* | YDL118W	x	YDR204W iESR cluster COQ4 ubiquinone metabolism molecular function unknown mitochondrial inner membrane | YDR205W
YKL185W ... ASH1 pseudohyphal growth* specific transcriptional repressor nucleus | YKL186C	x	YDR356W ... SPC110 microtubule nucleation structural constituent of cytoskeleinner plaque of spindle pole body* | YDR357C	x	YDL147W ... RPN5 ubiquitin-dependent protein ca molecular function unknown "proteasome regulatory particle, lid" | YDL148C	x	YDR241W Ö BUD26 | Dubious open reading frame, unlikely to encode a protein; not conserved in closely related Saccharomyces species; 1% of ORF overlaps the verified gene SNU56; diploid mutant displays a weak budding pattern phenotype in a systematic assayYDR242W
YKL180W RP cluster RPL17A protein biosynthesis structural constituent of ribosome cytoplasm* | YKL181W	x	YPL100W ... ATG21 autophagy* phosphoinositide binding cytosol* | YPL101W	x	YDR020C Ö DAS2 biological process unknown molecular function unknown | Putative protein of unknown function; non-essential gene identified in a screen for mutants with increased levels of rDNA transcription; weak similarity with uridine kinases and with phosphoribokinasesYDR021W	x	YDR296W ... MHR1 mitochondrial genome maintenan transcription regulator activity nucleus* | YDR297W
YKL152C ... GPM1 glycolysis* phosphoglycerate mutase activity cytosol | YKL153W	x	YBR073W ... RDH54 meiotic recombination* DNA-dependent ATPase activity* nucleus | YBR074W	x	YDR080W ... VPS41 vacuole organization and bioge Rab guanyl-nucleotide exchange factvacuole (sensu Fungi)* | YDR081C	x	YDR317W ... HIM1 DNA repair molecular function unknown cellular component unknown | YDR318W
YKL058W ... TOA2 transcription initiation from general RNA polymerase II transcriptranscription factor TFIIA complex | YKL059C	x	YBR098W ... MMS4 DNA repair* transcription coactivator activity*nucleus | YBR099C	x	YDR265W ... PEX10 peroxisome organization and bi protein binding peroxisomal membrane | YDR266C	x	YDR322W ... MRPL35 protein biosynthesis structural constituent of ribosome mitochondrial large ribosomal subun | YDR323C
YKL024C ... URA6 nucleobase, nucleoside, nucleo uridine kinase activity cytoplasm* | YKL025C	x	YDL059C ... RAD59 telomerase-independent telomer protein binding* nucleus | YDL060W	x	YDR439W ... LRS4 chromatin silencing at ribosom molecular function unknown nucleus* | YDR440W	x	YDR334W ... SWR1 chromatin remodeling helicase activity nucleus* | YDR335W
YKL018W ... SWD2 histone methylation* histone lysine N-methyltransferase mRNA cleavage and polyadenylation s | YKL019W	x	YDL065C ... PEX19 protein folding* protein binding cytosol | YDL066W	x	YEL003W ... GIM4 tubulin folding tubulin binding cytoplasm* | YEL004W	x	YDR335W ... MSN5 protein-nucleus export protein binding* nucleus | YDR336W
YJR017C ... ESS1 negative regulation of transcr peptidyl-prolyl cis-trans isomerasenucleus | YJR018W	x	YDR257C Ö RKM4 (SET7) mitochondrial inner membrane p protein transporter activity mitochondrial intermembrane space* | Ribosomal lysine methyltransferase specific for monomethylation of Rpl42ap and Rpl42bp (lysine 55); nuclear SET-domain containing proteinYDR258C	x	YEL054C RP cluster RPL12A protein biosynthesis* structural constituent of ribosome cytosolic large ribosomal subunit ( | YEL055C	x	YDR337W ... MRPS28 protein biosynthesis* structural constituent of ribosome*mitochondrial small ribosomal subun | YDR338C
YJL218W ... YJL218W biological process unknown acetyltransferase activity cellular component unknown | YJL219W	x	YNL283C ... WSC2 cell wall organization and bio transmembrane receptor activity cytoplasm* | YNL284C	x	YER040W ... GLN3 positive regulation of transcr transcription factor activity* nucleus* | YER041W	x	YDR346C PAC cluster SVF1 biological process unknown molecular function unknown cytoplasm* | YDR347W
YJL217W Ö REE1 biological process unknown molecular function unknown | Cytoplasmic protein involved in the regulation of enolase (ENO1); mRNA expression is induced by calcium shortage, copper deficiency (via Mac1p) and the presence of galactose (via Gal4p); mRNA expression is also regulated by the cell cycleYJL218W	x	YNL299W PAC cluster TRF5 sister chromatid cohesion* DNA-directed DNA polymerase activitnucleus | YNL300W	x	YER074W RP cluster RPS24A protein biosynthesis structural constituent of ribosome mitochondrion* | YER074W-A	x	YDR349C ... YPS7 biological process unknown aspartic-type endopeptidase activitcytoplasm* | YDR350C
YJL215C ... | YJL216C	x	YPR173C ... VPS4 protein-Golgi retention* ATPase activity cytoplasm* | YPR174C	x	YER083C Ö GET2 (RMD7) biological process unknown molecular function unknown lipid particle | Subunit of the GET complex; involved in insertion of proteins into the ER membrane; required for the retrieval of HDEL proteins from the Golgi to the ER in an ERD2 dependent fashion and for meiotic nuclear divisionYER084W	x	YDR353W ... TRR1 regulation of cell redox homeo thioredoxin-disulfide reductase actcytoplasm | YDR354W
YJL199C Ö MBB1 | Dubious open reading frame, unlikely to encode a protein; not conserved in closely related Saccharomyces species; protein detected in large-scale protein-protein interaction studiesYJL200C	x	YDR064W RP cluster RPS13 protein biosynthesis structural constituent of ribosome cytosolic small ribosomal subunit ( | YDR065W	x	YER091C ... MET6 methionine biosynthesis 5-methyltetrahydropteroyltriglutamacytoplasm | YER091C-A	x	YDR363W-A ... SEM1 ubiquitin-dependent protein ca molecular function unknown nucleus* | YDR364C
YJL193W ... YJL193W biological process unknown molecular function unknown cellular component unknown | YJL194W	x	YNL148C ... ALF1 post-chaperonin tubulin foldin microtubule binding* cytoplasm* | YNL149C	x	YGL011C ... SCL1 ubiquitin-dependent protein ca endopeptidase activity mitochondrion* | YGL012W	x	YDR425W ... SNX41 protein transport protein transporter activity endosome | YDR426C
YJL147C ... YJL147C biological process unknown molecular function unknown mitochondrion | YJL148W	x	YPL269W ... KAR9 nuclear migration, microtubule molecular function unknown mating projection tip* | YPL270W	x	YGL214W ... | YGL215W	x	YDR431W ... | YDR432W
YJL144W iESR cluster YJL144W response to dessication molecular function unknown cytoplasm | YJL145W	x	YMR111C ... YMR111C biological process unknown molecular function unknown nucleus | YMR112C	x	YGL244W ... RTF1 transcription from RNA polymer RNA polymerase II transcription elonucleus* | YGL245W	x	YDR462W ... MRPL28 protein biosynthesis structural constituent of ribosome mitochondrial large ribosomal subun | YDR463W
YJL133W ... MRS3 RNA splicing* iron ion transporter activity* mitochondrion | YJL134W	x	YLR032W ... RAD5 DNA repair ATPase activity nuclear chromatin | YLR033W	x	YGR027C RP cluster RPS25A protein biosynthesis structural constituent of ribosome cytosolic small ribosomal subunit ( | YGR028W	x	YDR469W ... SDC1 chromatin silencing at telomer histone lysine N-methyltransferase COMPASS complex | YDR470C
YJL008C ... CCT8 protein folding* unfolded protein binding cytoplasm* | YJL009W	x	YJL092W Ö SRS2 (HPR5) biological process unknown transcription factor activity nucleus | DNA helicase and DNA-dependent ATPase involved in DNA repair, needed for proper timing of commitment to meiotic recombination and transition from Meiosis I to II; blocks trinucleotide repeat expansion; affects genome stabilityYJL093C	x	YGR078C PAC cluster PAC10 tubulin folding tubulin binding cytoplasm* | YGR079W	x	YDR485C ... VPS72 protein-vacuolar targeting* molecular function unknown cytoplasm* | YDR486C
YIL159W ... BNR1 actin filament organization* cytoskeletal protein binding contractile ring (sensu Saccharomyc | YIL160C	x	YAL026C ... DRS2 processing of 20S pre-rRNA* ATPase activity* plasma membrane* | YAL027W	x	YGR135W ... PRE9 ubiquitin-dependent protein ca endopeptidase activity "proteasome core complex, alpha-subu" | YGR136W	x	YDR500C RP cluster RPL37B protein biosynthesis structural constituent of ribosome cytosolic large ribosomal subunit ( | YDR501W
YIL148W RP cluster RPL40A protein biosynthesis* structural constituent of ribosome*cytosolic large ribosomal subunit ( | YIL149C	x	YDR526C ... | YDR527W	x	YHR111W ... UBA4 protein modification URM1 activating enzyme activity cytoplasm | YHR112C	x	YDR533C iESR cluster HSP31 biological process unknown unfolded protein binding* soluble fraction | YDR534C
YIL036W ... CST6 transcription initiation from specific RNA polymerase II transcrinucleus | YIL037C	x	YDL195W ... SEC31 ER to Golgi transport structural molecule activity COPII vesicle coat | YDL196W	x	YIL034C ... CAP2 barbed-end actin filament capp actin filament binding actin cortical patch* | YIL035C	x	YEL043W ... YEL043W biological process unknown molecular function unknown endoplasmic reticulum | YEL044W
YIL017C ... VID28 negative regulation of glucone molecular function unknown cytoplasm* | YIL018W	x	YNL107W ... YAF9 chromatin remodeling* molecular function unknown cytoplasm* | YNL108C	x	YIL039W Ö TED1 biological process unknown molecular function unknown | Conserved phosphoesterase domain-containing protein that acts together with Emp24p/Erv25p in cargo exit from the ER; deletion confers sensitivity to 4-(N-(S-glutathionylacetyl)amino) phenylarsenoxide (GSAO)YIL040W	x	YEL060C iESR cluster PRB1 sporulation* serine-type endopeptidase activity vacuole (sensu Fungi)* | YEL061C
YIL015W ... BAR1 protein catabolism aspartic-type endopeptidase activitperiplasmic space (sensu Fungi) | YIL016W	x	YML063W RP cluster RPS1B protein biosynthesis structural constituent of ribosome cytosolic small ribosomal subunit ( | YML064C	x	YIL112W ... HOS4 histone deacetylation* NAD-dependent histone deacetylase ahistone deacetylase complex | YIL113W	x	YER017C ... AFG3 protein complex assembly* ATPase activity* mitochondrial inner membrane* | YER018C
YHR107C ... CDC12 cell wall organization and bio GTPase activity* cytoplasm* | YHR108W	x	YDR293C ... SSD1 cell wall organization and bio RNA binding cytoplasm | YDR294C	x	YJL121C ... RPE1 pentose-phosphate shunt ribulose-phosphate 3-epimerase acticytosol | YJL122W	x	YER019W ... ISC1 response to salt stress* phospholipase C activity mitochondrion* | YER020W
YHL027W ... RIM101 sporulation (sensu Fungi)* specific transcriptional repressor nucleus | YHL028W	x	YDR004W ... RAD57 telomerase-independent telomer protein binding nucleus | YDR005C	x	YJL124C ... LSM1 rRNA processing* RNA binding* cytoplasmic mRNA processing body* | YJL125C	x	YER050C ... RSM18 protein biosynthesis structural constituent of ribosome mitochondrial small ribosomal subun | YER051W
YHL015W ... RPS20 protein biosynthesis structural constituent of ribosome cytosolic small ribosomal subunit ( | YHL015W-A	x	YPR184W iESR cluster GDB1 glycogen catabolism 4-alpha-glucanotransferase activitycytoplasm* | YPR185W	x	YJL175W ... | YJL176C	x	YER077C ... YER077C biological process unknown molecular function unknown mitochondrion | YER078C
YGR261C ... APL6 vesicle-mediated transport* molecular function unknown AP-3 adaptor complex | YGR262C	x	YPR061C ... JID1 biological process unknown molecular function unknown mitochondrion | YPR062W	x	YJL179W ... PFD1 protein folding* unfolded protein binding prefoldin complex | YJL180C	x	YER130C ... YER130C biological process unknown molecular function unknown cellular component unknown | YER131W
YGR197C ... SNG1 response to drug molecular function unknown membrane | YGR198W	x	YPL194W ... DDC1 meiosis* molecular function unknown condensed nuclear chromosome | YPL195W	x	YJR105W ... ADO1 purine base metabolism adenosine kinase activity cytoplasm* | YJR106W	x	YER154W ... OXA1 mitochondrial inner membrane p protein transporter activity mitochondrial inner membrane | YER155C
YGR184C ... UBR1 protein monoubiquitination* ubiquitin-protein ligase activity proteasome complex (sensu Eukaryota | YGR185C	x	YPL135W ... ISU1 iron ion homeostasis* protein binding mitochondrion* | YPL136W	x	YKL006W RP cluster RPL14A protein biosynthesis structural constituent of ribosome*cytosolic large ribosomal subunit ( | YKL007W	x	YER177W ... BMH1 sporulation (sensu Fungi)* protein binding* nucleus | YER178W
YGR164W ... | YGR165W	x	YOR279C ... RFM1 chromatin silencing unfolded protein binding nucleus* | YOR280C	x	YKL075C ... YKL075C biological process unknown molecular function unknown cytoplasm | YKL076C	x	YFL001W ... DEG1 RNA processing pseudouridylate synthase activity cytoplasm* | YFL002C
YGR122W ... YGR122W biological process unknown molecular function unknown cytoplasm | YGR123C	x	YOR181W ... LAS17 endocytosis* cytoskeletal protein binding cytoplasm* | YOR182C	x	YKL110C PAC cluster KTI12 carbon utilization enzyme regulator activity "DNA-directed RNA polymerase II, hol" | YKL111C	x	YGL072C ... | YGL073W
YGR088W iESR cluster CTT1 response to stress catalase activity cytoplasm | YGR089W	x	YOR150W ... MRPL23 protein biosynthesis* structural constituent of ribosome mitochondrial large ribosomal subun | YOR151C	x	YKL208W ... CBT1 mRNA processing* molecular function unknown mitochondrion | YKL209C	x	YGL105W ... ARC1 tRNA-nucleus export* tRNA binding cytoplasm* | YGL106W
YGR056W ... RSC1 chromatin remodeling molecular function unknown RSC complex | YGR057C	x	YOR124C ... UBP2 protein deubiquitination ubiquitin-specific protease activitcytoplasm | YOR125C	x	YKR073C ... | YKR074W	x	YGL115W ... SNF4 regulation of transcription fr protein kinase activator activity cytoplasm* | YGL116W
YGL253W ... HXK2 replicative cell aging* hexokinase activity nucleus* | YGL254W	x	YOR051C ... YOR051C biological process unknown molecular function unknown nucleus | YOR052C	x	YLL045C RP cluster RPL8B protein biosynthesis structural constituent of ribosome cytosolic large ribosomal subunit ( | YLL046C	x	YGL129C ... RSM23 protein biosynthesis structural constituent of ribosome mitochondrial small ribosomal subun | YGL130W
YGL200C ... EMP24 ER to Golgi transport* molecular function unknown endoplasmic reticulum* | YGL201C	x	YNR007C ... ATG3 protein-vacuolar targeting* molecular function unknown cytoplasm | YNR008W	x	YLR068W ... FYV7 processing of 20S pre-rRNA molecular function unknown nucleus* | YLR069C	x	YGL215W ... CLG1 cell cycle cyclin-dependent protein kinase regcyclin-dependent protein kinase hol | YGL216W
YGL068W ... MNP1 aerobic respiration* molecular function unknown* mitochondrion* | YGL069C	x	YNR005C ... | YNR006W	x	YLR075W RP cluster RPL10 protein biosynthesis* structural constituent of ribosome cytosolic large ribosomal subunit ( | YLR076C	x	YGL251C ... HFM1 meiosis* DNA helicase activity nucleus | YGL252C
YGL045W ... RIM8 meiosis* molecular function unknown cellular component unknown | YGL047W	x	YNL314W ... DAL82 transcription initiation from transcriptional activator activity nucleus | YNL315C	x	YLR180W ... SAM1 methionine metabolism methionine adenosyltransferase acticytoplasm | YLR181C	x	YGR088W iESR cluster CTT1 response to stress catalase activity cytoplasm | YGR089W
YFR004W ... RPN11 ubiquitin-dependent protein ca endopeptidase activity nucleus* | YFR005C	x	YNL070W ... TOM7 mitochondrial matrix protein i protein transporter activity mitochondrial outer membrane transl | YNL071W	x	YLR315W ... NKP2 biological process unknown molecular function unknown spindle pole body* | YLR316C	x	YGR089W ... NNF2 chromosome segregation molecular function unknown membrane fraction | YGR090W
YER072W ... VTC1 vacuole fusion, non-autophagic molecular function unknown intrinsic to vacuolar membrane | YER073W	x	YMR242C RP cluster RPL20A protein biosynthesis structural constituent of ribosome cytosolic large ribosomal subunit ( | YMR242W-A	x	YLR331C Ö JIP3 | Dubious open reading frame, unlikely to encode a protein; not conserved in closely related Saccharomyces species; 98% of ORF overlaps the verified gene MID2YLR332W	x	YGR102C ... YGR102C biological process unknown molecular function unknown mitochondrion | YGR103W
YER064C ... YER064C regulation of transcription molecular function unknown nucleus | YER065C	x	YMR225C ... MRPL44 protein biosynthesis structural constituent of ribosome mitochondrial large ribosomal subun | YMR226C	x	YLR370C iESR cluster ARC18 actin filament organization* structural constituent of cytoskeleArp2/3 protein complex | YLR371W	x	YGR115C ... | YGR116W
YEL008W Ö Dubious Hypothetical protein predicted to be involved in metabolismYEL009C-A	x	YMR083W ... ADH3 fermentation alcohol dehydrogenase activity mitochondrial matrix* | YMR084W	x	#N/A	x	YGR146C ... YGR146C biological process unknown molecular function unknown cellular component unknown | YGR146C-A
YDR495C ... VPS3 protein-vacuolar targeting* molecular function unknown cytoplasm | YDR496C	x	YMR077C ... VPS20 late endosome to vacuole trans molecular function unknown cytoplasm* | YMR078C	x	YML082W PAC cluster YML082W sulfur metabolism carbon-sulfur lyase activity cytoplasm* | YML083C	x	YGR161C iESR cluster RTS3 protein amino acid dephosphory protein phosphatase type 2A activitcytoplasm* | YGR161W-C
YDR462W ... MRPL28 protein biosynthesis structural constituent of ribosome mitochondrial large ribosomal subun | YDR463W	x	YML119W ... YML119W biological process unknown molecular function unknown cellular component unknown | YML120C	x	YML085C ... TUB1 mitotic sister chromatid segre structural constituent of cytoskelespindle pole body* | YML086C	x	YGR162W PAC cluster TIF4631 translational initiation translation initiation factor activmitochondrion* | YGR163W
YDR280W PAC cluster RRP45 35S primary transcript process 3'-5'-exoribonuclease activity nuclear exosome (RNase complex)* | YDR281C	x	#N/A	x	YMR116C RP cluster ASC1 biological process unknown molecular function unknown cytoplasm | YMR117C	x	YGR178C ... PBP1 mRNA polyadenylylation molecular function unknown cytoplasm* | YGR179C
YDR188W ... CCT6 protein folding* unfolded protein binding cytoplasm* | YDR189W	x	YML117W ... NAB6 biological process unknown RNA binding cytoplasm | YML118W	x	YMR230W RP cluster RPS10B protein biosynthesis structural constituent of ribosome cytosolic small ribosomal subunit ( | YMR230W-A	x	YGR214W RP cluster RPS0A protein biosynthesis* structural constituent of ribosome cytosolic small ribosomal subunit ( | YGR215W
YDR187C ... | YDR188W	x	YLR288C ... MEC3 chromatin silencing at telomer DNA binding nucleus | YLR289W	x	YMR257C ... PET111 protein biosynthesis translation regulator activity mitochondrial inner membrane | YMR258C	x	YGR223C ... HSV2 biological process unknown phosphoinositide binding cytoplasm* | YGR224W
YDR045C ... RPC11 transcription from RNA polymer DNA-directed RNA polymerase activitDNA-directed RNA polymerase III com | YDR046C	x	YLR252W iESR cluster | YLR253W	x	YNL091W ... NST1 response to salt stress molecular function unknown cytoplasm | YNL092W	x	YHL005C | YHL006C
YDL226C ... GCS1 ER to Golgi transport* actin binding* cytoskeleton* | YDL227C	x	YLR181C ... VTA1 late endosome to vacuole trans molecular function unknown endosome* | YLR182W	x	YNL119W RP cluster NCS2 pseudohyphal growth* molecular function unknown cytoplasm | YNL120C	x	YHL020C ... OPI1 positive regulation of transcr transcription corepressor activity nucleus | YHL021C
YDL061C RP cluster RPS29B protein biosynthesis structural constituent of ribosome cytosolic small ribosomal subunit ( | YDL062W	x	YLR135W ... SLX4 DNA replication* 5'-flap endonuclease activity nucleus | YLR136C	x	YNL135C ... FPR1 ribosome assembly peptidyl-prolyl cis-trans isomerasecytoplasm* | YNL136W	x	YHL038C ... CBP2 Group I intron splicing "RNA splicing factor activity, trans"mitochondrion | YHL039W
YDL023C iESR cluster | YDL024C	x	YLL040C ... VPS13 sporulation (sensu Fungi)* molecular function unknown mitochondrion* | YLL041C	x	YNL147W ... LSM7 nuclear mRNA splicing, via spl RNA binding nucleolus* | YNL148C	x	YHR091C ... MSR1 protein biosynthesis* arginine-tRNA ligase activity mitochondrion | YHR092C
YCR087W ... | YCR088W	x	YKR035W-A ... DID2 protein-vacuolar targeting* molecular function unknown cytoplasm* | YKR036C	x	YNL166C ... BNI5 cytokinesis* molecular function unknown bud neck* | YNL167C	x	#N/A
YCR087C-A ... YCR087C-A biological process unknown molecular function unknown nucleolus | YCR087W	x	YKL041W ... VPS24 late endosome to vacuole trans molecular function unknown cytoplasm* | YKL042W	x	YNL198C ... | YNL199C	x	YIL017C ... VID28 negative regulation of glucone molecular function unknown cytoplasm* | YIL018W
YCR065W ... HCM1 transcription initiation from specific RNA polymerase II transcrinucleus | YCR066W	x	YJR142W ... YJR142W biological process unknown molecular function unknown cellular component unknown | YJR143C	x	YNL248C PAC cluster RPA49 transcription from RNA polymer DNA-directed RNA polymerase activitDNA-directed RNA polymerase I compl | YNL249C	x	YIL021W PAC cluster RPB3 transcription from RNA polymer DNA-directed RNA polymerase activit"DNA-directed RNA polymerase II, cor" | YIL022W
YCR061W iESR cluster YCR061W biological process unknown molecular function unknown cytoplasm | YCR063W	x	YJR102C ... VPS25 protein-vacuolar targeting* molecular function unknown ESCRT II complex | YJR103W	x	YOL021C ... DIS3 35S primary transcript process 3'-5'-exoribonuclease activity mitochondrion* | YOL022C	x	YIL029C ... YIL029C biological process unknown molecular function unknown cellular component unknown | YIL029W-A
YCR045C Ö RRT12 biological process unknown serine-type peptidase activity | Putative protein of unknown function; non-essential gene identified in a screen for mutants with decreased levels of rDNA transcriptionYCR046C	x	YJR073C ... OPI3 phosphatidylcholine biosynthes phosphatidyl-N-methylethanolamine Nmitochondrion* | YJR074W	x	YOL067C ... RTG1 transcription initiation from transcription coactivator activity cytoplasm* | YOL068C	x	YIL035C ... CKA1 protein amino acid phosphoryla protein kinase CK2 activity protein kinase CK2 complex | YIL036W
YCR035C PAC cluster RRP43 35S primary transcript process 3'-5'-exoribonuclease activity nuclear exosome (RNase complex)* | YCR036W	x	YJL192C ... SOP4 ER to Golgi transport molecular function unknown endoplasmic reticulum* | YJL193W	x	YOL120C PAC cluster RPL18A protein biosynthesis structural constituent of ribosome cytosolic large ribosomal subunit ( | YOL121C	x	YIL041W ... GVP36 biological process unknown molecular function unknown cytoplasm | YIL042C
YCR034W PAC cluster FEN1 vesicle-mediated transport* fatty acid elongase activity endoplasmic reticulum* | YCR035C	x	YIL154C ... IMP2' DNA repair* transcription coactivator activity cytoplasm | YIL155C	x	YOR001W PAC cluster RRP6 35S primary transcript process 3'-5'-exoribonuclease activity nuclear exosome (RNase complex) | YOR002W	x	YIL053W ... RHR2 response to osmotic stress* glycerol-1-phosphatase activity cytoplasm* | YIL054W
YCR019W ... MAK32 viral life cycle molecular function unknown cellular component unknown | YCR020C	x	YIL029C ... YIL029C biological process unknown molecular function unknown cellular component unknown | YIL029W-A	x	YOR089C ... VPS21 endocytosis* GTPase activity mitochondrion* | YOR090C	x	YIL055C ... YIL055C biological process unknown molecular function unknown cellular component unknown | YIL056W
YCL061C ... MRC1 chromatin silencing at telomer molecular function unknown nucleus* | YCL063W	x	YHR129C ... ARP1 establishment of mitotic spind structural constituent of cytoskeledynactin complex | YHR130C	x	YOR293W RP cluster RPS10A protein biosynthesis structural constituent of ribosome cytosolic small ribosomal subunit ( | YOR294W	x	YIL057C ... YIL057C biological process unknown molecular function unknown cytoplasm | YIL058W
YCL036W ... GFD2 biological process unknown molecular function unknown cellular component unknown | YCL037C	x	YHR092C ... HXT4 hexose transport glucose transporter activity* plasma membrane | YHR093W	x	YOR305W ... YOR305W biological process unknown molecular function unknown mitochondrion | YOR306C	x	YIL060W ... YIL060W biological process unknown molecular function unknown cellular component unknown | YIL061C
YCL032W ... STE50 signal transduction during con protein kinase regulator activity cytoplasm | YCL033C	x	YHR087W Ö iESR cluster RTC3 RNA metabolism molecular function unknown | Protein of unknown function involved in RNA metabolism; has structural similarity to SBDS, the human protein mutated in Shwachman-Diamond Syndrome (the yeast SBDS ortholog = SDO1); null mutation suppresses cdc13-1 temperature sensitivityYHR088W	x	YPL023C ... MET12 methionine metabolism methylenetetrahydrofolate reductasecytoplasm | YPL024W	x	YIL070C ... MAM33 aerobic respiration molecular function unknown mitochondrial matrix | YIL071C
YBR298C ... MAL31 alpha-glucoside transport alpha-glucoside:hydrogen symporter membrane fraction | YBR298C-A	x	YHR029C Ö YHI9 biological process unknown molecular function unknown | Protein of unknown function; null mutant is defective in unfolded protein response; possibly involved in a membrane regulation metabolic pathway; member of the PhzF superfamily, though most likely not involved in phenazine productionYHR030C	x	YPL102C ... | YPL103C	x	YIL096C PAC cluster YIL096C biological process unknown molecular function unknown nucleus* | YIL097W
YBR291C ... CTP1 mitochondrial citrate transpor tricarboxylate carrier activity mitochondrial inner membrane | YBR292C	x	YHR001W-A ... QCR10 aerobic respiration* ubiquinol-cytochrome-c reductase acmitochondrion* | YHR002W	x	YPL226W PAC cluster NEW1 biological process unknown ATPase activity* cytoplasm* | YPL227C	x	YIL098C ... FMC1 protein complex assembly molecular function unknown mitochondrion | YIL099W
YBR179C ... FZO1 mitochondrion organization and GTPase activity mitochondrial inner membrane* | YBR180W	x	YHL012W ... YHL012W biological process unknown molecular function unknown cellular component unknown | YHL013C	x	YPR040W ... TIP41 signal transduction molecular function unknown cytoplasm* | YPR041W	x	YIL135C ... VHS2 G1/S transition of mitotic cel molecular function unknown cytoplasm | YIL136W
YBR170C ... NPL4 ER-associated protein cataboli molecular function unknown endoplasmic reticulum* | YBR171W	x	YGR289C ... MAL11 alpha-glucoside transport* alpha-glucoside:hydrogen symporter membrane fraction | YGR290W	x	YPR065W ... ROX1 negative regulation of transcr specific transcriptional repressor nuclear chromosome | YPR066W	x	YJL023C ... PET130 biological process unknown molecular function unknown mitochondrion | YJL024C
YBR165W ... UBS1 protein-nucleus export* molecular function unknown nucleus | YBR166C	x	YGR196C ... FYV8 biological process unknown molecular function unknown cytoplasm | YGR197C	x	YPR120C ... CLB5 G1/S transition of mitotic cel cyclin-dependent protein kinase regnucleus | YPR121W	x	YJL036W ... SNX4 transport* lipid binding membrane | YJL037W
YBR103W ... SIF2 chromatin silencing at telomer NAD-dependent histone deacetylase anucleus* | YBR104W	x	YGR192C ... TDH3 glycolysis* glyceraldehyde-3-phosphate dehydrogcytoplasm* | YGR193C	x	YPR150W iESR cluster | YPR151C	x	YJL047C ... RTT101 ubiquitin-dependent protein ca protein binding* cytoplasm* | YJL047C-A
YBR071W ... YBR071W biological process unknown molecular function unknown cytoplasm | YBR072C-A	x	YGR157W ... CHO2 phosphatidylcholine biosynthes phosphatidylethanolamine N-methyltrendoplasmic reticulum | YGR158C	x	YDR354W ... TRP4 tryptophan biosynthesis anthranilate phosphoribosyltransfercytoplasm* | YDR355C	x	YJL053W ... PEP8 protein-Golgi retention* molecular function unknown endosome* | YJL054W
YAR015W ... ADE1 purine nucleotide biosynthesis phosphoribosylaminoimidazolesuccinocytoplasm* | YAR018C	x	YGR077C ... PEX8 peroxisome organization and bi peroxisome targeting sequence bindiperoxisomal membrane* | YGR078C	x	YDR417C RP cluster | YDR418W	x	YJL099W ... CHS6 Golgi to plasma membrane trans molecular function unknown clathrin-coated vesicle | YJL100W
YAL025C PAC cluster MAK16 ribosomal large subunit biogen molecular function unknown nucleolus | YAL026C	x	YGL175C ... SAE2 meiotic DNA double-strand brea molecular function unknown cytoplasm* | YGL176C	x	YJR145C RP cluster RPS4A protein biosynthesis* structural constituent of ribosome cytoplasm* | YJR146W	x	YJL102W ... MEF2 translational elongation translation elongation factor activmitochondrion | YJL103C
YAL002W ... VPS8 late endosome to vacuole trans molecular function unknown membrane fraction | YAL003W	x	YGL035C ... MIG1 regulation of transcription fr specific RNA polymerase II transcricytoplasm* | YGL036W	x	YMR312W ... ELP6 regulation of transcription fr RNA polymerase II transcription elotranscription elongation factor com | YMR313C	x	YJL110C ... GZF3 negative regulation of transcr transcription factor activity* nucleus | YJL111W
YLR034C ... SMF3 intracellular sequestering of iron ion transporter activity vacuolar membrane (sensu Fungi) | YLR035C	x	YER173W ... RAD24 meiotic recombination* DNA clamp loader activity nucleus* | YER174C	x	YNR012W ... URK1 pyrimidine salvage uridine kinase activity cytoplasm* | YNR013C	x	YJL111W ... CCT7 protein folding* unfolded protein binding cytoplasm* | YJL112W
YLR204W ... QRI5 biological process unknown molecular function unknown mitochondrion | YLR205C	x	YER041W ... YEN1 biological process unknown single-stranded DNA specific endodenucleus | YER042W	x	YDL040C ... NAT1 protein amino acid acetylation peptide alpha-N-acetyltransferase acytoplasm* | YDL041W	x	YJL136C RP cluster RPS21B protein biosynthesis structural constituent of ribosome cytosolic small ribosomal subunit ( | YJL136W-A
YMR154C ... RIM13 protein processing cysteine-type endopeptidase activitcellular component unknown | YMR155W	x	YDR516C iESR cluster EMI2 sporulation (sensu Fungi) molecular function unknown cytoplasm | YDR517W	x	YHR051W ... COX6 aerobic respiration* cytochrome-c oxidase activity respiratory chain complex IV (sensu | YHR052W	x	YJL159W ... HSP150 cell wall organization and bio structural constituent of cell wallcell wall (sensu Fungi) | YJL160C
YKL086W ... SRX1 response to oxidative stress "oxidoreductase activity, acting on"cytoplasm* | YKL087C	x	YDR255C iESR cluster RMD5 negative regulation of glucone molecular function unknown cytosol | YDR256C	x	YJR030C ... YJR030C biological process unknown molecular function unknown cellular component unknown | YJR031C	x	YJR074W ... MOG1 protein-nucleus import Ran GTPase binding nucleus | YJR075W
YHR004C ... NEM1 sporulation (sensu Fungi)* molecular function unknown mitochondrion* | YHR005C	x	YDR253C ... MET32 sulfur amino acid metabolism DNA binding* nucleus | YDR254W	x	YMR194W RP cluster RPL36A protein biosynthesis structural constituent of ribosome*cytosolic large ribosomal subunit ( | YMR195W	x	YJR083C ... ACF4 actin cytoskeleton organizatio molecular function unknown cellular component unknown | YJR084W
YJL169W ... | YJL170C	x	YDR249C ... YDR249C biological process unknown molecular function unknown cellular component unknown | YDR250C	x	YNL120C PAC cluster | YNL121C	x	YJR120W ... YJR120W mitochondrion organization and molecular function unknown cellular component unknown | YJR121W
YKR052C ... MRS4 RNA splicing* iron ion transporter activity* mitochondrion | YKR053C	x	YDR071C ... PAA1 establishment and/or maintenan aralkylamine N-acetyltransferase accytoplasm | YDR072C	x	YOR183W ... FYV12 biological process unknown molecular function unknown cellular component unknown | YOR184W	x	YJR122W Ö IBA57 biological process unknown molecular function unknown mitochondrion | Mitochondrial matrix protein involved in the incorporation of iron-sulfur clusters into mitochondrial aconitase-type proteins; activates the radical-SAM family members Bio2p and Lip5p; interacts with Ccr4p in the two-hybrid systemYJR123W
YJL168C ... SET2 regulation of transcription, D histone methyltransferase activity*nucleus | YJL169W	x	YDR014W ... RAD61 response to radiation molecular function unknown nucleus | YDR014W-A	x	YOR209C PAC cluster NPT1 chromatin silencing at telomer nicotinate phosphoribosyltransferasnucleus | YOR210W	x	YJR144W ... MGM101 DNA repair* DNA binding mitochondrial nucleoid* | YJR145C
YOR275C ... RIM20 proteolysis and peptidolysis* molecular function unknown cytoplasm* | YOR276W	x	YDL213C ... NOP6 rRNA processing* molecular function unknown nucleolus | YDL214C	x	YOR312C RP cluster RPL20B protein biosynthesis structural constituent of ribosome cytosolic large ribosomal subunit ( | YOR313C	x	YKL023W ... YKL023W biological process unknown molecular function unknown cytoplasm | YKL024C
YMR284W ... YKU70 chromatin assembly or disassem RNA binding* nuclear membrane* | YMR285C	x	YDL183C ... YDL183C biological process unknown molecular function unknown cellular component unknown | YDL184C	x	YPL142C RP cluster | YPL143W	x	YKL053W ... | YKL054C
YBR193C ... MED8 transcription from RNA polymer RNA polymerase II transcription medmediator complex | YBR194W	x	YDL133W ... YDL133W biological process unknown molecular function unknown cellular component unknown | YDL134C	x	YPL144W Ö POC4 biological process unknown molecular function unknown | Component of a heterodimeric Poc4p-Irc25p chaperone involved in assembly of alpha subunits into the 20S proteasome; may regulate formation of proteasome isoforms with alternative subunits under different conditionsYPL145C	x	YKL109W ... HAP4 transcription* transcriptional activator activity CCAAT-binding factor complex | YKL110C
YDR047W ... HEM12 heme biosynthesis uroporphyrinogen decarboxylase acticytoplasm* | YDR048C	x	YDL066W ... IDP1 glutamate biosynthesis* isocitrate dehydrogenase (NADP+) acmitochondrion* | YDL067C	x	YPR074C PAC cluster TKL1 pentose-phosphate shunt transketolase activity cytoplasm | YPR074W-A	x	YKL121W Ö iESR cluster DGR2 biological process unknown molecular function unknown | Protein of unknown function; null mutant is resistant to 2-deoxy-D-glucose and displays abnormally elongated budsYKL122C
YHR188C ... GPI16 attachment of GPI anchor to pr GPI-anchor transamidase activity GPI-anchor transamidase complex | YHR189W	x	YDL021W iESR cluster GPM2 biological process unknown molecular function unknown* cytoplasm* | YDL022W	x	YBR025C Ö PAC cluster OLA1 biological process unknown molecular function unknown | P-loop ATPase with similarity to human OLA1 and bacterial YchF; identified as specifically interacting with the proteasome; protein levels are induced by hydrogen peroxideYBR026C	x	YKL170W ... MRPL38 protein biosynthesis structural constituent of ribosome mitochondrial large ribosomal subun | YKL171W
YKL006C-A ... SFT1 intra-Golgi transport v-SNARE activity Golgi membrane | YKL006W	x	YBR290W ... BSD2 protein-vacuolar targeting* molecular function unknown endoplasmic reticulum | YBR291C	x	YBR174C ... | YBR175W	x	YKL180W RP cluster RPL17A protein biosynthesis structural constituent of ribosome cytoplasm* | YKL181W
YKL108W ... SLD2 DNA strand elongation molecular function unknown replication fork | YKL109W	x	YBR212W ... NGR1 mitochondrion organization and RNA binding* cytoplasm* | YBR213W	x	YGL213C PAC cluster SKI8 protein complex assembly* translation repressor activity cytoplasm* | YGL214W	x	YKR014C ... YPT52 endocytosis* GTPase activity late endosome | YKR015C
#N/A	x	YBR125C ... PTC4 biological process unknown protein phosphatase type 2C activitcytoplasm | YBR126C	x	YIR005W ... IST3 spliceosome assembly "RNA splicing factor activity, trans"snRNP U2 | YIR006C	x	YKR028W ... SAP190 G1/S transition of mitotic cel protein serine/threonine phosphatascytoplasm | YKR029C
YIL060W ... YIL060W biological process unknown molecular function unknown cellular component unknown | YIL061C	x	#N/A	x	YJL204C ... RCY1 endocytosis protein binding site of polarized growth | YJL205C	x	YKR042W ... UTH1 mitochondrion organization and molecular function unknown cell wall (sensu Fungi)* | YKR043C
YOR008C ... SLG1 cell wall organization and bio transmembrane receptor activity membrane fraction* | YOR008C-A	x	YBR099C ... | YBR101C	x	YML094W ... GIM5 tubulin folding tubulin binding cytoplasm* | YML095C	x	YKR074W Ö AIM29 biological process unknown molecular function unknown | Putative protein of unknown function; epitope-tagged protein localizes to the cytoplasm; YKR074W is not an essential gene; null mutant displays elevated frequency of mitochondrial genome lossYKR075C
YBR134W ... | YBR135W	x	YBL089W ... AVT5 transport transporter activity cellular component unknown | YBL090W	x	YMR314W ... PRE5 ubiquitin-dependent protein ca endopeptidase activity "proteasome core complex, alpha-subu" | YMR315W	x	YLL044W RP cluster | YLL045C
YDR120C PAC cluster TRM1 tRNA methylation tRNA (guanine-N2-)-methyltransferasmitochondrion* | YDR121W	x	YBL088C ... TEL1 response to DNA damage stimulu protein kinase activity nucleus* | YBL089W	x	YPL262W ... FUM1 tricarboxylic acid cycle* fumarate hydratase activity cytosol* | YPL263C	x	YLR015W ... BRE2 chromatin silencing at telomer transcription regulator activity* COMPASS complex | YLR016C
YML028W ... TSA1 response to oxidative stress* thioredoxin peroxidase activity cytoplasm | YML029W	x	YBL031W ... SHE1 biological process unknown molecular function unknown microtubule cytoskeleton | YBL032W	x	YPR057W ... BRR1 spliceosome assembly RNA binding small nuclear ribonucleoprotein com | YPR058W	x	YLR034C ... SMF3 intracellular sequestering of iron ion transporter activity vacuolar membrane (sensu Fungi) | YLR035C
YPR119W ... CLB2 G2/M transition of mitotic cel cyclin-dependent protein kinase regcytoplasm* | YPR120C	x	YBL019W ... APN2 DNA repair phosphodiesterase I activity* nucleus | YBL020W	x	YBR126C iESR cluster TPS1 response to stress* "alpha,alpha-trehalose-phosphate syn"cytoplasm* | YBR127C	x	YLR087C ... CSF1 fermentation molecular function unknown mitochondrion | YLR088W
		YPR181C ... SEC23 ER to Golgi transport* GTPase activator activity cytoplasm* | YPR182W	x	YBR154C PAC cluster RPB5 transcription from RNA polymer DNA-directed RNA polymerase activitDNA-directed RNA polymerase III com | YBR155W	x	YLR114C ... AVL9 biological process unknown molecular function unknown cytoplasm | YLR115W
		YPR165W ... RHO1 cell wall organization and bio GTPase activity* mitochondrion* | YPR166C	x	YDL020C ... RPN4 ubiquitin-dependent protein ca transcriptional activator activity proteasome regulatory particle (sen | YDL021W	x	YLR128W ... DCN1 biological process unknown molecular function unknown cellular component unknown | YLR129W
		YBR119W ... MUD1 nuclear mRNA splicing, via spl RNA binding snRNP U1 | YBR120C	x	YDR378C ... LSM6 nuclear mRNA splicing, via spl RNA binding nucleolus* | YDR379C-A	x	YLR149C iESR cluster YLR149C biological process unknown molecular function unknown cellular component unknown | YLR149C-A
		YPL218W ... SAR1 ER to Golgi transport GTPase activity COPII vesicle coat | YPL219W	x	YDR418W RP cluster RPL12B protein biosynthesis* structural constituent of ribosome cytosolic large ribosomal subunit ( | YDR419W	x	YLR204W ... QRI5 biological process unknown molecular function unknown mitochondrion | YLR205C
		YPL155C ... KIP2 nuclear migration, microtubule microtubule motor activity mitochondrion* | YPL156C	x	YEL046C ... GLY1 threonine catabolism* threonine aldolase activity cytosol | YEL047C	x	YLR232W ... | YLR233C
		YPL120W ... VPS30 protein-vacuolar targeting* molecular function unknown membrane fraction | YPL121C	x	YER165W PAC cluster PAB1 regulation of translational in poly(A) binding cytoplasm* | YER166W	x	YLR252W iESR cluster | YLR253W
		YOR304C-A ... YOR304C-A biological process unknown molecular function unknown cytoplasm* | YOR304W	x	YGL227W ... VID30 vacuolar protein catabolism* molecular function unknown cytoplasm* | YGL228W	x	YLR293C PAC cluster GSP1 rRNA processing* GTPase activity cytoplasm* | YLR295C
		YOR136W ... IDH2 tricarboxylic acid cycle* isocitrate dehydrogenase (NAD+) actmitochondrion* | YOR137C	x	YIL008W ... URM1 protein modification protein binding* cytoplasm* | YIL009C-A	x	YLR312W-A ... MRPL15 protein biosynthesis structural constituent of ribosome mitochondrial large ribosomal subun | YLR313C
		YOL110W ... SHR5 Ras protein signal transductio protein-cysteine S-palmitoleyltranspalmitoyltransferase complex* | YOL111C	x	YIL043C ... CBR1 electron transport cytochrome-b5 reductase activity mitochondrion* | YIL044C	x	YLR342W ... FKS1 cell wall organization and bio "1,3-beta-glucan synthase activity"actin cortical patch* | YLR342W-A
		YOL060C ... MAM3 mitochondrion organization and molecular function unknown vacuolar membrane (sensu Fungi) | YOL061W	x	YIL160C ... POT1 fatty acid beta-oxidation acetyl-CoA C-acyltransferase activiperoxisomal matrix | YIL161W	x	YLR360W ... VPS38 late endosome to vacuole trans molecular function unknown cellular component unknown | YLR361C
		YOL054W ... PSH1 RNA elongation from RNA polyme molecular function unknown nucleus | YOL055C	x	YJL138C RP cluster TIF2 translational initiation* translation initiation factor activcytoplasm* | YJL139C	x	YLR388W RP cluster RPS29A protein biosynthesis structural constituent of ribosome cytosolic small ribosomal subunit ( | YLR389C
		YNL013C ... | YNL014W	x	YJR013W ... GPI14 GPI anchor biosynthesis mannosyltransferase activity endoplasmic reticulum membrane | YJR014W	x	YLR407W ... YLR407W biological process unknown molecular function unknown cellular component unknown | YLR408C
		YML016C ... PPZ1 sodium ion homeostasis protein serine/threonine phosphatascytoplasm* | YML017W	x	YMR135C ... GID8 negative regulation of glucone molecular function unknown cytoplasm* | YMR135W-A	x	YLR418C ... CDC73 RNA elongation from RNA polyme RNA polymerase II transcription elonucleus* | YLR419W
		YLR368W ... MDM30 mitochondrion organization and molecular function unknown mitochondrion | YLR369W	x	YMR309C PAC cluster NIP1 translational initiation translation initiation factor activcytoplasm* | YMR310C	x	YLR441C RP cluster RPS1A protein biosynthesis structural constituent of ribosome cytosolic small ribosomal subunit ( | YLR442C
		YLR291C PAC cluster GCD7 translational initiation translation initiation factor activmitochondrion* | YLR292C	x	YOL038W ... PRE6 ubiquitin-dependent protein ca endopeptidase activity "proteasome core complex, alpha-subu" | YOL039W	x	#N/A
		YLR076C PAC cluster | YLR077W	x	YOL041C PAC cluster NOP12 rRNA metabolism RNA binding nucleolus | YOL042W	x	YML014W ... TRM9 response to stress* tRNA methyltransferase activity cytoplasm* | YML015C
		YLR054C ... OSW2 spore wall assembly (sensu Fun molecular function unknown cytoplasm* | YLR055C	x	YPL040C ... ISM1 protein biosynthesis* isoleucine-tRNA ligase activity mitochondrion | YPL041C	x	YML016C ... PPZ1 sodium ion homeostasis protein serine/threonine phosphatascytoplasm* | YML017W
		YLR005W ... SSL1 transcription initiation from general RNA polymerase II transcriptranscription factor TFIIH complex* | YLR006C	x	YPL055C ... LGE1 meiosis* molecular function unknown nucleus | YPL056C	x	YML021C ... UNG1 DNA repair uracil DNA N-glycosylase activity nucleus* | YML022W
		YJL186W ... MNN5 protein amino acid glycosylati "alpha-1,2-mannosyltransferase activ"Golgi apparatus | YJL187C	x	YBL041W ... PRE7 ubiquitin-dependent protein ca endopeptidase activity "proteasome core complex, beta-subun" | YBL042C	x	YML041C ... VPS71 protein-vacuolar targeting* molecular function unknown nucleus* | YML042W
		YJL150W ... | YJL151C	x	YBR048W RP cluster RPS11B protein biosynthesis* structural constituent of ribosome cytosolic small ribosomal subunit ( | YBR049C	x	YML081C-A ... ATP18 ATP synthesis coupled proton t hydrogen-transporting ATP synthase proton-transporting ATP synthase co | YML081W
		YJL054W ... TIM54 mitochondrial inner membrane p protein transporter activity mitochondrial inner membrane protei | YJL055W	x	YBR059C ... AKL1 actin cytoskeleton organizatio protein kinase activity cytoplasm* | YBR060C	x	#N/A
		YIL101C iESR cluster XBP1 response to stress transcription factor activity nucleus | YIL102C	x	YBR064W ... | YBR065C	x	YMR015C ... ERG5 ergosterol biosynthesis C-22 sterol desaturase activity endoplasmic reticulum | YMR016C
		YIL062C ... ARC15 mitochondrion inheritance* structural molecule activity* mitochondrial membrane* | YIL063C	x	YBR077C ... SLM4 signal transduction "phosphatidylinositol-3,4-bisphospha"cytoplasm* | YBR078W	x	YMR033W ... ARP9 chromatin remodeling general RNA polymerase II transcripnucleus* | YMR034C
		YIL004C ... BET1 ER to Golgi transport* v-SNARE activity endoplasmic reticulum membrane* | YIL005W	x	YBR105C ... VID24 vesicle-mediated transport* molecular function unknown extrinsic to membrane* | YBR106W	x	YMR037C ... MSN2 response to stress* DNA binding* nucleus* | YMR038C
		YIL001W ... YIL001W biological process unknown molecular function unknown cytoplasm | YIL002C	x	YBR169C iESR cluster SSE2 protein folding molecular function unknown cytoplasm | YBR170C	x	YMR140W ... SIP5 cellular response to glucose s molecular function unknown cytoplasm | YMR141C
		YGR258C ... RAD2 nucleotide-excision repair, DN single-stranded DNA specific endodenucleotide excision repair factor 3 | YGR259C	x	YBR172C ... SMY2 cytoskeleton organization and molecular function unknown cytoplasm | YBR173C	x	YMR188C ... MRPS17 protein biosynthesis* structural constituent of ribosome mitochondrial small ribosomal subun | YMR189W
		YGL003C ... CDH1 mitotic sister chromatid segre enzyme activator activity cytoplasm* | YGL004C	x	YBR197C ... YBR197C biological process unknown molecular function unknown cytoplasm* | YBR198C	x	YMR247C Ö RKR1 biological process unknown molecular function unknown | Nuclear RING domain protein with functional connections to chromatin modification; may interact with ribosomes, based on co-purification experiments; YMR247C is not an essential geneYMR247W-A
		YER126C PAC cluster NSA2 ribosomal large subunit biogen molecular function unknown nucleus | YER127W	x	YBR258C ... SHG1 histone methylation histone lysine N-methyltransferase nucleus* | YBR259W	x	YMR287C Ö DSS1 (MSU1) nucleotide-excision repair* delta DNA polymerase activity delta DNA polymerase complex | 3'-5' exoribonuclease, component of the mitochondrial degradosome along with the ATP-dependent RNA helicase Suv3p; the degradosome associates with the ribosome and mediates turnover of aberrant or unprocessed RNAsYMR288W
		YER005W ... YND1 protein amino acid glycosylati nucleoside-diphosphatase activity Golgi apparatus* | YER006W	x	YCL047C ... YCL047C biological process unknown molecular function unknown cellular component unknown | YCL048W	x	YMR293C Ö HER2 aerobic respiration amidase activity | Subunit of the trimeric GatFAB AmidoTransferase(AdT) complex; involved in the formation of Q-tRNAQ; required for remodeling of ER caused by Hmg2p overexpression; similar to bacterial GatA glutamyl-tRNA amidotransferaseYMR294W
		YDR440W PAC cluster DOT1 chromatin silencing at telomer protein-lysine N-methyltransferase nucleus | YDR441C	x	YCR077C ... PAT1 chromosome segregation* molecular function unknown cytosolic small ribosomal subunit ( | YCR079W	x	YNL025C ... SSN8 meiosis* general RNA polymerase II transcriptranscription factor complex | YNL026W
		YDR414C ... ERD1 protein-ER retention molecular function unknown membrane | YDR415C	x	YCR079W Ö PTC6 biological process unknown phosphoprotein phosphatase act | Mitochondrial protein phosphatase of type 2C with similarity to mammalian PP1Ks; involved in mitophagy; null mutant is sensitive to rapamycin and has decreased phosphorylation of the Pda1 subunit of pyruvate dehydrogenaseYCR081W	x	YNL077W ... APJ1 biological process unknown unfolded protein binding cytoplasm* | YNL078W
		YDR413C PAC cluster | YDR414C	x	YCR088W ... ABP1 establishment of cell polarity protein binding cytoplasm* | YCR089W	x	YNL097C ... PHO23 chromatin modification histone deacetylase activity nucleus* | YNL097C-B
		YDR348C ... YDR348C biological process unknown molecular function unknown bud neck | YDR349C	x	YCR102C ... YCR102C biological process unknown molecular function unknown cellular component unknown | YCR102W-A	x	YNL098C ... RAS2 sporulation (sensu Fungi)* GTPase activity plasma membrane | YNL099C
		YDR308C ... SRB7 transcription from RNA polymer RNA polymerase II transcription medmediator complex | YDR309C	x	YDL003W ... MCD1 mitotic sister chromatid cohes molecular function unknown nucleus* | YDL004W	x	YNL099C ... OCA1 response to oxidative stress protein tyrosine phosphatase activicytoplasm | YNL100W
		YDR258C iESR cluster HSP78 response to stress* ATPase activity* mitochondrial matrix | YDR259C	x	YDL014W ... NOP1 rRNA modification* methyltransferase activity nucleolus* | YDL015C	x	YNL115C iESR cluster YNL115C biological process unknown molecular function unknown vacuole (sensu Fungi) | YNL116W
		YDR201W ... SPC19 mitotic spindle organization a structural constituent of cytoskelespindle pole body* | YDR202C	x	YDL133C-A ... RPL41B protein biosynthesis structural constituent of ribosome cytosolic large ribosomal subunit ( | YDL133W	x	YNL126W ... SPC98 mitotic spindle organization a structural constituent of cytoskeleouter plaque of spindle pole body* | YNL127W
		YDR192C ... NUP42 mRNA-nucleus export* structural molecule activity nuclear pore | YDR193W	x	YDL136W PAC cluster RPL35B protein biosynthesis structural constituent of ribosome cytosolic large ribosomal subunit ( | YDL137W	x	YNL175C PAC cluster NOP13 biological process unknown RNA binding nucleolus* | YNL176C
		YDR167W ... TAF10 transcription initiation from general RNA polymerase II transcripSAGA complex* | YDR168W	x	YDL153C PAC cluster SAS10 processing of 20S pre-rRNA* snoRNA binding nucleus* | YDL154W	x	YNL177C ... MRPL22 protein biosynthesis* structural constituent of ribosome mitochondrial large ribosomal subun | YNL178W
		YDL225W ... SHS1 establishment of cell polarity structural constituent of cytoskeleseptin ring | YDL226C	x	YDL190C ... UFD2 response to stress* ubiquitin conjugating enzyme activicytoplasm* | YDL191W	x	YNL179C ... | YNL180C
		YDL205C ... HEM3 heme biosynthesis hydroxymethylbilane synthase activicytoplasm* | YDL206W	x	YDL227C ... HO mating type switching and reco endonuclease activity nucleus | YDL228C	x	YNL183C iESR cluster NPR1 regulation of nitrogen utiliza kinase activity cytoplasm | YNL184C
		YDL156W ... YDL156W biological process unknown molecular function unknown cytoplasm* | YDL157C	x	YDL236W ... PHO13 protein amino acid dephosphory alkaline phosphatase activity* cytoplasm* | YDL237W	x	YNL196C Ö SLZ1 biological process unknown molecular function unknown | Sporulation-specific protein with a leucine zipper motifYNL197C
		YDL120W ... YFH1 iron ion homeostasis* enzyme regulator activity mitochondrion* | YDL121C	x	YDR043C ... NRG1 regulation of transcription fr DNA binding* nucleus | YDR044W	x	YNL203C ... | YNL204C
		YCR043C ... YCR043C biological process unknown molecular function unknown Golgi apparatus | YCR044C	x	YDR048C ... | YDR049W	x	YNL204C ... SPS18 sporulation molecular function unknown cellular component unknown | YNL205C
		YCR036W ... RBK1 D-ribose metabolism ATP binding* cytoplasm* | YCR037C	x	YDR064W RP cluster RPS13 protein biosynthesis structural constituent of ribosome cytosolic small ribosomal subunit ( | YDR065W	x	YNL205C ... | YNL206C
		YBR257W ... POP4 rRNA processing* ribonuclease P activity* ribonuclease MRP complex* | YBR258C	x	YDR083W PAC cluster RRP8 rRNA processing methyltransferase activity nucleolus | YDR084C	x	YNL211C ... YNL211C biological process unknown molecular function unknown mitochondrion | YNL212W
		YBR254C ... TRS20 ER to Golgi transport molecular function unknown TRAPP complex | YBR255C-A	x	YDR123C ... INO2 positive regulation of transcr specific RNA polymerase II transcrinucleus | YDR124W	x	YNL224C Ö SQS1 biological process unknown molecular function unknown | Protein of unknown function; overexpression antagonizes the suppression of splicing defects by spp382 mutants; green fluorescent protein (GFP)-fusion protein localizes to both the cytoplasm and the nucleusYNL225C
		YBR167C ... POP7 rRNA processing* ribonuclease P activity* ribonuclease MRP complex* | YBR168W	x	YDR126W ... SWF1 spore wall assembly (sensu Fun molecular function unknown integral to membrane | YDR127W	x	YNL226W ... | YNL227C
		YBR153W ... RIB7 riboflavin biosynthesis diaminohydroxyphosphoribosylaminopycellular component unknown | YBR154C	x	YDR136C Ö VPS61 | Dubious open reading frame, unlikely to encode a protein; not conserved in closely related Saccharomyces species; 4% of ORF overlaps the verified gene RGP1; deletion causes a vacuolar protein sorting defectYDR137W	x	YNL227C PAC cluster JJJ1 endocytosis molecular function unknown cytoplasm* | YNL228W
		YBL079W ... NUP170 mRNA-nucleus export* structural molecule activity nuclear pore | YBL080C	x	YDR160W ... SSY1 sensory perception of chemical amino acid binding plasma membrane | YDR161W	x	YNL230C ... ELA1 RNA elongation from RNA polyme transcriptional elongation regulatotranscription elongation factor com | YNL231C
		YBL066C ... SEF1 biological process unknown molecular function unknown cellular component unknown | YBL067C	x	YDR170C ... SEC7 ER to Golgi transport* ARF guanyl-nucleotide exchange factcytosol* | YDR171W	x	YNL288W ... CAF40 regulation of transcription fr molecular function unknown CCR4-NOT complex | YNL289W
		YBL057C ... PTH2 protein biosynthesis aminoacyl-tRNA hydrolase activity cytoplasm* | YBL058W	x	YDR184C PAC cluster ATC1 response to stress* molecular function unknown nucleus | YDR185C	x	YNL289W ... PCL1 cell cycle cyclin-dependent protein kinase regcyclin-dependent protein kinase hol | YNL290W
		YBL017C ... PEP1 protein-vacuolar targeting* signal sequence binding Golgi apparatus | YBL018C	x	YDR225W ... HTA1 chromatin assembly or disassem DNA binding nuclear nucleosome | YDR226W	x	YNR020C Ö ATP23 biological process unknown molecular function unknown | Putative metalloprotease of the mitochondrial inner membrane, required for processing of Atp6p; has an additional role in assembly of the F0 sector of the F1F0 ATP synthase complexYNR021W
		YAL027W Ö SAW1 biological process unknown molecular function unknown | Protein involved in Rad1p/Rad10p-dependent removal of 3'-nonhomologous tails during double-strand break repair via single-strand annealing; green fluorescent protein (GFP)-fusion protein localizes to the nucleusYAL028W	x	YDR239C ... YDR239C biological process unknown molecular function unknown cytoplasm | YDR240C	x	YNR037C ... RSM19 protein biosynthesis structural constituent of ribosome mitochondrial small ribosomal subun | YNR038W
		YAL014C ... SYN8 transport SNAP receptor activity endosome | YAL015C	x	YDR244W ... PEX5 peroxisome organization and bi peroxisome targeting sequence bindicytosol* | YDR245W	x	YNR044W ... AGA1 agglutination during conjugati cell adhesion molecule binding cell wall (sensu Fungi) | YNR045W
		YPR177C ... | YPR178W	x	YDR252W ... BTT1 nascent polypeptide associatio unfolded protein binding cytosolic ribosome (sensu Eukaryota | YDR253C	x	YOL023W ... IFM1 translational initiation RNA binding* mitochondrion | YOL024W
		YPR082C ... DIB1 nuclear mRNA splicing, via spl "RNA splicing factor activity, trans"U4/U6 x U5 tri-snRNP complex | YPR083W	x	YDR297W ... SUR2 sphingolipid biosynthesis* sphingosine hydroxylase activity endoplasmic reticulum | YDR298C	x	YOL040C PAC cluster RPS15 protein biosynthesis* structural constituent of ribosome cytosolic small ribosomal subunit ( | YOL041C
		YPL044C PAC cluster | YPL045W	x	YDR310C ... SUM1 chromatin silencing at telomer transcriptional repressor activity nucleus* | YDR311W	x	YOL088C ... MPD2 protein folding protein disulfide isomerase activitendoplasmic reticulum | YOL089C
		YOR217W PAC cluster RFC1 DNA repair* purine nucleotide binding DNA replication factor C complex | YOR218C	x	YDR320C ... SWA2 ER organization and biogenesis protein binding endoplasmic reticulum membrane | YDR320C-A	x	YOL109W ... ZEO1 cell wall organization and bio molecular function unknown mitochondrion* | YOL110W
		YOL010W ... RCL1 rRNA processing molecular function unknown* nucleolus | YOL011W	x	YDR323C ... PEP7 vesicle fusion* molecular function unknown cytoplasm* | YDR324C	x	YOL110W ... SHR5 Ras protein signal transductio protein-cysteine S-palmitoleyltranspalmitoyltransferase complex* | YOL111C
		YLR115W ... CFT2 mRNA polyadenylylation* RNA binding mRNA cleavage and polyadenylation s | YLR116W	x	YDR324C PAC cluster UTP4 processing of 20S pre-rRNA snoRNA binding small nucleolar ribonucleoprotein c | YDR325W	x	YOL144W ... NOP8 rRNA processing* molecular function unknown nucleolus | YOL145C
		YGR156W ... PTI1 mRNA polyadenylylation* RNA binding nucleus* | YGR157W	x	YDR329C ... PEX3 peroxisome organization and bi protein binding peroxisomal membrane | YDR330W	x	YOR091W Ö TMA46 biological process unknown molecular function unknown cytoplasm | Protein of unknown function that associates with ribosomes; interacts with GTPase Rbg1pYOR092W
		YGR024C ... THG1 tRNA modification tRNA guanylyltransferase activity cytoplasm* | YGR025W	x	YDR359C Ö EAF1 chromatin modification molecular function unknown histone acetyltransferase complex* | Component of the NuA4 histone acetyltransferase complex; acts as a platform for assembly of NuA4 subunits into the native complex; required for initiation of pre-meiotic DNA replication, likely due to its requirement for expression of IME1YDR360W	x	YOR124C ... UBP2 protein deubiquitination ubiquitin-specific protease activitcytoplasm | YOR125C
		YGL098W ... USE1 retrograde transport, Golgi to SNAP receptor activity endoplasmic reticulum | YGL099W	x	YDR404C ... RPB7 transcription from RNA polymer DNA-directed RNA polymerase activit"DNA-directed RNA polymerase II, cor" | YDR405W	x	YOR144C ... ELG1 DNA replication* molecular function unknown cytoplasm* | YOR145C
		YGL073W ... HSF1 regulation of transcription fr transcription factor activity nucleus* | YGL074C	x	YDR412W Ö PAC cluster RRP17 rRNA processing molecular function unknown | Component of the pre-60S pre-ribosomal particle; required for cell viability under standard (aerobic) conditions but not under anaerobic conditionsYDR413C	x	YOR179C ... SYC1 transcription termination from RNA binding nucleus* | YOR180C
		YDR376W ... ARH1 iron ion homeostasis* NADPH-adrenodoxin reductase activitmitochondrial inner membrane | YDR377W	x	YDR447C RP cluster RPS17B protein biosynthesis* structural constituent of ribosome cytosolic small ribosomal subunit ( | YDR448W	x	YOR187W ... TUF1 translational elongation GTPase activity* mitochondrial matrix | YOR188W
		YDL150W PAC cluster RPC53 transcription from RNA polymer DNA-directed RNA polymerase activitDNA-directed RNA polymerase III com | YDL151C	x	YDR455C ... | YDR456W	x	YOR199W ... | YOR200W
		YDL029W ... ARP2 actin filament organization* structural constituent of cytoskelemitochondrion* | YDL030W	x	YDR456W ... NHX1 vacuolar acidification* monovalent inorganic cation transpolate endosome | YDR457W	x	YOR222W ... ODC2 mitochondrial transport intracellular transporter activity*mitochondrial inner membrane | YOR223W
		YBR089W PAC cluster | YBR090C	x	YDR457W ... TOM1 protein monoubiquitination* ubiquitin-protein ligase activity nucleus* | YDR458C	x	YOR259C ... RPT4 ubiquitin-dependent protein ca ATPase activity* nucleus* | YOR260W
		YDL101C ... DUN1 protein amino acid phosphoryla protein kinase activity nucleus | YDL102W	x	YDR465C PAC cluster RMT2 peptidyl-arginine methylation protein-arginine N-methyltransferascytoplasm* | YDR466W	x	YOR274W ... MOD5 tRNA modification tRNA isopentenyltransferase activitnucleus* | YOR275C
		YJL053W ... PEP8 protein-Golgi retention* molecular function unknown endosome* | YJL054W	x	YDR501W ... PLM2 G1/S-specific transcription in transcription factor activity nucleus | YDR502C	x	YOR295W ... UAF30 transcription from RNA polymer RNA polymerase I transcription factRNA polymerase I upstream activatin | YOR296W
		YBL083C ... | YBL084C	x	YDR509W ... | YDR510W	x	YOR330C ... MIP1 DNA-dependent DNA replication* gamma DNA-directed DNA polymerase amitochondrion | YOR331C
		YMR121C RP cluster RPL15B protein biosynthesis structural constituent of ribosome*cytosolic large ribosomal subunit ( | YMR122C	x	YEL063C ... CAN1 basic amino acid transport basic amino acid transporter activimitochondrion* | YEL064C	x	YOR358W ... HAP5 transcription* DNA binding* nucleus* | YOR359W
		YBR088C ... POL30 nucleotide-excision repair* DNA polymerase processivity factor nucleus* | YBR089C-A	x	YEL072W ... RMD6 biological process unknown molecular function unknown cellular component unknown | YEL073C	x	YOR360C ... PDE2 cAMP-mediated signaling cAMP-specific phosphodiesterase actcytoplasm* | YOR361C
		YBL010C ... YBL010C biological process unknown molecular function unknown clathrin-coated vesicle | YBL011W	x	YER027C ... GAL83 protein amino acid phosphoryla AMP-activated protein kinase activinucleus | YER028C	x	YOR371C ... GPB1 signal transduction signal transducer activity cytoplasm | YOR372C
		YBL081W ... YBL081W biological process unknown molecular function unknown cellular component unknown | YBL082C	x	YER038C iESR cluster KRE29 biological process unknown molecular function unknown cytoplasm* | YER039C	x	YPL017C Ö IRC15 biological process unknown S-adenosylmethionine-dependent | Microtubule associated protein; regulates microtubule dynamics; required for accurate meiotic chromosome segregation; null mutant displays large budded cells due to delayed mitotic progression, increased levels of spontaneous Rad52 fociYPL018W
		YCL005W Ö LDB16 biological process unknown molecular function unknown | Protein of unknown function; null mutants have decreased net negative cell surface charge; GFP-fusion protein expression is induced in response to the DNA-damaging agent MMS; native protein is detected in purified mitochondriaYCL005W-A	x	YER048C ... CAJ1 biological process unknown chaperone regulator activity nucleus | YER048W-A	x	YPL029W ... SUV3 RNA catabolism ATP-dependent RNA helicase activitymitochondrion* | YPL030W
		YGR209C iESR cluster TRX2 response to oxidative stress* thiol-disulfide exchange intermediacytosol* | YGR210C	x	YER048W-A ... ISD11 biological process unknown molecular function unknown mitochondrion | Protein required for mitochondrial iron-sulfur cluster biosynthesisYER049W	x	YPL057C ... SUR1 sphingolipid biosynthesis* mannosyltransferase activity* intracellular | YPL058C
		YJL099W ... CHS6 Golgi to plasma membrane trans molecular function unknown clathrin-coated vesicle | YJL100W	x	YER094C ... PUP3 ubiquitin-dependent protein ca endopeptidase activity "proteasome core complex, beta-subun" | YER095W	x	YPL062W ... | YPL063W
		YKR031C ... SPO14 sporulation (sensu Fungi)* phospholipase D activity endosome* | YKR032W	x	YER131W RP cluster RPS26B protein biosynthesis structural constituent of ribosome cytosolic small ribosomal subunit ( | YER132C	x	YPL104W ... MSD1 protein biosynthesis aspartate-tRNA ligase activity mitochondrion | YPL105C
		YKR035C Ö OPI8 | Dubious open reading frame unlikely to encode a protein, based on available experimental and comparative sequence data; partially overlaps verified gene DID2/YKR035W-AYKR035W-A	x	YER156C ... YER156C biological process unknown molecular function unknown cytoplasm* | YER157W	x	YPL139C ... UME1 regulation of meiosis transcription corepressor activity nucleus | YPL140C
		YPR051W ... MAK3 N-terminal protein amino acid peptide alpha-N-acetyltransferase acytoplasm | YPR052C	x	YFL034W ... YFL034W biological process unknown molecular function unknown integral to membrane | YFL036W	x	YPL174C ... NIP100 establishment of mitotic spind protein binding* spindle pole body* | YPL175W
		YOR196C ... LIP5 lipoic acid biosynthesis lipoic acid synthase activity mitochondrion | YOR197W	x	YFL049W Ö SWP82 biological process unknown molecular function unknown | Member of the SWI/SNF chromatin remodeling complex in which it plays an as yet unidentified role; has identifiable counterparts in closely related yeast species; abundantly expressed in many growth conditions; paralog of Npl6pYFL050C	x	YPL178W ... CBC2 nuclear mRNA splicing, via spl RNA cap binding commitment complex* | YPL179W
		YPL051W ... ARL3 intracellular protein transpor GTPase activity Golgi apparatus* | YPL052W	x	YFR002W ... NIC96 mRNA-nucleus export* structural molecule activity nuclear pore | YFR003C	x	YPL182C ... | YPL183C
				YFR029W ... PTR3 sensory perception of chemical amino acid binding extrinsic to plasma membrane | YFR030W	x	YPL183W-A Ö RTC6 biological process unknown molecular function unknown | Homolog of the prokaryotic ribosomal protein L36, likely to be a mitochondrial ribosomal protein coded in the nuclear genome; null mutation suppresses cdc13-1 temperature sensitivityYPL184C
				YFR048W ... RMD8 biological process unknown molecular function unknown cytoplasm | YFR049W	x	YPL205C ... | YPL206C
				YGL030W RP cluster RPL30 protein biosynthesis* structural constituent of ribosome cytoplasm* | YGL031C	x	YPL227C ... ALG5 N-linked glycosylation dolichyl-phosphate beta-glucosyltraendoplasmic reticulum membrane | YPL228W
				YGL031C RP cluster RPL24A protein biosynthesis structural constituent of ribosome*cytosolic large ribosomal subunit ( | YGL032C	x	YPL253C ... VIK1 mitotic sister chromatid cohes microtubule motor activity spindle pole body* | YPL254W
				YGL145W ... TIP20 retrograde transport, Golgi to molecular function unknown endoplasmic reticulum | YGL146C	x	YPL265W ... DIP5 amino acid transport amino acid transporter activity* plasma membrane | YPL266W
				YGL252C ... RTG2 intracellular signaling cascad transcription regulator activity cytoplasm* | YGL253W	x	YPR070W ... MED1 transcription from RNA polymer RNA polymerase II transcription medmediator complex | YPR071W
				YGL255W ... ZRT1 high-affinity zinc ion transpo high affinity zinc uptake transportintegral to plasma membrane | YGL256W	x	YPR087W Ö VPS69 | Dubious open reading frame, unlikely to encode a protein; not conserved in closely related Saccharomyces species; 85% of ORF overlaps the verified gene SRP54; deletion causes a vacuolar protein sorting defectYPR088C
				YGR047C ... TFC4 transcription initiation from RNA polymerase III transcription fatranscription factor TFIIIC complex | YGR048W	x	YPR106W ... ISR1 biological process unknown protein kinase activity cellular component unknown | YPR107C
				YGR072W ... UPF3 mRNA catabolism* molecular function unknown cytoplasm* | YGR073C	x	YPR119W ... CLB2 G2/M transition of mitotic cel cyclin-dependent protein kinase regcytoplasm* | YPR120C
				YGR083C PAC cluster GCD2 translational initiation translation initiation factor activribosome* | YGR084C	x	YPR166C ... MRP2 protein biosynthesis structural constituent of ribosome mitochondrial small ribosomal subun | YPR167C
				YGR128C PAC cluster UTP8 processing of 20S pre-rRNA snoRNA binding small nucleolar ribonucleoprotein c | YGR129W	x	YAL025C PAC cluster MAK16 ribosomal large subunit biogen molecular function unknown nucleolus | YAL026C
				YGR134W ... CAF130 regulation of transcription fr molecular function unknown CCR4-NOT complex | YGR135W	x	YBL040C ... ERD2 protein-ER retention HDEL sequence binding integral to endoplasmic reticulum m | YBL041W
				YGR155W ... CYS4 cysteine biosynthesis cystathionine beta-synthase activitcytoplasm* | YGR156W	x	YBR089W PAC cluster | YBR090C
				YGR163W ... GTR2 biological process unknown GTPase activity cytoplasm* | YGR164W	x	YBR109C ... CMD1 endocytosis* protein binding* cytoplasm* | YBR110W
				YGR210C ... YGR210C biological process unknown molecular function unknown cytoplasm | YGR211W	x	YBR140C ... IRA1 sporulation (sensu Fungi)* Ras GTPase activator activity mitochondrion* | YBR141C
				YGR218W ... CRM1 mRNA-nucleus export* protein carrier activity nucleus | YGR219W	x	YBR254C ... TRS20 ER to Golgi transport molecular function unknown TRAPP complex | YBR255C-A
				YGR221C ... TOS2 budding cell bud growth molecular function unknown bud neck* | YGR222W	x	YDL097C ... RPN6 ubiquitin-dependent protein ca structural molecule activity "proteasome regulatory particle, lid" | YDL098C
				YGR229C PAC cluster SMI1 cell wall organization and bio molecular function unknown nucleus* | YGR230W	x	YDL212W ... SHR3 ER to Golgi transport* unfolded protein binding integral to endoplasmic reticulum m | YDL213C
				YGR249W ... MGA1 filamentous growth molecular function unknown cellular component unknown | YGR250C	x	YDR167W ... TAF10 transcription initiation from general RNA polymerase II transcripSAGA complex* | YDR168W
				YGR253C ... PUP2 response to stress* endopeptidase activity "proteasome core complex, alpha-subu" | YGR254W	x	YDR292C ... SRP101 protein-ER targeting* GTPase activity* endoplasmic reticulum membrane* | YDR293C
				YGR282C ... BGL2 cell wall organization and bio "glucan 1,3-beta-glucosidase activit"cell wall (sensu Fungi) | YGR283C	x	YER126C PAC cluster NSA2 ribosomal large subunit biogen molecular function unknown nucleus | YER127W
				YGR285C PAC cluster ZUO1 protein folding unfolded protein binding cytoplasm* | YGR286C	x	YFL034C-B ... MOB2 protein amino acid phosphoryla protein kinase activator activity nucleus* | YFL034W
				YHR021C PAC cluster RPS27B protein biosynthesis structural constituent of ribosome cytosolic small ribosomal subunit ( | YHR021W-A	x	YGL102C RP cluster | YGL103W
				YHR065C PAC cluster RRP3 35S primary transcript process ATP-dependent RNA helicase activitynucleolus | YHR066W	x	YGL123W RP cluster RPS2 protein biosynthesis* structural constituent of ribosome cytosolic small ribosomal subunit ( | YGL124C
				YHR084W ... STE12 pseudohyphal growth* transcription factor activity nucleus | YHR085W	x	YGL247W ... BRR6 mRNA-nucleus export* molecular function unknown nuclear membrane | YGL248W
				YHR094C ... HXT1 hexose transport glucose transporter activity* plasma membrane | YHR095W	x	YHR069C ... RRP4 35S primary transcript process 3'-5'-exoribonuclease activity nuclear exosome (RNase complex)* | YHR069C-A
				YHR151C Ö MTC6 biological process unknown molecular function unknown | Protein of unknown function; mtc6 is synthetically sick with cdc13-1YHR152W	x	YHR107C ... CDC12 cell wall organization and bio GTPase activity* cytoplasm* | YHR108W
				YHR196W PAC cluster UTP9 processing of 20S pre-rRNA snoRNA binding nucleus* | YHR197W	x	YIR008C ... PRI1 DNA replication initiation* alpha DNA polymerase activity alpha DNA polymerase:primase comple | YIR009W
				YIL022W ... TIM44 mitochondrial matrix protein i protein transporter activity mitochondrial matrix* | YIL023C	x	YJL001W ... PRE3 response to stress* endopeptidase activity "proteasome core complex, beta-subun" | YJL002C
				YIL038C ... NOT3 regulation of transcription fr 3'-5'-exoribonuclease activity cytoplasm* | YIL039W	x	YJL033W PAC cluster HCA4 35S primary transcript process ATP-dependent RNA helicase activitynucleolus | YJL034W
				YIL069C ... RPS24B protein biosynthesis structural constituent of ribosome cytosolic small ribosomal subunit ( | YIL070C	x	YKL018W ... SWD2 histone methylation* histone lysine N-methyltransferase mRNA cleavage and polyadenylation s | YKL019W
				YIL097W iESR cluster FYV10 negative regulation of glucone molecular function unknown cytoplasm* | YIL098C	x	YKL042W ... SPC42 microtubule nucleation* structural constituent of cytoskelecentral plaque of spindle pole body | YKL043W
				YIL106W ... MOB1 protein amino acid phosphoryla kinase regulator activity bud neck* | YIL107C	x	YKL060C ... FBA1 glycolysis* fructose-bisphosphate aldolase acticytoplasm* | YKL061W
				YIL121W ... QDR2 multidrug transport multidrug efflux pump activity integral to plasma membrane | YIL122W	x	YKL108W ... SLD2 DNA strand elongation molecular function unknown replication fork | YKL109W
				YIL136W iESR cluster OM45 biological process unknown molecular function unknown mitochondrial outer membrane | YIL137C	x	YKL122C PAC cluster SRP21 protein-ER targeting* signal sequence binding nucleus* | YKL123W
				YJL003W ... COX16 aerobic respiration* molecular function unknown mitochondrial inner membrane | YJL004C	x	YKL144C PAC cluster RPC25 transcription from RNA polymer DNA-directed RNA polymerase activitDNA-directed RNA polymerase III com | YKL145W
				YJL037W Ö IRC18 biological process unknown molecular function unknown | Putative protein of unknown function; expression induced in respiratory-deficient cells and in carbon-limited chemostat cultures; similar to adjacent ORF, YJL038C; null mutant displays increased levels of spontaneous Rad52p fociYJL038C	x	YKL152C ... GPM1 glycolysis* phosphoglycerate mutase activity cytosol | YKL153W
				YJL052W ... TDH1 glycolysis* glyceraldehyde-3-phosphate dehydrogcytosol* | YJL053W	x	YKR063C ... LAS1 establishment of cell polarity molecular function unknown nucleus* | YKR064W
				YJL069C PAC cluster UTP18 35S primary transcript process molecular function unknown nucleolus* | YJL070C	x	YLL008W PAC cluster DRS1 35S primary transcript process ATP-dependent RNA helicase activitynucleolus | YLL009C
				YJL075C Ö APQ13 | Dubious open reading frame, unlikely to encode a protein; not conserved in closely related Saccharomyces species; 85% of ORF overlaps the verified gene NET1; null mutant is sensitive to sorbateYJL076W	x	YNR035C ... ARC35 actin cytoskeleton organizatio structural molecule activity cytosol* | YNR036C
				YJL076W ... NET1 regulation of exit from mitosi ribosomal DNA (rDNA) binding nucleolus* | YJL077C	x	YOL034W ... SMC5 DNA repair* molecular function unknown nucleus* | YOL035C
				YJL137C ... GLG2 glycogen biosynthesis glycogenin glucosyltransferase acticytoplasm | YJL138C	x	YOR157C ... PUP1 ubiquitin-dependent protein ca endopeptidase activity "proteasome core complex, beta-subun" | YOR158W
				YJL172W ... CPS1 proteolysis and peptidolysis* Gly-X carboxypeptidase activity vacuole (sensu Fungi) | YJL173C	x	YOR261C ... RPN8 ubiquitin-dependent protein ca molecular function unknown "proteasome regulatory particle, lid" | YOR262W
				YJR016C ... ILV3 branched chain family amino ac dihydroxy-acid dehydratase activitymitochondrion | YJR017C	x	YOR362C ... PRE10 ubiquitin-dependent protein ca endopeptidase activity "proteasome core complex, alpha-subu" | YOR363C
				YJR040W ... GEF1 iron ion homeostasis* voltage-gated chloride channel actiGolgi apparatus* | YJR041C	x	YPL151C ... PRP46 nuclear mRNA splicing, via spl molecular function unknown spliceosome complex | YPL152W
				YJR056C ... YJR056C biological process unknown molecular function unknown cytoplasm* | YJR057W	x	YPR103W ... PRE2 ubiquitin-dependent protein ca endopeptidase activity "proteasome core complex, beta-subun" | YPR104C
				YJR094C ... IME1 meiosis transcription regulator activity nucleus | YJR094W-A	x	YBR193C ... MED8 transcription from RNA polymer RNA polymerase II transcription medmediator complex | YBR194W
				YKL040C ... NFU1 iron ion homeostasis molecular function unknown mitochondrial matrix | YKL041W	x	YBR234C ... ARC40 actin filament organization* structural constituent of cytoskeleArp2/3 protein complex | YBR235W
				YKL042W ... SPC42 microtubule nucleation* structural constituent of cytoskelecentral plaque of spindle pole body | YKL043W	x	YDR280W PAC cluster RRP45 35S primary transcript process 3'-5'-exoribonuclease activity nuclear exosome (RNase complex)* | YDR281C
				YKL043W ... PHD1 pseudohyphal growth specific RNA polymerase II transcrinucleus | YKL044W	x	YGL103W PAC cluster RPL28 protein biosynthesis structural constituent of ribosome*nucleus* | YGL104C
				YKL212W ... SAC1 exocytosis* inositol or phosphatidylinositol phmitochondrion* | YKL213C	x	YHR058C ... MED6 transcription from RNA polymer RNA polymerase II transcription medmediator complex | YHR059W
				YKR007W ... MEH1 biological process unknown molecular function unknown vacuolar membrane (sensu Fungi) | YKR008W	x	YKL006C-A ... SFT1 intra-Golgi transport v-SNARE activity Golgi membrane | YKL006W
				YKR050W ... TRK2 potassium ion homeostasis potassium ion transporter activity plasma membrane | YKR051W	x	YLR243W PAC cluster YLR243W biological process unknown signal sequence binding cellular component unknown | YLR244C
				YKR072C ... SIS2 G1/S transition of mitotic cel phosphopantothenoylcysteine decarbocytoplasm* | YKR073C	x	YNL131W ... TOM22 mitochondrial matrix protein i protein transporter activity mitochondrial outer membrane transl | YNL132W
				YKR096W ... YKR096W biological process unknown molecular function unknown cytoplasm* | YKR097W	x	YOL146W ... PSF3 DNA-dependent DNA replication DNA binding GINS complex | YOL147C
				YKR097W ... PCK1 gluconeogenesis phosphoenolpyruvate carboxykinase (cytosol | YKR098C	x	YPR082C ... DIB1 nuclear mRNA splicing, via spl "RNA splicing factor activity, trans"U4/U6 x U5 tri-snRNP complex | YPR083W
				YLL001W ... DNM1 mitochondrion organization and GTPase activity mitochondrial outer membrane | YLL002W	x	YBR167C ... POP7 rRNA processing* ribonuclease P activity* ribonuclease MRP complex* | YBR168W
				YLL032C ... YLL032C biological process unknown molecular function unknown cytoplasm | YLL033W	x	YFL038C ... YPT1 ER to Golgi transport* GTPase activity mitochondrion* | YFL039C
				YLR007W ... NSE1 DNA repair* molecular function unknown nucleus* | YLR008C	x	YFL039C ... ACT1 cell wall organization and bio structural constituent of cytoskeleactin cortical patch* | YFL040W
				YLR021W Ö IRC25 biological process unknown molecular function unknown | Component of a heterodimeric Poc4p-Irc25p chaperone involved in assembly of alpha subunits into the 20S proteasome; may regulate formation of proteasome isoforms with alternative subunits under different conditionsYLR022C	x	YKL019W ... RAM2 peptide pheromone maturation* protein farnesyltransferase activitCAAX-protein geranylgeranyltransfer | YKL020C
				YLR138W ... NHA1 monovalent inorganic cation ho cation:cation antiporter activity plasma membrane | YLR139C	x	YKL024C ... URA6 nucleobase, nucleoside, nucleo uridine kinase activity cytoplasm* | YKL025C
				YLR164W ... YLR164W biological process unknown molecular function unknown mitochondrial inner membrane | YLR165C	x	YKL058W ... TOA2 transcription initiation from general RNA polymerase II transcriptranscription factor TFIIA complex | YKL059C
				YLR167W RP cluster RPS31 protein biosynthesis* structural constituent of ribosome*cytoplasm* | YLR168C	x	YNL113W PAC cluster RPC19 transcription from RNA polymer DNA-directed RNA polymerase activitDNA-directed RNA polymerase III com | YNL114C
				YLR171W ... | YLR172C	x	YPR177C ... | YPR178W
				YLR182W ... SWI6 meiosis* protein binding* cytoplasm* | YLR183C	x	YDR054C ... CDC34 G1/S transition of mitotic cel ubiquitin-protein ligase activity* cytoplasm* | YDR055W
				YLR197W Ö PAC cluster NOP56 (SIK1) RNA catabolism exoribonuclease II activity mitochondrion* | Essential evolutionarily-conserved nucleolar protein component of the box C/D snoRNP complexes that direct 2'-O-methylation of pre-rRNA during its maturation; overexpression causes spindle orientation defectsYLR198C	x	YGL135W RP cluster RPL1B protein biosynthesis structural constituent of ribosome cytosolic large ribosomal subunit ( | YGL136C
				YLR198C PAC cluster | YLR199C	x	YGR172C ... YIP1 ER to Golgi transport* molecular function unknown endoplasmic reticulum membrane* | YGR173W
				YLR249W PAC cluster YEF3 translational elongation translation elongation factor activribosome | YLR250W	x	YLR409C PAC cluster UTP21 35S primary transcript process snoRNA binding nucleus* | YLR410W
				YLR325C RP cluster RPL38 protein biosynthesis structural constituent of ribosome cytosolic large ribosomal subunit ( | YLR326W	x	YMR314W ... PRE5 ubiquitin-dependent protein ca endopeptidase activity "proteasome core complex, alpha-subu" | YMR315W
				YLR337C ... VRP1 endocytosis* actin binding actin cortical patch | YLR338W	x
				YLR355C ... ILV5 mitochondrial genome maintenan ketol-acid reductoisomerase activitmitochondrion* | YLR356W	x
				YLR366W ... | YLR367W	x
				YLR386W ... VAC14 vacuole inheritance* enzyme activator activity vacuolar membrane (sensu Fungi)* | YLR387C	x
				YLR398C ... SKI2 mRNA catabolism* RNA helicase activity* cytoplasm* | YLR399C	x
				YLR402W ... | YLR403W	x
				YLR425W ... TUS1 cell wall organization and bio Rho guanyl-nucleotide exchange factcellular component unknown | YLR426W	x
				YLR444C ... | YLR445W	x
				YML047C ... PRM6 conjugation with cellular fusi molecular function unknown integral to membrane | YML048W	x
				YML070W ... DAK1 response to stress* glycerone kinase activity cytoplasm | YML071C	x
				YML092C ... PRE8 ubiquitin-dependent protein ca endopeptidase activity "proteasome core complex, alpha-subu" | YML093W	x
				YML112W ... CTK3 protein amino acid phosphoryla cyclin-dependent protein kinase actnucleus | YML113W	x
				YML121W ... GTR1 phosphate transport GTPase activity cytoplasm* | YML122C	x
				YMR054W ... STV1 vacuolar acidification hydrogen-transporting ATPase activiGolgi apparatus* | YMR055C	x
				YMR061W ... RNA14 mRNA polyadenylylation* RNA binding* nucleus* | YMR062C	x
				YMR070W ... MOT3 transcription DNA binding* nucleus | YMR071C	x
				YMR093W PAC cluster UTP15 processing of 20S pre-rRNA snoRNA binding small nucleolar ribonucleoprotein c | YMR094W	x
				YMR125W ... STO1 nuclear mRNA splicing, via spl mRNA binding commitment complex* | YMR126C	x
				YMR132C ... JLP2 biological process unknown molecular function unknown cytoplasm | YMR133W	x
				YMR146C RP cluster TIF34 translational initiation translation initiation factor activeukaryotic translation initiation f | YMR147W	x
				YMR156C ... TPP1 DNA repair polynucleotide 3'-phosphatase activcellular component unknown | YMR157C	x
				YMR163C Ö INP2 biological process unknown molecular function unknown | Peroxisome-specific receptor important for peroxisome inheritance; co-fractionates with peroxisome membranes and co-localizes with peroxisomes in vivo; physically interacts with the myosin V motor Myo2p; INP2 is not an essential geneYMR164C	x
				YMR176W ... ECM5 cell wall organization and bio molecular function unknown nucleus | YMR177W	x
				YMR178W ... YMR178W biological process unknown molecular function unknown cytoplasm* | YMR179W	x
				YMR187C ... YMR187C biological process unknown molecular function unknown cellular component unknown | YMR188C	x
				YMR223W ... UBP8 protein deubiquitination ubiquitin-specific protease activitSAGA complex | YMR224C	x
				YMR254C ... | YMR255W	x
				YMR258C ... YMR258C biological process unknown molecular function unknown cytoplasm* | YMR259C	x
				YMR319C ... FET4 intracellular copper ion trans iron ion transporter activity integral to plasma membrane | YMR320W	x
				YNL057W ... | YNL058C	x
				YNL069C RP cluster RPL16B protein biosynthesis structural constituent of ribosome*cytosolic large ribosomal subunit ( | YNL070W	x
				YNL079C ... TPM1 actin filament organization* actin lateral binding contractile ring (sensu Saccharomyc | YNL080C	x
				YNL084C ... END3 endocytosis* "protein binding, bridging" actin cortical patch | YNL085W	x
				YNL103W ... MET4 positive regulation of transcr transcription coactivator activity nucleus | YNL104C	x
				YNL106C ... INP52 cell wall organization and bio inositol-polyphosphate 5-phosphatasmembrane fraction* | YNL107W	x
				YNL118C ... DCP2 mRNA catabolism* mRNA binding* cytoplasm* | YNL119W	x
				YNL178W RP cluster RPS3 protein biosynthesis* structural constituent of ribosome cytosolic small ribosomal subunit ( | YNL179C	x
				YNL217W ... YNL217W biological process unknown phosphoric monoester hydrolase activacuole (sensu Fungi) | YNL218W	x
				YNL245C ... CWC25 nuclear mRNA splicing, via spl molecular function unknown spliceosome complex | YNL246W	x
				YNL298W ... CLA4 protein amino acid phosphoryla protein serine/threonine kinase actactin cap | YNL299W	x
				YNL317W ... PFS2 mRNA polyadenylylation* RNA binding mRNA cleavage and polyadenylation s | YNL318C	x
				YNR011C ... PRP2 U2-type catalytic spliceosome "RNA splicing factor activity, trans"nucleus* | YNR012W	x
				YNR016C ... ACC1 protein-nucleus import* acetyl-CoA carboxylase activity* mitochondrion* | YNR017W	x
				YNR024W Ö PAC cluster MPP6 biological process unknown molecular function unknown | Nuclear exosome-associated RNA binding protein; involved in surveillance of pre-rRNAs and pre-mRNAs, and the degradation of cryptic non-coding RNAs (ncRNA); copurifies with ribosomesYNR025C	x
				YOL001W ... PHO80 regulation of phosphate metabo cyclin-dependent protein kinase regcyclin-dependent protein kinase hol | YOL002C	x
				YOL003C Ö PFA4 biological process unknown molecular function unknown | Palmitoyltransferase with autoacylation activity, required for palmitoylation of amino acid permeases containing a C-terminal Phe-Trp-Cys site; required for modification of Chs3p; member of the DHHC family of putative palmitoyltransferasesYOL004W	x
				YOL064C ... MET22 sulfate assimilation* "3'(2'),5'-bisphosphate nucleotidase"cytoplasm | YOL065C	x
				YOL093W ... TRM10 tRNA methylation tRNA (guanine) methyltransferase accytoplasm* | YOL094C	x
				YOL121C PAC cluster RPS19A protein biosynthesis structural constituent of ribosome cytosolic small ribosomal subunit ( | YOL122C	x
				YOL139C ... CDC33 translational initiation* translation initiation factor activcytoplasm* | YOL140W	x
				YOR014W ... RTS1 protein biosynthesis* protein phosphatase type 2A activitcytoplasm* | YOR015W	x
				YOR040W ... GLO4 carbohydrate metabolism hydroxyacylglutathione hydrolase acmitochondrion* | YOR041C	x
				YOR047C ... STD1 regulation of transcription fr protein kinase activator activity nucleus* | YOR048C	x
				YOR070C ... GYP1 vesicle-mediated transport Rab GTPase activator activity mitochondrion* | YOR071C	x
				YOR097C ... YOR097C biological process unknown molecular function unknown cellular component unknown | YOR098C	x
				YOR167C RP cluster RPS28A protein biosynthesis structural constituent of ribosome cytosolic small ribosomal subunit ( | YOR168W	x
				YOR178C ... GAC1 meiosis* protein phosphatase type 1 activityprotein phosphatase type 1 complex | YOR179C	x
				YOR189W ... IES4 biological process unknown molecular function unknown nucleus | YOR190W	x
				YOR235W Ö IRC13 | Dubious open reading frame unlikely to encode a protein, based on available experimental and comparative sequence data; null mutant displays increased levels of spontaneous Rad52 fociYOR236W	x
				YOR251C Ö TUM1 biological process unknown thiosulfate sulfurtransferase | Mitochondrial protein, required for formation of the 2-thio group of the 5-methoxycarbonylmethyl-2-thiouridine modified base in some tRNAs; has similarity to mammalian thiosulfate sulfurtransferase (rhodanese)YOR252W	x
				YOR308C ... SNU66 nuclear mRNA splicing, via spl "RNA splicing factor activity, trans"U4/U6 x U5 tri-snRNP complex | YOR309C	x
				YOR322C Ö LDB19 biological process unknown molecular function unknown | Protein involved in regulating the endocytosis of plasma membrane proteins by recruiting the ubiquitin ligase Rsp5p to its target; localization changes in response to nutrient levels; null mutant has reduced affinity for alcian blue dyeYOR323C	x
				YOR324C ... FRT1 response to stress molecular function unknown endoplasmic reticulum | YOR325W	x
				YOR345C ... | YOR346W	x
				YOR362C ... PRE10 ubiquitin-dependent protein ca endopeptidase activity "proteasome core complex, alpha-subu" | YOR363C	x
				YPL020C ... ULP1 G2/M transition of mitotic cel cysteine-type peptidase activity* nuclear pore* | YPL021W	x
				YPL032C ... SVL3 endocytosis molecular function unknown cytoplasm* | YPL033C	x
				YPL115C ... BEM3 establishment of cell polarity signal transducer activity* intracellular | YPL116W	x
				YPL128C ... TBF1 loss of chromatin silencing DNA binding* nucleus* | YPL129W	x
				YPL138C ... SPP1 chromatin silencing at telomer histone lysine N-methyltransferase COMPASS complex | YPL139C	x
				YPL140C ... MKK2 protein amino acid phosphoryla MAP kinase kinase activity intracellular | YPL141C	x
				YPL150W ... YPL150W biological process unknown protein kinase activity cellular component unknown | YPL151C	x
				YPL154C iESR cluster PEP4 sporulation* endopeptidase activity* mitochondrion* | YPL155C	x
				YPL180W ... TCO89 glycerol metabolism molecular function unknown plasma membrane* | YPL181W	x
				YPL196W iESR cluster OXR1 response to oxidative stress molecular function unknown mitochondrion | YPL197C	x
				YPL247C ... YPL247C biological process unknown molecular function unknown cytoplasm* | YPL248C	x
				YPL248C ... GAL4 regulation of transcription, D transcriptional activator activity nucleus | YPL249C	x
				YPR032W ... SRO7 exocytosis* molecular function unknown cytosol* | YPR033C	x
				YPR049C ... ATG11 protein-vacuolar targeting* molecular function unknown extrinsic to membrane | YPR050C	x
				YPR050C ... | YPR051W	x
				YPR068C ... HOS1 regulation of transcription, D histone deacetylase activity histone deacetylase complex | YPR069C	x
				YPR104C ... FHL1 rRNA processing* transcription factor activity nucleus* | YPR105C	x
				YPR110C PAC cluster RPC40 transcription from RNA polymer DNA-directed RNA polymerase activitDNA-directed RNA polymerase III com | YPR111W	x
				YPR175W ... DPB2 nucleotide-excision repair* epsilon DNA polymerase activity cytoplasm* | YPR176C	x
				YPR188C ... MLC2 cytokinesis, contractile ring myosin II binding contractile ring (sensu Saccharomyc | YPR189W	x
				YPR189W ... SKI3 mRNA catabolism* translation repressor activity cytoplasm* | YPR190C	x
				YJR007W PAC cluster SUI2 translational initiation translation initiation factor activcytoplasm* | YJR008W	x
				YDL196W ... | YDL197C	x
				YDR311W ... TFB1 transcription initiation from general RNA polymerase II transcriptranscription factor TFIIH complex* | YDR312W	x
				YER021W ... RPN3 ubiquitin-dependent protein ca molecular function unknown "proteasome regulatory particle, lid" | YER022W	x
				YER171W ... RAD3 transcription initiation from general RNA polymerase II transcriptranscription factor TFIIH complex* | YER172C	x
				YFL039C ... ACT1 cell wall organization and bio structural constituent of cytoskeleactin cortical patch* | YFL040W	x
				YGR216C ... GPI1 GPI anchor biosynthesis molecular function unknown membrane | YGR217W	x
				YIL142W ... CCT2 protein folding* unfolded protein binding cytoplasm* | YIL143C	x
				YML031W ... NDC1 protein-nucleus import* structural constituent of cytoskelenuclear pore* | YML032C	x
				YOR117W ... RPT5 ubiquitin-dependent protein ca ATPase activity* "proteasome regulatory particle, bas" | YOR118W	x
				YDR381W ... YRA1 mRNA-nucleus export RNA binding transcription export complex | YDR382W	x
				YIL109C ... SEC24 ER to Golgi transport* protein binding COPII vesicle coat | YIL110W	x
				YLR088W ... GAA1 attachment of GPI anchor to pr GPI-anchor transamidase activity GPI-anchor transamidase complex | YLR089C	x
				YNL308C PAC cluster KRI1 ribosome biogenesis molecular function unknown nucleolus | YNL309W	x
				YPL175W ... SPT14 GPI anchor biosynthesis "transferase activity, transferring"endoplasmic reticulum | YPL176C	x
				YBL062W ... | YBL063W	x
				YBR078W ... ECM33 cell wall organization and bio molecular function unknown mitochondrion* | YBR079C	x
				YDR475C ... JIP4 biological process unknown molecular function unknown cellular component unknown | YDR476C	x
				YER139C Ö RTR1 biological process unknown molecular function unknown | Protein with a role in transcription; interacts with Rpo21p; has a cysteine-rich motif required for function and conserved in eukaryotes; shuttles between the nucleus and cytoplasm; RTR1 shows genetic interactions with RPB4, 5, 7, and 9YER140W	x
				YGL147C RP cluster RPL9A protein biosynthesis structural constituent of ribosome cytosolic large ribosomal subunit ( | YGL148W	x
				YHR204W ... MNL1 ER-associated protein cataboli carbohydrate binding endoplasmic reticulum | YHR205W	x
				YKL073W ... LHS1 response to unfolded protein* unfolded protein binding endoplasmic reticulum lumen | YKL074C	x
				YLR191W ... PEX13 peroxisome organization and bi protein binding peroxisomal membrane | YLR192C	x
				YLR448W RP cluster RPL6B protein biosynthesis* structural constituent of ribosome*cytosolic large ribosomal subunit ( | YLR449W	x
				YMR294W ... JNM1 nuclear migration structural constituent of cytoskeledynactin complex | YMR294W-A	x
				YNL121C ... TOM70 mitochondrial matrix protein i protein transporter activity mitochondrial outer membrane transl | YNL122C	x
				YNL214W ... PEX17 peroxisome organization and bi protein binding peroxisomal membrane | YNL215W	x
				YNR050C ... LYS9 lysine biosynthesis, aminoadip "saccharopine dehydrogenase (NADP+,"cytoplasm | YNR051C	x
				YPR187W PAC cluster RPO26 transcription from RNA polymer DNA-directed RNA polymerase activitDNA-directed RNA polymerase III com | YPR188C	x
				YBR087W ... RFC5 mismatch repair* DNA clamp loader activity DNA replication factor C complex | YBR088C	x
				YFL038C ... YPT1 ER to Golgi transport* GTPase activity mitochondrion* | YFL039C	x
				YKL192C ... ACP1 fatty acid biosynthesis acyl carrier activity mitochondrion | YKL193C	x
				YOR157C ... PUP1 ubiquitin-dependent protein ca endopeptidase activity "proteasome core complex, beta-subun" | YOR158W	x
				YLR339C RP cluster | YLR340W	x
