# Supplementary material for: Multiple Means to the Same End: The Genetic Basis of Acquired Stress Resistance in Yeast
Source: PLoS Genet. 2011 Nov 10;7(11):e1002353. doi: 10.1371/journal.pgen.1002353 (PMC3213159; doi:10.1371/journal.pgen.1002353)
Supplement: Table S5 — Measured fitness defects. Each value is the Log2 comparison of the samples indicated in the column header (for example, Sample1 vs Sample0, see Figure 1). Comparisons measured by microarray are labeled "Array". Comparisons measured by deep sequencing are labeled either "UP" or "DN", corresponding to the values from the unique tag 5′ (UP) or 3′ (DN) of each gene. Missing data is denoted as "NA". The Homozygous and Heterozygous data are presented together (“Hom-Het Compilation”). The DaMP array data was normalized separately from the corresponding Homozygous and Heterozygous samples and is therefore presented in a separate tab (“DaMP Compilation”). Biological replicates are indicated by the replicate number (for example, 'NaCl2' denotes the second replicate of the NaCl experiment). (XLS) [file pgen.1002353.s009.xls]

## Sheet: Hom-Het COMPILATION
YORF	DTT1 Sample1 vs Sample0 Array	DTT1 Sample2 vs Sample1 UP	DTT1 Sample2 vs Sample1 DN	DTT1 Sample2 vs Sample1 Array	DTT1 Sample3 vs Sample1 UP	DTT1 Sample3 vs Sample1 DN	DTT1 Sample3 vs Sample1 Array	DTT1 Sample4 vs Sample3 UP	DTT1 Sample4 vs Sample3 DN	DTT1 Sample4A vs Sample3 Array	DTT1 Sample4B vs Sample3 Array	DTT2 Sample1 vs Sample0 Array	DTT2 Sample2 vs Sample1 UP	DTT2 Sample2 vs Sample1 DN	DTT2 Sample2 vs Sample1 Array	DTT2 Sample3 vs Sample1 UP	DTT2 Sample3 vs Sample1 DN	DTT2 Sample3 vs Sample1 Array	DTT2 Sample4 vs Sample3 UP	DTT2 Sample4 vs Sample3 DN	DTT2 Sample4A vs Sample3 Array	DTT2 Sample4B vs Sample3 Array	NaCl1 Sample1 vs Sample0 Array	NaCl1 Sample2 vs Sample1 Array	NaCl1 Sample3 vs Sample1 Array	NaCl1 Sample4A vs Sample3 Array	NaCl2 Sample1 vs Sample0 Array	NaCl2 Sample2 vs Sample1 UP	NaCl2 Sample2 vs Sample1 DN	NaCl2 Sample2 vs Sample1 Array	NaCl2 Sample3 vs Sample1 UP	NaCl2 Sample3 vs Sample1 DN	NaCl2 Sample3 vs Sample1 Array	NaCl2 Sample4 vs Sample3 UP	NaCl2 Sample4 vs Sample3 DN	NaCl2 Sample4A vs Sample3 Array	NaCl3 Sample1 vs Sample0 Array	NaCl3 Sample2 vs Sample1 UP	NaCl3 Sample2 vs Sample1 DN	NaCl3 Sample2 vs Sample1 Array	NaCl3 Sample3 vs Sample1 UP	NaCl3 Sample3 vs Sample1 DN	NaCl3 Sample3 vs Sample1 Array	NaCl3 Sample4 vs Sample3 UP	NaCl3 Sample4 vs Sample3 DN	NaCl3 Sample4A vs Sample3 Array	NaCl3 Sample4B vs Sample3 Array	HS1 Sample1 vs Sample0 Array	HS1 Sample2 vs Sample1 Array
YAL001C	-0.05	0.239259	NA	0.034	-0.0132779	NA	-0.13	0.139765	NA	0.087	0.037	-0.107	-0.0539682	NA	0.163	-0.547715	NA	-0.141	0.507342	NA	0.041	0.071	NA	NA	NA	NA	NA	-1.22282	NA	NA	-1.07905	NA	NA	NA	NA	NA	0.017	-0.0671097	NA	-0.013	-0.0650951	NA	-0.203	0.285625	NA	0.06	-0.01	NA	NA
YAL002W	NA	-0.87271	NA	NA	0.231187	NA	NA	-1.88225	NA	NA	NA	NA	-0.493776	NA	NA	0.199236	NA	NA	-1.44448	NA	NA	NA	0.1726	-0.197	-0.1542	-0.2919	-0.124585	-0.753335	NA	-0.574869	0.127404	NA	0.173631	-0.973523	NA	-0.954136	NA	-0.988885	NA	NA	-0.248903	NA	NA	-1.35209	NA	NA	NA	0.061	-0.799
YAL003W	0.592	0.253843	NA	0.007	0.147177	NA	-0.154	0.00834837	NA	0.318	0.298	NA	-0.0471351	NA	-0.177	-0.416039	NA	-0.219	0.133805	NA	0.16	-0.035	NA	NA	NA	NA	NA	NA	NA	NA	NA	NA	NA	NA	NA	NA	-0.537	0.0370998	NA	-0.009	-0.238956	NA	-0.124	0.511503	NA	0.37	0.381	NA	NA
YAL004W	0.209	0.741564	NA	0.007	0.0988074	NA	-0.231	0.261632	NA	0.168	0.206	-0.078	0.538431	NA	0.376	-0.1349	NA	0.158	0.701491	NA	0.136	0.194	-0.271	-0.0915	-0.2168	0.194	NA	-0.00262223	NA	0.261234	0.279253	NA	0.319767	-0.433554	NA	-0.050496	-0.373	0.766847	NA	0.002	0.297197	NA	0.247	0.146745	NA	-0.251	-0.221	0.11	0.924
YAL005C	-0.065	0.728445	NA	0.045	0.376067	NA	-0.077	0.265845	NA	0.112	0.055	-0.227	0.699834	NA	0.07	0.111806	NA	0.068	0.29785	NA	-0.009	0	0.0089	0.0921	0.0039	0.0638	0.0334606	0.218747	NA	0.10306	0.271574	NA	0.0100763	-0.0769462	NA	0.0101798	-0.053	0.404387	NA	-0.046	-0.00835882	NA	-0.048	0.301987	NA	-0.081	-0.118	-0.212	0.137
YAL007C	0	0.225581	NA	0.13	0.0883833	NA	0.132	0.416972	NA	0.105	-0.025	0.187	0.415356	NA	-0.003	-0.118217	NA	0.032	0.571948	NA	0.232	0.127	-0.2231	-0.0934	0.0989	0.034	-0.313943	-0.0366691	NA	-0.170808	0.173873	NA	-0.0742981	0.140727	NA	-0.0223639	-0.092	0.115625	NA	-0.022	-0.0331848	NA	-0.008	-0.16015	NA	0.011	0.015	0.182	-0.019
YAL008W	0.006	0.0714263	NA	-0.048	-0.0806095	NA	-0.046	0.311033	NA	0.045	0.118	-0.078	0.436194	NA	0.047	-0.209851	NA	-0.078	0.392159	NA	0.178	0.22	-0.1161	-0.0278	-0.0278	0.2547	-0.289912	-0.0397543	NA	-0.130294	-0.23105	NA	-0.170936	0.12488	NA	0.137747	0.05	0.243806	NA	-0.004	0.0150704	NA	-0.064	0.111475	NA	0.077	-0.03	0.01	0.134
YAL009W	-0.752	-0.48464	NA	-1.069	0.753558	NA	-0.148	-0.760628	NA	-0.386	-1.045	-0.802	-0.970037	NA	-0.771	-0.404105	NA	-0.274	-0.393685	NA	-0.098	-0.615	NA	NA	NA	NA	0.969626	0.307694	NA	NA	-0.66401	NA	NA	-0.125526	NA	NA	0.97	-1.06873	NA	-0.542	-0.687011	NA	-0.33	-0.559461	NA	-0.496	-0.968	-0.786	NA
YAL010C	NA	NA	NA	NA	NA	NA	NA	NA	NA	NA	NA	NA	0.307191	NA	NA	NA	NA	NA	NA	NA	NA	NA	NA	NA	NA	NA	NA	NA	NA	NA	NA	NA	NA	NA	NA	NA	NA	NA	NA	NA	NA	NA	NA	NA	NA	NA	NA	NA	NA
YAL011W	-0.435	-0.342196	NA	-0.497	-0.31901	NA	-0.312	0.172735	NA	-0.237	-0.322	-0.564	-0.255745	NA	-0.395	-0.212964	NA	-0.039	-0.851713	NA	-0.777	-0.311	1.2888	-0.3564	0.1907	-0.2381	0.967869	-0.457286	NA	-0.257697	0.40638	NA	0.0857522	-0.873988	NA	-0.277788	0.48	-1.13679	NA	-0.426	0.0105436	NA	-0.025	-0.963708	NA	-0.637	-0.786	-1.348	NA
YAL012W	-0.013	-1.89527	-1.76538	-1.122	-0.0933802	0.284104	0.075	-2.55948	-3.46086	-2.271	-2.519	0.098	-2.42977	-1.98748	-2.017	0.0139347	-0.183382	-0.284	-4.31363	-5.00579	-3.575	-3.196	x	-0.037	0.0134	0.2169	NA	NA	NA	-0.0804899	NA	NA	-0.169432	NA	NA	NA	0.195	-1.91088	-1.39842	-1.213	0.209527	-0.236011	-0.132	-1.26995	-0.689178	-0.752	-0.687	0.301	-0.074
YAL013W	-1.635	NA	NA	0.043	NA	NA	-0.694	NA	NA	0.654	-1.042	-1.994	NA	NA	-0.094	NA	NA	-1.64	NA	NA	NA	NA	NA	NA	NA	NA	1.76639	-0.959786	NA	NA	0.183987	NA	NA	-0.488096	NA	NA	1.639	0.679494	NA	-0.146	0.386053	NA	-0.097	-0.778101	NA	0.343	-0.03	NA	NA
YAL014C	0.379	0.2563	NA	-0.056	0.262948	NA	-0.155	0.21679	NA	0.088	0.269	0.401	0.00108783	NA	-0.09	0.17199	NA	0.178	-0.158927	NA	-0.26	-0.122	-0.2114	-0.1488	-0.0923	0.1182	-0.181364	-0.033218	NA	-0.0734436	0.340037	NA	0.0675167	-0.109452	NA	-0.0841364	-0.479	-0.0733715	NA	-0.165	0.141914	NA	-0.021	-0.125414	NA	-0.024	0.117	-0.166	-0.091
YAL015C	0.023	-0.770113	NA	-0.383	-0.724165	NA	-0.176	-1.26784	NA	-0.394	-0.386	0.093	-1.2481	NA	-0.165	-0.781946	NA	-0.054	-0.759952	NA	-0.236	-0.314	0.0314	-0.3973	-0.2255	-0.071	0.0222777	-0.914698	NA	-0.28854	0.135966	NA	-0.0902923	-0.510464	NA	-0.261096	-0.025	-0.631586	NA	-0.387	-0.0875145	NA	-0.101	-0.605532	NA	-0.196	-0.235	-0.123	-0.644
YAL016C-B	NA	NA	NA	NA	NA	NA	NA	NA	NA	NA	NA	NA	NA	NA	NA	NA	NA	NA	NA	NA	NA	NA	NA	NA	NA	NA	NA	NA	NA	NA	NA	NA	NA	NA	NA	NA	NA	NA	NA	NA	NA	NA	NA	NA	NA	NA	NA	NA	NA
YAL016W	-0.489	-2.0696	NA	-3.164	0.238985	NA	-0.313	-1.95655	-2.26738	-1.62	-2.221	-0.788	-1.27777	NA	-1.178	0.374337	NA	-0.771	-3.67403	-2.53005	NA	NA	NA	NA	NA	NA	NA	NA	NA	NA	NA	NA	NA	NA	NA	NA	NA	-2.853	-1.86309	NA	-0.654589	-0.993035	NA	-2.42196	NA	NA	NA	NA	NA
YAL017W	0.609	-0.109065	NA	-0.243	-0.123455	NA	-0.168	0.19773	NA	-0.194	0.065	0.182	0.0994846	NA	0.133	-0.131971	NA	0.189	0.0412866	NA	0	0.014	-0.2497	-0.1872	-0.1711	0.2121	-0.143544	-0.146872	NA	-0.0290469	-0.0712697	NA	0.145604	-0.474861	NA	-0.131217	-0.579	0.0754226	NA	-0.249	0.0146422	NA	0.25	-0.235079	NA	-0.322	-0.125	-0.095	0.103
YAL018C	0.008	0.349267	NA	-0.034	0.0436229	NA	-0.051	0.116071	NA	0.002	0.066	-0.142	0.230637	NA	-0.036	-0.22304	NA	-0.043	0.468622	NA	0.057	0.033	0.1694	0.2555	0.001	0.2026	-0.139799	0.3215	NA	-0.0283786	0.134732	NA	0.00741002	-0.128409	NA	0.00369079	-0.023	0.192316	NA	-0.008	0.347441	NA	0.058	-0.174991	NA	-0.039	-0.13	-0.21	0.132
YAL019W	-0.35	NA	NA	-0.109	NA	NA	0.279	NA	NA	-0.278	-0.099	0.184	NA	NA	-0.538	NA	NA	0.021	NA	NA	-0.247	-0.017	0.0546	-0.5739	-0.0597	0.0111	0.172045	-0.696752	NA	-0.192397	0.00501723	NA	0.129829	-0.238737	NA	-0.262479	-0.024	-0.519577	NA	-0.505	0.593946	NA	-0.119	-0.559461	NA	-0.292	-0.404	-0.414	0.043
YAL020C	-0.502	0.675825	NA	0.295	0.118954	NA	0.034	-0.481036	NA	-0.333	-0.327	-0.853	1.62061	NA	0.548	0.823581	NA	0.152	-1.58138	NA	-0.349	-0.284	0.9423	0.1726	-0.1668	0.0067	1.17248	1.53617	NA	0.751509	1.07849	NA	-0.382154	-1.32054	NA	0.431364	0.547	0.933595	NA	0.158	-0.12852	NA	-0.287	-0.278999	NA	-0.128	-0.036	-0.517	0.212
YAL021C	-0.069	0.0945168	NA	NA	0.226516	NA	NA	-2.27472	NA	NA	-0.852	NA	0.249244	NA	NA	0.0890094	NA	NA	-1.56361	NA	NA	NA	NA	NA	NA	NA	NA	-0.0972896	NA	NA	-0.731124	NA	NA	0.569619	NA	NA	NA	-0.938333	NA	NA	-0.401336	NA	NA	0.0401486	NA	NA	NA	NA	NA
YAL022C	-0.079	0.162844	NA	-0.026	-0.228395	NA	-0.025	0.17751	NA	0.005	0.087	-0.119	0.197913	NA	-0.049	0.205854	NA	0.017	0.169709	NA	-0.002	-0.029	-0.0996	-0.0016	-0.0402	0.0161	-0.0340806	0.164784	NA	-0.0552799	0.285717	NA	-0.0456961	0.161187	NA	0.062386	0.08	0.270827	NA	0.057	0.0703492	NA	0.113	0.172308	NA	-0.025	-0.067	-0.32	0.165
YAL023C	-1.551	1.9304	NA	0.758	0.601555	NA	0.088	0.204444	NA	0.414	0.68	-1.307	1.46067	NA	1.298	-0.0329732	NA	0.082	0.0698512	NA	0.238	0.548	NA	NA	NA	NA	NA	0.307694	NA	NA	-1.24897	NA	NA	1.09687	NA	NA	1.696	-0.361148	NA	0.826	-1.51709	NA	-0.081	0.688467	NA	0.025	1.518	NA	NA
YAL024C	-0.316	0.000786782	0.195452	-1	-0.260941	0.376939	0.004	1.01587	0.436882	-0.294	-0.936	-0.132	-2.05959	-1.67446	-0.516	0.488979	-0.0704588	0.168	-1.77403	-1.05362	-0.405	-0.745	0.2949	-0.5366	0.2302	-0.3895	0.104099	-0.854433	-0.337078	-0.328133	-0.132486	0.614676	0.113164	-0.288662	-0.379084	-0.206356	-0.033	-0.814321	-0.278131	-1.135	-0.472173	-0.0601489	-0.594	0.533843	0.10325	-0.024	0.067	-0.11	-0.251
YAL025C	-0.063	0.252326	NA	-0.037	-0.0158288	NA	0.036	0.766415	NA	0.015	-0.06	0.398	-0.419244	NA	-0.067	0.0364673	NA	0.33	1.30325	NA	-0.435	-0.194	NA	NA	NA	NA	NA	NA	NA	NA	NA	NA	NA	NA	NA	NA	-0.244	0.019538	NA	-0.13	-0.33606	NA	-0.219	0.655866	NA	0.162	0.387	NA	NA
YAL026C	-0.364	-0.670196	NA	-0.436	-0.248931	NA	-0.125	-0.456248	NA	-0.343	-0.574	-0.215	-1.08513	NA	-0.761	-0.235386	NA	-0.147	-0.701741	NA	-0.403	-0.382	0.8694	x	-0.0699	x	0.30112	-0.763389	NA	-0.297728	-0.555485	NA	-0.0931851	1.42416	NA	0.189767	0.294	-0.592878	NA	-0.542	-0.252994	NA	-0.188	0.268693	NA	0.123	0.392	NA	NA
YAL027W	0.009	-0.00415819	NA	-0.031	0.214089	NA	0.007	-0.776197	NA	-0.053	-0.089	0.05	0.167333	NA	-0.057	0.0301603	NA	-0.054	-0.355567	NA	-0.056	-0.011	-0.1266	-0.175	-0.0997	-0.0394	-0.0106438	-0.355458	NA	-0.0491371	0.120891	NA	0.00587944	-0.483255	NA	-0.107824	-0.076	-0.0197853	NA	-0.056	-0.13162	NA	0.07	-0.281636	NA	-0.087	-0.107	-0.06	0.042
YAL028W	-0.11	0.217111	NA	0.106	0.292079	NA	0.133	-0.218456	NA	-0.013	-0.089	-0.03	0.498659	NA	0.087	-0.341357	NA	0.067	0.517896	NA	0.074	0.038	-0.1657	-0.0512	0.0236	0.0693	-0.0373936	0.275085	NA	0.000729965	0.404987	NA	0.0774687	-0.274693	NA	-0.158991	-0.03	0.501603	NA	0.018	0.104951	NA	0.046	0.080742	NA	-0.094	-0.074	-0.188	0.149
YAL029C	-0.059	0.276573	NA	-0.017	-0.105829	NA	-0.038	0.29222	NA	0.034	0.072	0.142	0.176637	NA	-0.079	-0.20544	NA	-0.044	0.476118	NA	-0.066	0.064	0.0322	0.1046	0.107	0.005	-0.242058	0.160123	NA	0.617876	0.0212579	NA	0.492584	0.24579	NA	-0.182132	-0.011	0.491031	NA	0.106	0.240603	NA	0.084	0.322451	NA	-0.006	0.028	-0.074	0.675
YAL030W	0.069	0.382335	NA	-0.039	0.0571308	NA	0.003	0.365017	NA	0.027	0.113	0.31	0.343427	NA	0.037	0.0111132	NA	-0.095	-0.0637978	NA	0.031	0.094	-0.2541	0.0941	0.0682	-0.0379	-0.311291	-0.337684	NA	0.0188156	-0.54401	NA	-0.18624	-0.252906	NA	-0.209249	-0.119	0.286063	NA	-0.042	0.000399029	NA	-0.347	0.0878817	NA	0.096	-0.012	0.234	-0.205
YAL031C	0.042	0.145092	NA	0.058	-0.0511122	NA	0.011	0.182235	NA	0.008	0.048	0.166	0.27489	NA	-0.089	0.0279666	NA	-0.067	0.0408833	NA	0.075	0.047	-0.0312	x	-0.0171	-0.0012	-0.104013	0.101452	NA	0.0763875	0.107721	NA	0.0882113	-0.0848844	NA	-0.0953223	-0.093	0.0720226	NA	-0.035	-0.0616655	NA	-0.054	0.0577469	NA	-0.038	0.004	-0.15	0.1
YAL032C	0.104	0.138797	NA	0.001	0.0801578	NA	0.041	-0.124531	NA	-0.09	-0.054	0.251	0.114546	NA	0.079	-0.249287	NA	0.192	0.0115326	NA	-0.035	-0.185	NA	NA	NA	NA	NA	NA	NA	NA	NA	NA	NA	NA	NA	NA	-0.206	0.32085	NA	0.233	-0.161322	NA	0.004	0.368059	NA	0.168	0.279	NA	NA
YAL033W	0.174	0.210295	NA	-0.04	-0.165885	NA	-0.06	0.559949	NA	0.148	0.136	0.527	0.280296	NA	-0.065	-0.140437	NA	-0.082	0.232513	NA	-0.06	0.083	NA	NA	NA	NA	NA	NA	NA	NA	NA	NA	NA	NA	NA	NA	-0.238	0.608059	NA	0.094	0.0864924	NA	-0.129	0.476869	NA	0.254	0.087	NA	NA
YAL034C	0.348	0.323805	NA	-0.146	0.0279974	NA	-0.02	0.313334	NA	0.297	0.324	-0.177	0.0877458	NA	0.162	0.171608	NA	0.087	0.0846016	NA	0.139	0.053	-0.4239	0.0543	0.0012	0.1467	NA	0.15905	NA	0.117472	0.00584186	NA	0.276786	0.114424	NA	-0.0848466	-0.054	0.108861	NA	0.066	0.0123116	NA	0.076	0.184612	NA	-0.034	-0.073	0.418	0.05
YAL034W-a	0.635	-0.168166	NA	0.102	-0.219475	NA	0.054	0.0868744	NA	0.017	0.127	NA	0.218835	NA	NA	0.207979	NA	NA	-0.0417656	NA	NA	NA	NA	NA	NA	NA	NA	NA	NA	NA	NA	NA	NA	NA	NA	NA	NA	-0.156146	NA	0.22	-0.216468	NA	0.017	0.443113	NA	NA	NA	NA	NA
YAL035C-A	-0.009	-0.0284639	NA	0.163	-0.272914	NA	-0.027	0.265845	NA	0.218	0.19	0.151	0.00763068	NA	0.091	-0.430647	NA	-0.048	-0.230976	NA	0.043	0.039	NA	NA	NA	NA	NA	NA	NA	NA	NA	NA	NA	NA	NA	NA	-0.219	0.506526	NA	0.056	0.0839964	NA	-0.138	0.341004	NA	0.152	0.009	NA	NA
YAL035W	NA	NA	NA	NA	NA	NA	NA	NA	NA	NA	NA	NA	NA	NA	NA	NA	NA	NA	NA	NA	NA	NA	NA	NA	NA	NA	NA	NA	NA	NA	NA	NA	NA	NA	NA	NA	NA	NA	NA	NA	NA	NA	NA	NA	NA	NA	NA	NA	NA
YAL036C	0.038	0.57148	NA	0.017	0.0784951	NA	0	0.380878	NA	0.016	0.008	-0.048	0.453412	NA	0.012	0.084324	NA	0.002	0.0936564	NA	0.355	-0.021	-0.0129	0.0575	0.0502	-0.0195	-0.0708221	0.25705	NA	-0.0949633	0.164447	NA	-0.00978434	-0.181236	NA	0.0454201	-0.018	0.25587	NA	0.052	0.0109744	NA	0.04	0.0151003	NA	-0.013	-0.013	0.004	0.104
YAL037C-A	NA	NA	NA	NA	NA	NA	NA	NA	NA	NA	NA	NA	NA	NA	NA	NA	NA	NA	NA	NA	NA	NA	NA	NA	NA	NA	NA	NA	NA	NA	NA	NA	NA	NA	NA	NA	NA	NA	NA	NA	NA	NA	NA	NA	NA	NA	NA	NA	NA
YAL037W	0.506	0.210505	NA	0.019	-0.228237	NA	-0.039	0.446284	NA	0.068	0.062	0.486	0.086206	NA	0.061	-0.351223	NA	-0.075	0.424095	NA	0.333	0.244	-0.6281	0.0499	-0.1064	0.3009	-0.294628	0.479098	NA	0.265636	0.378635	NA	0.0830648	-0.304232	NA	0.217173	-0.099	0.587226	NA	0.141	0.187567	NA	-0.004	-0.0120499	NA	0.236	0.323	0.19	0.356
YAL038W	-0.048	0.806591	NA	0.055	0.412521	NA	-0.001	0.240374	NA	0.087	0.084	0.12	0.153386	NA	0.054	0.106003	NA	-0.051	-0.252077	NA	0.133	0.129	NA	NA	NA	NA	NA	NA	NA	NA	NA	NA	NA	NA	NA	NA	-0.174	0.218949	NA	0.04	-0.188021	NA	-0.012	0.734193	NA	0.129	0.163	NA	NA
YAL039C	NA	NA	NA	NA	NA	NA	NA	NA	NA	NA	NA	NA	NA	NA	NA	NA	NA	NA	NA	NA	NA	NA	x	0.2675	x	0.3756	-0.255543	NA	NA	0.103147	NA	NA	0.142426	NA	NA	-0.0500018	NA	NA	NA	NA	NA	NA	NA	NA	NA	NA	NA	NA	NA
YAL040C	NA	NA	NA	NA	NA	NA	NA	NA	NA	NA	NA	NA	NA	NA	NA	NA	NA	NA	NA	NA	NA	NA	NA	NA	NA	NA	NA	-0.415466	NA	NA	0.090878	NA	NA	-0.179974	NA	NA	NA	0.316924	NA	NA	-0.535945	NA	NA	0.484933	NA	NA	NA	NA	NA
YAL041W	NA	-0.737759	NA	NA	0.0655022	NA	NA	0.253772	NA	NA	NA	NA	-0.189043	NA	NA	-0.155045	NA	NA	0.0884669	NA	NA	NA	NA	NA	NA	NA	NA	NA	NA	NA	NA	NA	NA	NA	NA	NA	NA	0.683463	NA	NA	0.307967	NA	NA	0.23287	NA	NA	NA	NA	NA
YAL042W	0.189	-0.402569	NA	-0.05	-0.151135	NA	-0.003	-0.255804	NA	-0.062	-0.037	0.063	0.595087	NA	-0.022	0.499635	NA	0.085	-0.17078	NA	-0.075	-0.132	-0.1509	-0.1041	-0.0928	0.0404	-0.226866	0.308627	NA	-0.0463496	0.427015	NA	-0.0361823	-0.323466	NA	-0.161363	-0.075	0.197185	NA	0.02	-0.0760245	NA	0.099	0.294668	NA	0.033	0.06	0.08	-0.006
YAL043C	0.199	0.276749	NA	-0.075	-0.0741728	NA	-0.034	0.311941	NA	0.241	0.375	0.054	0.517061	NA	0.066	0.144902	NA	0.153	-0.0603717	NA	-0.095	-0.225	NA	NA	NA	NA	NA	NA	NA	NA	NA	NA	NA	NA	NA	NA	-0.136	0.423052	NA	0.251	0.0303494	NA	0.218	0.408985	NA	0.16	0.189	NA	NA
YAL043C-A	0.168	-0.36987	NA	-0.206	0.509874	NA	-0.065	0.171429	NA	0.09	0.04	0.245	-0.0392595	NA	0.03	-0.135005	NA	-0.118	0.163706	NA	-0.003	0.014	-0.268	0.02	-0.0575	0.055	-0.283035	-0.0351934	NA	-0.233497	-0.294776	NA	-0.158855	-0.455232	NA	-0.0461614	-0.088	0.0562721	NA	0.066	-0.290827	NA	0.088	0.0800526	NA	0.116	0.117	0.381	-0.48
YAL044C	-0.945	0.389829	NA	0.341	0.395104	NA	-0.112	0.631494	NA	0.577	0.673	-1.004	1.08741	NA	0.612	1.00159	NA	0.74	NA	NA	0.074	0.079	1.759	0.8601	0.9707	0.1517	0.897918	NA	NA	0.115197	NA	NA	0.0957985	NA	NA	-0.184608	0.862	NA	NA	0.297	NA	NA	0.214	NA	NA	-0.166	0.005	NA	NA
YAL044W-A	NA	NA	NA	NA	NA	NA	NA	NA	NA	NA	NA	NA	NA	NA	NA	NA	NA	NA	NA	NA	NA	NA	NA	NA	NA	NA	NA	NA	NA	NA	NA	NA	NA	NA	NA	NA	NA	NA	NA	NA	NA	NA	NA	NA	NA	NA	NA	NA	NA
YAL045C	0.101	0.117257	NA	0.24	-0.0767789	NA	0.039	0.17943	NA	0.13	0.158	-0.028	0.51382	NA	0.151	-0.133951	NA	-0.102	0.405771	NA	0.312	0.377	-0.073	-0.062	-0.1711	0.2356	-0.147791	0.00121983	NA	-0.13565	0.0212579	NA	-0.0899226	-0.104153	NA	-0.05691	0.049	0.559125	NA	0.148	0.287244	NA	-0.113	-0.0500296	NA	0.115	0.022	-0.221	0.133
YAL046C	0.34	NA	NA	0.07	NA	NA	0.012	NA	NA	0.135	0.155	0.322	NA	NA	0.016	NA	NA	-0.123	NA	NA	0.069	0.158	-0.4384	-0.0037	-0.1962	0.1254	-0.438759	0.26093	NA	-0.0827943	-0.188672	NA	-0.173812	0.49554	NA	0.345305	-0.251	0.104539	NA	-0.224	0.233026	NA	-0.409	-0.340445	NA	0.239	-0.006	0.464	-0.451
YAL047C	-1.544	NA	-2.55944	-1.216	NA	0.518958	-0.371	NA	-1.51249	-0.798	-0.696	-1.477	NA	-0.430534	-0.647	NA	-0.272093	-0.524	NA	-3.53005	NA	NA	NA	NA	NA	NA	NA	NA	NA	NA	NA	NA	NA	NA	NA	NA	NA	NA	NA	NA	NA	-1.73	NA	NA	-1.71875	NA	NA	NA	NA
YAL048C	-0.147	0.881009	NA	0.084	0.285779	NA	-0.058	0.147967	NA	0.037	0.112	0.087	0.892153	NA	0.237	0.253585	NA	0.04	0.53542	NA	0.035	0.027	0.4603	0.3508	0.2239	0.047	0.260705	0.0912881	NA	0.0976044	-0.138753	NA	0.172949	0.0586273	NA	-0.0650369	0.233	0.860859	NA	0.068	0.0812973	NA	-0.225	0.325897	NA	0.065	-0.017	-0.501	0.368
YAL049C	0.106	-0.0779315	NA	-0.037	-0.503414	NA	-0.097	0.337206	NA	-0.117	-0.051	0.084	0.428434	NA	-0.052	-0.101676	NA	0	0.437431	NA	-0.005	0.002	0.1277	0.1913	0.1603	-0.0255	0.0201691	0.195405	NA	0.1659	0.0076646	NA	0.0637347	-0.141646	NA	0.0328218	-0.047	0.306355	NA	0.047	-0.402124	NA	-0.05	0.46356	NA	-0.001	-0.031	0.231	0.044
YAL051W	-0.026	-0.222865	NA	-0.086	-0.327217	NA	-0.055	0.17943	NA	-0.048	-0.061	-0.093	-0.0024588	NA	-0.067	0.17282	NA	0.056	-0.0191512	NA	-0.001	0.002	-0.387	-0.0636	-0.0472	0.0775	-0.133594	-0.186751	NA	0	-0.202919	NA	0.0172953	0.40881	NA	0.0532091	-0.098	0.393807	NA	-0.021	0.102524	NA	-0.014	-0.0121857	NA	-0.163	-0.319	0.025	0.162
YAL053W	0.398	0.320713	NA	0.146	0.104879	NA	-0.14	0.91207	NA	0.573	0.655	NA	0.595398	NA	NA	-0.00432507	NA	NA	1.95331	NA	NA	NA	-0.2589	0.1072	-0.0665	0.1539	-0.105721	0.403247	NA	0.101816	0.137376	NA	-0.0527653	0.0605242	NA	0.116074	NA	0.452959	NA	0.162	0.138546	NA	-0.014	0.0206007	NA	0.127	0.232	-0.056	0.301
YAL054C	-0.095	0.54815	0.89151	0.152	-0.0865008	0.507276	0.013	0.0655459	-0.560188	-0.136	0.105	0.116	0.378892	0.35152	-0.104	-0.0794231	0.0783405	-0.018	0.327456	0.0381318	-0.005	-0.206	0.0526	-0.0279	-0.0338	-0.03	0.0119914	0.0986518	-0.175431	0.0936231	-0.0722258	-0.0900799	0.0249496	-0.0135432	0.243024	0.0344205	0.015	0.0538895	0.4782	0.099	0.193408	0.766179	0.247	-0.112102	-0.241369	-0.058	0.098	-0.021	-0.006
YAL055W	-0.038	-0.096824	NA	-0.4	-0.110164	NA	-0.068	-0.337638	NA	-0.375	-0.544	0.131	-1.13338	NA	-0.695	0.101518	NA	-0.102	-0.756752	NA	-0.769	-0.333	0.0027	-0.1825	0.1858	-0.1745	0.080639	0.114215	NA	-0.124413	0.164879	NA	-0.0595508	-0.0868647	NA	-0.0275376	0.108	-0.0962723	NA	-0.206	-0.0796109	NA	-0.199	-0.0735568	NA	-0.004	-0.255	0.231	-0.227
YAL056W	-0.151	-0.291408	NA	-0.137	-0.490615	NA	-0.1	0.0846043	NA	-0.025	-0.065	-0.248	-0.481557	NA	-0.305	0.25696	NA	-0.067	-0.348404	NA	0.04	-0.063	0.1875	-0.1503	0.2049	-0.5243	NA	-0.455183	NA	-0.199125	-0.043714	NA	0.179332	-0.728047	NA	-0.351661	0.267	-0.56135	NA	-0.052	-0.0317012	NA	0.091	-0.660459	NA	-0.293	-0.618	-0.028	-0.124
YAL058C-A	-0.597	1.59878	1.64796	0.671	-0.94946	-0.728969	-0.701	1.29491	0.821409	0.674	0.689	-0.617	1.44937	1.32237	0.808	-0.585021	-0.41965	-0.309	1.02641	0.582645	0.407	0.355	0.587	0.8251	-0.1966	0.0828	0.436871	0.640443	0.615869	0.39852	-0.0944771	-0.220396	-0.346022	0.125392	0.43015	0.222197	0.607	0.652791	1.23408	0.344	-1.24517	-1.12936	-0.742	0.899971	1.31497	0.587	0.754	0.374	0.376
YAL058W	-0.139	1.40186	NA	0.795	-1.14387	NA	-0.712	1.50481	NA	0.576	1.077	-0.129	0.878607	NA	0.792	-1.23568	NA	-0.243	0.631227	NA	0.402	0.472	0.8879	0.7871	-0.1058	0.0047	1.02048	0.342777	NA	0.714102	-0.552978	NA	-0.0159504	0.0264767	NA	-0.258391	0.374	0.901886	NA	0.435	-0.2062	NA	-0.687	0.36775	NA	0.599	0.87	0.268	-0.227
YAL059W	0.33	0.168387	NA	-0.141	-0.173069	NA	-0.097	0.0299759	NA	-0.008	0.074	0.026	0.58844	NA	0.115	-0.0783007	NA	-0.082	0.101825	NA	0.169	0.207	0.148	0.0612	0.0003	0.083	0.061295	-0.501796	NA	-0.0199347	-0.656104	NA	-0.131003	0.229139	NA	0.0218907	-0.096	0.369665	NA	0.21	0.0817623	NA	-0.16	0.333544	NA	0.132	0.114	-0.066	0.141
YAL060W	-0.01	0.157433	NA	0	-0.181448	NA	-0.01	0.148154	NA	0.008	0.009	-0.024	0.279579	NA	0	-0.0998342	NA	0	0.336426	NA	-0.025	0	0.0359	0.0915	0.0213	-0.0218	0.0346168	0.0208825	NA	0.0182487	-0.0840651	NA	0.0100388	-0.0393454	NA	-0.118786	0.015	0.367832	NA	0.018	0.0975684	NA	-0.077	0.0856774	NA	0.06	-0.037	-0.041	0.063
YAL061W	0.023	0.280071	NA	0.048	-0.252055	NA	-0.084	-0.0751923	NA	-0.139	-0.021	0.127	0.531456	NA	0.037	0.215414	NA	-0.032	0.282845	NA	0.043	-0.045	0.1064	0.0653	-0.0699	0.0916	0.129087	0.130289	NA	0.139011	0.225808	NA	0.0462347	-0.045975	NA	-0.0712383	0.111	0.375341	NA	0.09	-0.0112101	NA	-0.051	0.122363	NA	-0.029	0.073	-0.078	-0.005
YAL062W	-0.013	0.0375867	NA	0.012	0.0544608	NA	0.012	0.116331	NA	0.142	0.003	-0.078	0.442121	NA	0.041	-0.0010515	NA	0.039	0.544629	NA	0.04	0.013	0.0129	0.1177	0.0733	-0.1012	0.0426314	-0.0404437	NA	-0.0730781	-0.079047	NA	-0.00606197	-0.0298612	NA	-0.112486	-0.028	0.0589873	NA	-0.024	0.298041	NA	0.051	0.189478	NA	-0.015	-0.058	0.027	-0.101
YAL064C-A	-0.082	0.141385	0.357603	0.081	-0.364762	-0.32819	-0.101	0.605421	0.879462	0.142	0.153	-0.066	0.500744	-0.0375224	-0.022	0.0340266	0.316839	-0.009	0.407777	-0.239378	-0.004	-0.063	0.1276	0.0286	0.0688	-0.0839	0.0535491	0.324287	0.424961	0.0334558	0.438055	0.324702	0.0356587	-0.0881164	-0.192046	-0.00575705	-0.058	0.403964	-0.0200624	0.072	0.26687	-0.0307051	0.017	-0.07635	0.281249	0.063	0.119	-0.003	-0.015
YAL065C	0.222	0.140712	NA	-0.107	-0.193714	NA	-0.006	0.534135	NA	0.1	0.128	-0.052	0.140798	NA	0.249	0.225474	NA	0.12	0.0455782	NA	0.151	0.189	-0.2812	0.2739	0.1679	-0.0069	NA	-0.114114	NA	NA	0.0296592	NA	NA	-0.0462997	NA	NA	-0.129	0.149258	NA	-0.013	0.379821	NA	-0.049	0.0896322	NA	-0.091	-0.198	NA	NA
YAL066W	0.024	NA	NA	0.001	NA	NA	0.141	NA	NA	0.069	0.059	0.399	NA	NA	0.007	NA	NA	-0.198	NA	NA	0.113	0.237	-0.0963	-0.0372	-0.0674	0.1577	-0.0517062	0.265118	NA	0.0868225	0.304868	NA	0.155023	-0.103228	NA	-0.0628967	0.098	-0.217413	NA	0.171	-0.0834326	NA	-0.223	0.176811	NA	0.245	0.276	0.201	0.067
YAL067C	0.207	0.271934	NA	0.328	0.086982	NA	0.354	0.344988	NA	0.161	0.116	0.449	0.260374	NA	0.059	-0.0130847	NA	0.011	0.144951	NA	0.092	0.058	-0.5937	-0.1838	-0.1416	0.0737	-0.548192	0.342634	NA	0.0591101	0.279407	NA	0.130412	-0.0848844	NA	-0.231673	-0.178	0.218934	NA	0.105	0.280074	NA	0.076	-0.0110676	NA	0.063	0.269	0.452	0.156
YAL067W-A	NA	NA	NA	NA	NA	NA	NA	NA	NA	NA	NA	NA	NA	NA	NA	NA	NA	NA	NA	NA	NA	NA	NA	NA	NA	NA	NA	NA	NA	NA	NA	NA	NA	NA	NA	NA	NA	NA	NA	NA	NA	NA	NA	NA	NA	NA	NA	NA	NA
YAL068C	-0.052	0.124823	NA	0.096	-0.159046	NA	0.124	0.125601	NA	-0.087	0.014	-0.077	0.0844613	NA	0.005	0.149493	NA	0.038	-0.102387	NA	-0.033	-0.003	0.0945	0.0473	-0.0164	0.0782	-0.0388376	0.130434	NA	-0.00190603	-0.12826	NA	-0.0262315	0.486984	NA	0.0552927	0	-0.0558361	NA	-0.043	0.102218	NA	-0.007	-0.00308775	NA	-0.024	-0.023	-0.026	-0.126
YAR002C-A	0.063	NA	-0.0428597	0.022	NA	-0.199756	-0.203	NA	0.601082	0.266	0.244	0.311	NA	-0.182054	-0.152	NA	-0.37452	-0.151	NA	0.634633	0.165	0.254	0.0123	0.0144	-0.0602	0.0089	-0.0929618	0.431405	0.444103	-0.00168149	0.513778	0.123962	0.0663285	0.192214	0.291831	-0.0825048	-0.145	0.155643	0.905788	0.009	0.000762565	0.533825	-0.088	0.0646017	0.0280621	0.014	0.106	0.05	-0.005
YAR002W	-0.206	-1.27982	NA	NA	-0.251341	NA	NA	-1.17894	NA	NA	NA	NA	-0.500164	NA	NA	0.948411	NA	NA	-0.400111	NA	NA	NA	NA	NA	NA	NA	NA	NA	NA	NA	2.50592	NA	NA	-2.29545	NA	NA	0.511	-1.56656	NA	NA	-0.503665	NA	NA	-1.38954	NA	NA	NA	NA	NA
YAR003W	0.113	0.142056	NA	0.128	-0.241008	NA	0.035	-0.497116	NA	-0.106	-0.347	0.229	0.375314	NA	0.057	-0.424864	NA	-0.143	0.0199581	NA	-0.143	-0.436	0.4896	0.506	0.2488	0.2814	-0.19482	0.47411	NA	0.219178	-0.141108	NA	-0.101711	0.0854973	NA	0.223982	0.047	0.301157	NA	0.014	-0.127214	NA	-0.002	0.0249578	NA	0.071	0.236	0.568	0.162
YAR007C	0.078	-0.260208	NA	-0.332	-0.301769	NA	-0.063	0.162009	NA	-0.06	0.011	0.265	-0.418991	NA	-0.518	0.244382	NA	-0.093	-0.123544	NA	-0.337	-0.188	NA	NA	NA	NA	NA	NA	NA	NA	NA	NA	NA	NA	NA	NA	-0.088	-0.248194	NA	-0.229	-0.183506	NA	-0.123	0.240462	NA	0.14	0.189	NA	NA
YAR008W	0.157	0.564655	NA	-0.043	0.315188	NA	-0.119	0.108605	NA	0.101	0.136	0.21	-0.00427013	NA	-0.117	-0.52598	NA	-0.042	0.430807	NA	-0.04	-0.006	NA	NA	NA	NA	NA	NA	NA	NA	NA	NA	NA	NA	NA	NA	-0.099	0.377635	NA	0.033	-0.0442222	NA	0.012	0.442062	NA	0.069	0.093	NA	NA
YAR014C	-0.273	1.03731	NA	0.24	-0.644319	NA	-0.307	0.0507447	NA	-0.124	-0.135	-0.562	1.08767	NA	0.464	-0.935291	NA	-0.445	0.142554	NA	-0.016	-0.008	0.8954	0.6542	0.0828	0.1801	0.847664	0.60315	NA	0.635824	0.746924	NA	-0.0601635	-0.441302	NA	0.209467	0.474	-0.0349198	NA	0.141	-0.144761	NA	-0.173	0.538373	NA	0.288	0.085	-0.242	0.428
YAR015W	0.46	0.492817	NA	-0.138	-0.0638973	NA	-0.162	0.354698	NA	-0.025	-0.321	-0.024	0.814986	NA	0.584	-0.13381	NA	0.047	0.396356	NA	0.073	0.179	-0.29	0.135	0.3367	-0.3469	NA	1.47762	NA	-0.117563	1.50592	NA	0.132363	-0.83602	NA	-1.2034	-0.658	-0.0498585	NA	-0.674	-0.160775	NA	-0.259	0.42952	NA	0.018	0.053	1.004	NA
YAR018C	0.228	0.816179	NA	0.311	-0.0493706	NA	-0.173	0.622779	NA	NA	NA	NA	1.06062	NA	NA	-0.76147	NA	NA	1.27224	NA	NA	NA	x	0.4982	x	0.3962	NA	0.166222	NA	NA	-0.564474	NA	NA	0.137508	NA	NA	NA	0.429399	NA	-0.019	0.0714171	NA	NA	0.0284455	NA	NA	NA	0.695	NA
YAR019C	-0.084	-0.275887	NA	0.03	-0.167439	NA	0.128	0.198029	NA	0.081	-0.029	-0.126	0.0888855	NA	0.24	-0.0566206	NA	0.392	-0.0916873	NA	-0.168	-0.024	NA	NA	NA	NA	NA	NA	NA	NA	NA	NA	NA	NA	NA	NA	-0.191	0.454915	NA	0.136	-0.116503	NA	-0.01	0.132773	NA	0.087	0.08	NA	NA
YAR020C	0.32	0.296325	NA	-0.032	-0.11998	NA	-0.198	0.184285	NA	0.047	0.075	0.631	0.463749	NA	0.083	0.18781	NA	-0.002	0.19927	NA	-0.041	0.104	-0.1779	-0.0395	0.0316	-0.1209	0.0414799	0.221743	NA	-0.0706196	0.0554951	NA	0.0462552	0.398895	NA	0.113097	-0.234	0.586421	NA	0.003	0.332235	NA	-0.121	-0.300891	NA	-0.027	-0.067	-0.019	0.017
YAR023C	-0.056	-0.23534	NA	0.032	-0.0560352	NA	-0.03	0.141026	NA	0.088	0.055	0.071	0.285635	NA	-0.084	0.141612	NA	-0.15	0.369535	NA	0.01	0.033	-0.2033	0.0992	0.1221	0.0659	-0.183491	-0.22282	NA	0.0799576	-0.284161	NA	0.0591211	-0.0349238	NA	0.0580035	-0.068	0.339144	NA	0.036	0.0872305	NA	-0.065	0.157831	NA	0.007	-0.048	0.065	-0.004
YAR027W	0.591	0.121868	NA	0.023	-0.0765168	NA	-0.225	0.183382	NA	0.197	0.24	NA	0.384007	NA	NA	0.355228	NA	NA	0.134609	NA	NA	-0.019	-0.1367	0.0959	0.1473	-0.2395	-0.329046	-0.251202	NA	-0.117731	0.0464838	NA	-0.158082	-0.091579	NA	0.199398	NA	0.596892	NA	0.108	0.169442	NA	-0.265	-0.21048	NA	0.237	0.046	0.268	-0.07
YAR028W	-0.039	0.338048	NA	-0.147	-0.0259917	NA	-0.113	0.165721	NA	-0.059	0.055	0.182	0.361983	NA	0.229	0.128734	NA	0.148	-0.0245731	NA	-0.171	0.014	-0.0823	0.1436	-0.0532	0.132	-0.0649614	0.0739542	NA	0.130833	0.21046	NA	0.0375118	0.0395329	NA	0.0166544	-0.359	0.112185	NA	-0.184	0.0391052	NA	-0.327	-0.0241709	NA	-0.12	-0.003	-0.039	0.061
YAR029W	0.156	0.190712	NA	0.006	0.0461736	NA	-0.064	0.0928386	NA	0.1	0.166	0.369	0.0576283	NA	-0.065	-0.0772638	NA	-0.052	0.0541874	NA	-0.064	-0.045	-0.0399	0.1275	0.1091	-0.1135	-0.0477037	0.000305242	NA	0.149168	-0.288661	NA	0.0550235	0.277588	NA	0.0754965	-0.132	0.0565342	NA	-0.096	0.0123311	NA	-0.2	-0.0536225	NA	-0.021	-0.074	0.239	0.039
YAR030C	-0.027	0.444037	NA	0.019	0.127624	NA	0.014	0.293859	NA	0.029	0	0.05	0.397329	NA	-0.013	0.00330527	NA	0	0.409716	NA	0	-0.015	0.1411	0.0704	0.1133	-0.1146	0.0489734	-0.031289	NA	-0.0079329	0.369006	NA	0.0039068	-0.0105514	NA	0.0110552	0.006	0.239931	NA	-0.005	0.062704	NA	-0.029	0.219908	NA	0.01	-0.006	-0.021	0.015
YAR031W	0.316	0.243235	NA	0.292	-0.0294418	NA	0.174	0.287227	NA	0.082	-0.099	0.658	0.207356	NA	-0.088	0.0231994	NA	-0.12	0.0476897	NA	0.057	0.218	-0.8638	0.1149	0.1149	-0.0781	NA	0.0498	NA	0.150351	0.317112	NA	0.143195	-0.0280385	NA	0.12971	-0.178	0.199262	NA	-0.024	-0.0523722	NA	-0.339	0.192475	NA	0.28	0.026	0.49	-0.012
YAR035C-A	NA	NA	NA	NA	NA	NA	NA	NA	NA	NA	NA	NA	NA	NA	NA	NA	NA	NA	NA	NA	NA	NA	NA	NA	NA	NA	NA	NA	NA	NA	NA	NA	NA	NA	NA	NA	NA	NA	NA	NA	NA	NA	NA	NA	NA	NA	NA	NA	NA
YAR035W	0.034	0.208521	NA	0.011	0.323158	NA	0.018	-0.167478	NA	-0.195	-0.052	-0.064	0.0651595	NA	0.114	-0.450417	NA	0.15	0.720979	NA	-0.08	-0.064	0.052	0.1148	0.0938	-0.0885	0.00463641	-0.317457	NA	-0.00221306	0.0521975	NA	0.048917	-0.146588	NA	0.21618	0.042	0.0937297	NA	0.023	-0.304092	NA	0.031	0.165831	NA	-0.051	-0.068	-0.019	0.105
YAR037W	0.035	0.277953	NA	-0.013	0.129581	NA	-0.099	0.20975	NA	0.086	-0.065	-0.023	0.230124	NA	0.114	0.0461078	NA	0.04	0.0634781	NA	0.004	0.057	0.0395	0.2195	0.1839	-0.0828	0.0261059	0.234281	NA	0.050439	0.105036	NA	-0.0474542	0.0752361	NA	0.10703	-0.105	0.290995	NA	-0.091	0.215267	NA	-0.188	-0.00895492	NA	-0.127	-0.146	-0.061	-0.036
YAR040C	-0.091	0.30815	NA	0.002	0.0500156	NA	0.013	0.107403	NA	-0.094	0.039	-0.344	0.297863	NA	0.063	0.0391766	NA	0.106	0.182733	NA	-0.027	-0.021	-0.0064	0.0569	x	0.0023	-0.34172	0.292456	NA	0.0113916	0.0743629	NA	0.132404	0.125506	NA	-0.0392205	0.057	0.390924	NA	0.053	0.343847	NA	0.053	0.0936218	NA	-0.058	-0.144	0.112	0.363
YAR042W	0.046	0.246932	NA	0.045	-0.00237263	NA	0.015	-0.0114415	NA	-0.002	0.001	-0.023	0.242501	NA	0.007	0.0621792	NA	0	0.0663897	NA	-0.016	-0.006	0.0006	-0.061	-0.0679	0.0957	-0.0432907	-0.430625	NA	0.0634184	-0.123716	NA	0.0160646	0.121286	NA	-0.101698	-0.009	0.023998	NA	0	0.00706076	NA	0.038	-0.0213364	NA	0	0.006	-0.07	0.197
YAR043C	-0.033	0.359386	NA	0.025	0.0568097	NA	0.011	0.0366192	NA	-0.007	0.031	0.122	0.320427	NA	0.019	-0.0643374	NA	-0.013	0.352923	NA	0.071	0.013	0.0938	0.2242	0.1458	0.0592	-0.237834	-0.0228829	NA	0.096779	0.0513496	NA	0.24223	-0.0961425	NA	0.0973848	0.065	0.312977	NA	0.021	-0.0276714	NA	-0.036	-0.0370978	NA	-0.049	-0.063	0.37	-0.301
YAR044W	0.099	0.338219	NA	0.109	0.166169	NA	0.041	0.33389	NA	0.422	0.441	-0.057	0.339833	NA	0.086	0.11356	NA	-0.389	0.415632	NA	0.12	0.158	x	x	-0.1126	x	NA	-0.0814646	NA	NA	-0.18923	NA	NA	-0.0153434	NA	NA	0.184	0.308154	NA	0.332	0.244938	NA	0.022	0.46796	NA	0.254	0.344	0.255	NA
YAR047C	0.208	0.121007	NA	-0.104	-0.460525	NA	-0.02	0.667453	NA	-0.013	0.027	-0.103	0.00913636	NA	0.138	0.157688	NA	0.082	0.138957	NA	0	0.119	-0.363	0.1291	0.118	0.0319	-0.550765	0.124278	NA	0.00753782	0.60622	NA	-0.02447	-0.206722	NA	-0.027364	-0.147	0.49682	NA	0.049	0.302238	NA	0.167	-0.0929396	NA	-0.193	-0.133	0.19	0.047
YAR050W	0.045	0.436505	0.272837	0.234	-0.290069	-0.463554	0.086	0.460861	0.458244	0.111	0.269	0.268	0.601934	0.126133	0.536	0.0447956	0.0632614	0.132	0.324534	0.372296	0.414	0.416	-0.0263	0.0371	0.0864	-0.0419	-0.0770158	0.147928	0.23712	0.10798	0.0492771	-0.126508	0.0280834	0.151086	0.107427	0.0579082	NA	-0.478718	0.626522	NA	-0.28576	0.394482	NA	-0.237533	0.191981	NA	NA	-0.006	0.069
YBL001C	-0.042	0.58384	0.224307	-0.116	-0.425412	-0.0335829	-0.177	0.61474	-0.310858	-0.087	-0.053	-0.356	0.261748	-0.674138	-0.073	-0.0566814	-0.366833	-0.46	0.0654293	0.189837	0.119	0.078	-0.3013	0.1598	0.0651	0.0448	-0.282253	0.77718	-0.665701	-0.186639	0.305096	0.195288	-0.0597658	0.241893	-0.306697	0.190156	0.136	0.252073	0.479669	-0.322	-0.124562	0.482993	-0.03	0.743569	0.15957	-0.098	-0.135	1.056	-0.447
YBL002W	0.092	0.415824	0.155295	-0.159	0.421288	0.0164578	-0.09	0.390077	0.790071	0.166	0.175	-0.144	0.0117351	-0.268406	-0.182	-0.152745	0.394077	-0.044	0.268085	0.0687133	0.091	-0.214	-0.0356	0.0759	0.0925	-0.0882	-0.0729805	-0.0708173	0.426819	0.0135117	0.10858	0.548037	-0.0175517	-0.503256	-0.764197	0.036358	0.026	0.375476	0.066698	-0.169	0.167568	0.195999	0.02	-0.15314	-0.096314	0.04	-0.18	0.446	-0.328
YBL003C	-0.267	0.193432	-0.848942	0.119	0.0681229	0.0368064	0.127	0.732163	0.532596	-0.036	-0.087	-0.126	-0.118573	0.0309394	-0.026	-0.0869942	0.124285	-0.097	0.615116	0.172091	0.141	0.28	-0.3319	0.0559	-0.0401	-0.0022	-0.129939	0.026539	-0.323823	0.0541063	-0.05208	0.186963	-0.00689512	0.534624	0.0865013	0.182135	0.114	-0.0599304	0.290153	0.104	0.32032	-0.343221	0.229	0.13747	0.289154	-0.013	0.13	0.417	-0.019
YBL004W	0.174	0.230792	0.369482	0.066	0.00466948	-0.668412	-0.045	0.161919	0.359103	-0.162	-0.043	0.013	0.234563	-0.47406	-0.027	-0.271949	-0.635916	0.022	0.253347	0.216659	-0.332	-0.048	NA	NA	NA	NA	NA	NA	NA	NA	NA	NA	NA	NA	NA	NA	-0.098	0.342203	0.136907	0.027	-0.123066	-0.00814162	-0.111	0.368448	0.502556	0.121	0.027	NA	NA
YBL005W	0.04	-0.18275	0.523981	0.337	-0.226679	-0.258649	0.063	0.224782	0.33223	0.009	0.051	0.103	0.02542	-0.208141	-0.218	-1.24847	-0.41965	-0.44	0.522055	0.774007	0.333	0.119	-0.2045	0.1843	0.1845	0.07	-0.41599	-0.0324892	0.105128	0.0118122	0.127404	0.0802792	-0.032389	0.0360628	-0.0899343	0.0759424	-0.077	0.228115	0.81948	0.042	0.0815148	-0.437219	-0.282	0.0118639	0.951941	0.239	0.267	0.441	0.042
YBL006C	-0.599	-0.198731	NA	-0.238	-0.7138	NA	-0.396	0.0638008	NA	-0.1	-0.782	-0.567	0.210976	NA	0.172	-1.00251	NA	-0.357	-0.545405	NA	-0.166	-0.224	x	0.7725	x	x	NA	1.58453	NA	NA	-0.494085	NA	NA	NA	NA	NA	0.435	-0.716243	NA	-0.245	-1.13674	NA	-0.517	-0.76988	NA	-1.236	-1.716	NA	NA
YBL007C	-1.35	NA	NA	-2.876	-2.30534	0.103921	-1.416	NA	1.90255	NA	NA	-4.583	-1.69281	NA	NA	NA	-2.74158	NA	NA	1.63987	NA	NA	NA	NA	NA	NA	1.8088	NA	NA	NA	NA	NA	NA	NA	NA	NA	NA	-0.0981136	NA	NA	-1.80659	0.17689	NA	NA	-0.718751	NA	NA	-1.395	-1.536
YBL008W	0.602	0.893872	0.0255273	-0.004	2.08698	1.51896	0.033	-0.371585	0.990009	-0.251	-0.178	0.799	-1.21218	0.659408	-0.083	-0.670499	1.32338	-0.27	0.114462	-0.425085	0.214	-0.013	-0.0389	-0.0058	0.0075	-0.2131	-0.469911	-2.54475	0.141654	-0.316186	-1.40098	1.51346	-0.336149	-0.710489	-0.467331	0.0882031	-0.341	-0.213591	0.363416	-0.158	-0.507032	-0.145038	-0.382	1.1479	-0.870754	0.427	0.166	1.7	-0.461
YBL008W-A	NA	NA	NA	NA	NA	NA	NA	NA	NA	NA	NA	NA	NA	NA	NA	NA	NA	NA	NA	NA	NA	NA	NA	NA	NA	NA	NA	NA	NA	NA	NA	NA	NA	NA	NA	NA	NA	NA	NA	NA	NA	NA	NA	NA	NA	NA	NA	NA	NA
YBL009W	0.301	0.311219	0.0255273	-0.038	-0.176052	-0.305192	-0.046	0.111932	0.686054	-0.301	-0.267	-0.383	-0.370881	-0.0733505	-0.051	-0.21334	0.541729	0.724	0.117515	-0.371357	-0.173	-0.137	-0.6295	-0.1405	-0.0869	0.0752	-0.395316	-0.24314	-0.159727	-0.122817	-0.000513636	-0.492461	-0.00720825	-0.116004	0.148619	0.0519051	0.162	0.299542	0.0747505	-0.084	0.301556	0.0872531	0.103	0.315008	-0.0383692	0.099	-0.086	0.967	-0.054
YBL010C	0.461	0.157168	NA	-0.261	0.207958	NA	-0.113	-0.457742	NA	-0.116	0.007	NA	0.080763	-1.70737	-0.309	0.304372	0.205955	-0.084	-0.0353164	-0.307663	NA	0.242	-0.2986	-0.0186	0.0563	-0.1965	-0.259042	-0.00796957	2.24119	-0.155079	-0.0685547	2.74228	-0.192579	0.45245	-2.16181	0.243109	-0.525	-0.505078	-0.626054	-0.302	0.10321	-1.0455	-0.34	-0.299338	-0.303714	-0.018	-0.128	0.156	-0.082
YBL011W	-0.31	1.10032	0.974543	0.283	0.43163	0.563352	0.058	0.140314	0.273189	-0.056	-0.139	-0.163	0.189834	0.669677	-0.08	-0.494212	-0.171882	-0.637	0.408834	0.268503	0.591	0.342	0.122	0.1692	0.1679	-0.0619	-0.0172211	0.0251071	-0.0775503	0.0675516	0.193971	-0.381902	-0.00556701	-0.481007	0.109625	-0.053752	NA	-0.495991	0.541297	NA	-0.581033	0.259352	NA	0.324469	-0.160756	NA	NA	-0.65	0.305
YBL012C	-0.255	0.476189	0.655344	0.248	-0.364498	-0.199148	-0.202	0.948104	0.506124	0.274	0.159	-0.324	1.19701	0.398639	0.123	-0.299275	-1.15662	-0.099	1.34883	1.02576	0.035	-0.065	-0.0115	0.0005	0.0122	-0.0015	0.0889103	-0.286951	0.321847	0.122322	0.255372	-0.212274	0.188286	-0.449529	-0.243782	-0.155759	0.345	1.4188	0.198308	-0.065	0.790052	0.0379922	-0.031	0.338092	-0.00187707	-0.118	-0.027	-0.373	0.081
YBL013W	-0.559	0.219904	0.305635	0.139	-0.214733	-0.244003	-0.155	0.327245	-0.971923	0.067	0.061	-0.512	0.868307	-0.748016	0.161	0.146957	-0.519186	-0.067	0.377496	1.24755	0.048	0.275	0.1444	0.1309	0.0888	0.0855	0.0925989	-0.166237	0.857861	0.0420276	0.36456	1.03703	0.142444	-0.0700312	-0.389443	0.00180737	0.552	0.776355	-0.693168	0	0.571919	-0.922645	0.089	0.369456	0.228781	0.079	0.087	-0.419	-0.002
YBL014C	0.127	0.241185	0.68449	0.127	0.174134	0.129012	0.036	0.531985	0.629527	0.026	-0.147	-0.162	0.245263	-0.19836	0.121	-0.0906887	-0.0644972	0.148	0.423651	0.0843513	0.291	0.157	NA	NA	NA	NA	NA	NA	NA	NA	NA	NA	NA	NA	NA	NA	-0.204	0.429692	0.508696	0.097	-0.134397	-0.00897627	0.012	0.625111	0.129246	-0.013	0	NA	NA
YBL015W	0.115	-0.177751	-0.1097	-0.154	-0.227333	-0.286026	-0.426	0.275305	0.123516	0.002	0.003	-0.211	-0.243502	-0.016116	-0.044	-0.622746	-0.416678	-0.014	0.284387	0.496417	-0.154	-0.056	-0.0098	0.0307	0.1246	-0.0837	-0.10527	-0.528113	0.173683	0.0103504	-0.724764	-0.15434	-0.00945742	0.352123	0.241114	0.0355555	0.134	-0.221172	-0.00993441	-0.115	0.0504497	0.271937	0.065	-0.100029	-0.10503	-0.125	0.059	0.197	-0.358
YBL016W	-0.077	NA	0.296579	-0.034	NA	-0.230117	-0.109	NA	0.503996	0.071	0.053	-0.169	NA	0.49591	0.053	NA	-0.105751	-0.023	NA	0.418218	-0.124	-0.088	NA	NA	NA	NA	NA	NA	NA	NA	NA	NA	NA	NA	NA	NA	-0.106	0.467842	0.354884	0.004	0.107752	-0.0692703	-0.116	0.314049	0.587845	-0.036	0.053	NA	NA
YBL017C	-0.239	-0.369163	0.152907	0.073	1.01659	0.976371	-0.19	-0.0337157	0.600185	0.067	0.277	-0.01	0.307191	0.469215	-0.194	-0.578135	0.758268	-0.24	4.19838	0.255501	0.042	0.065	-0.2096	0.0691	-0.0805	0.1328	-0.450724	-0.258444	-0.0777853	-0.172739	-0.578618	-0.452932	-0.0391421	0.159451	0.281151	-0.00564016	0.072	0.306728	0.228829	0.156	-0.386484	0.121608	0.05	-0.0551748	-0.977284	-0.103	-0.367	0.222	0.142
YBL018C	-0.085	0.267432	0.173626	0.168	0.0165926	0.0319708	0.117	0.0179171	0.184581	-0.074	-0.048	0.035	0.372779	-0.111271	-0.053	0.0683393	-0.0370883	-0.038	0.343056	0.181541	0.036	0.006	NA	NA	NA	NA	NA	NA	NA	NA	NA	NA	NA	NA	NA	NA	-0.196	0.364089	0.162442	0.14	-0.223083	-0.397804	-0.004	0.589631	0.657397	0.05	0.117	NA	NA
YBL019W	0.008	-0.79359	-1.21683	-0.842	0.067818	-0.0202588	0.499	-0.32753	-0.595908	-0.526	-0.734	-0.563	-0.894443	-0.515678	-0.548	0.0207	0.18042	0.353	-0.274103	0.514339	0.159	-0.156	-0.2099	-0.2257	0.1398	-0.2083	0.20665	0.0103787	-0.80772	0.0155805	0.539274	0.420355	0.12556	-0.727072	-0.361838	-0.108356	-0.005	-0.762148	0.0738548	-0.429	-0.267227	0.377423	0.158	-0.0480344	-0.523356	-0.039	-0.62	0.261	-0.024
YBL020W	-0.03	0.46645	0.0572361	-0.018	-0.103702	-0.228061	-0.003	0.612647	0.53709	0.047	-0.097	0.223	0.263136	-0.584243	-0.119	0.296334	0.0302627	-0.085	-0.271935	0.196084	-0.017	-0.395	NA	NA	NA	NA	NA	NA	NA	NA	NA	NA	NA	NA	NA	NA	-0.121	0.159383	0.452874	0.178	0.040902	-0.119242	0.116	-0.248128	0.196637	0.035	0.017	NA	NA
YBL021C	-0.208	-0.136717	-0.196865	-0.02	0.257601	0.119688	0.008	-0.35778	0.02284	0.185	0.199	0.004	0.389653	-0.204873	-0.025	0.267765	0.517156	0.068	0.0999625	-0.338756	0.124	-0.141	NA	NA	NA	NA	NA	NA	NA	NA	NA	NA	NA	NA	NA	NA	0.33	-0.357306	-0.261829	-0.154	0.322141	-0.638685	0.022	0.0342721	0.418752	0.072	0.211	NA	NA
YBL022C	-0.235	-0.757659	-0.337043	-0.621	0.112808	-0.744076	0	-0.40295	0.438599	-0.123	-0.257	0.426	-1.56728	-2.22195	-1.693	-0.462657	-0.478544	-0.181	0.332886	-0.0520077	-0.065	-0.013	-0.3358	-0.9968	-0.3448	-0.4596	-0.413824	-1.32716	-2.8177	-0.591889	-0.647331	0.116348	-0.118504	0.26442	-0.222219	-0.154074	-0.103	-1.38352	-1.44806	-0.87	0.551862	0.279984	0.469	-0.284454	0.736151	-0.179	-1.042	1.153	-1.588
YBL023C	-0.105	-0.866511	0.380341	-0.382	1.71961	-0.416743	-0.106	-0.180444	0.747457	-0.134	-0.136	-0.032	-1.29145	-0.410804	-0.384	0.0602671	0.151439	-0.188	0.45708	-0.131013	-0.189	-0.195	-0.348	0.214	0.1836	0.1361	-0.387234	NA	NA	-0.0316443	NA	NA	-0.0278562	NA	NA	-0.022211	-0.114	-0.662515	0.42343	0.048	-1.22855	-0.402618	-0.168	1.0903	0.646085	0.048	0.005	NA	NA
YBL024W	0.971	-1.5093	-1.92867	-1.093	0.0165926	-0.168452	-0.109	-1.27695	-1.19432	-0.753	-0.483	NA	-1.07672	-1.57462	-0.554	-0.197205	-0.302836	NA	-0.866679	-0.781594	-0.377	-0.528	-0.8903	-0.7382	-0.5288	-0.0721	-1.00366	-1.76535	-0.828351	-0.73404	-0.444697	0.377286	-0.155699	-0.710489	-0.897219	-0.452087	NA	-1.01238	-1.86309	NA	-0.961871	-0.82311	NA	-1.0359	0.281249	NA	NA	0.631	-1.115
YBL025W	-0.201	0.308909	NA	0.196	-0.210178	NA	0.101	0.69994	0.613039	0.084	-0.058	0.123	0.135304	NA	-0.137	-0.190138	NA	-0.037	0.378107	0.0252824	-0.109	-0.053	NA	NA	NA	NA	NA	NA	NA	NA	NA	NA	NA	NA	NA	NA	-0.087	0.514863	0.445352	0.082	0.0332995	-0.334491	0.033	0.38443	NA	0.043	0.088	NA	NA
YBL026W	0.92	-0.890632	NA	-0.579	-0.595851	NA	-0.194	0.161595	NA	-0.055	-0.45	0.508	-0.403302	NA	-0.414	-0.0356473	NA	0.093	-0.519888	NA	-0.592	-0.557	NA	NA	NA	NA	NA	NA	NA	NA	NA	NA	NA	NA	NA	NA	-0.534	0.0391429	NA	-0.39	-0.367307	NA	0.13	0.305963	NA	-0.178	-0.021	NA	NA
YBL027W	-0.055	-0.520264	NA	0.054	1.45346	NA	0.235	-0.603759	NA	0.053	-0.296	-0.962	-1.0357	NA	NA	-0.0290659	NA	NA	0.286317	NA	NA	NA	1.5339	0.4344	0.5887	-0.2188	1.04019	NA	NA	-0.162638	-0.301439	NA	0.269088	-0.710489	NA	0.142484	NA	-0.40436	NA	NA	0.371195	NA	NA	0.2833	NA	NA	NA	-0.246	-0.69
YBL028C	-0.119	0.0432915	0.508469	-0.263	-0.365278	-0.0423001	0.044	0.298266	0.823474	-0.021	-0.319	-0.525	0.0566475	-0.580139	-0.278	-0.0707231	-0.240884	-0.088	0.951368	-0.117732	-0.081	-0.016	-0.2949	-0.0233	0.0248	0.1063	-0.291562	-0.0759791	-0.191995	-0.19144	-0.066223	-0.187328	-0.103836	0.237517	-0.0283306	0.0674058	0.015	0.00398457	-0.446253	-0.232	-0.461764	-0.169285	0.01	-0.360793	-0.261544	-0.541	-0.554	0.545	-0.134
YBL029C-A	NA	NA	NA	NA	NA	NA	NA	NA	NA	NA	NA	NA	NA	NA	NA	NA	NA	NA	NA	NA	NA	NA	NA	NA	NA	NA	NA	NA	NA	NA	NA	NA	NA	NA	NA	NA	NA	NA	NA	NA	NA	NA	NA	NA	NA	NA	NA	NA	NA
YBL029W	-0.034	1.27025	0.192177	-0.25	1.92348	0.981064	0.011	-0.0116894	-0.267379	0.102	0.161	-0.32	-0.0147371	0.869368	0.054	-0.393325	0.650739	-0.055	-0.132375	0.556305	0.159	0.11	-0.349	-0.0124	-0.0579	-0.0372	-0.317325	-1.60133	-0.356051	-0.142019	-1.45756	0.355335	-0.0273073	0.427015	-0.0854853	0.0647295	0.04	-0.335153	0.306832	0.138	-0.681061	-0.172444	0.091	0.484933	0.0857776	-0.12	-0.188	0.329	-0.12
YBL030C	-0.938	NA	0.456867	0.419	NA	NA	0	NA	NA	-0.211	0.203	0.022	NA	NA	-0.113	NA	NA	-0.6	NA	NA	0.482	0.419	NA	NA	NA	NA	NA	NA	NA	NA	NA	NA	NA	NA	NA	NA	NA	NA	NA	NA	NA	NA	NA	NA	NA	NA	NA	NA	NA
YBL031W	-0.089	-1.0841	-1.24341	-0.62	0.120929	-0.336418	-0.095	-0.920106	-0.693557	-0.306	-0.308	-0.193	-1.6568	-1.79752	-0.787	0.00914073	-0.0669369	0.024	-0.4453	-0.36443	-0.245	-0.248	0.0413	-0.8991	-0.1567	-0.3051	0.138594	-1.44521	-1.61777	-0.741589	-1.30144	-1.35614	-0.399172	-0.295451	0.714216	-0.234547	0.176	-1.31602	-0.836861	-0.483	-0.918703	-0.496776	-0.045	-0.371834	-0.565341	-0.59	-0.605	0.16	-1.203
YBL032W	-0.345	-0.148591	0.152907	-0.117	-0.666217	0.0927801	0.003	0.668969	-0.2507	-0.112	-0.003	-0.237	-0.680098	0.342551	-0.166	-0.0809011	0.232796	0.123	-0.0616949	-0.100547	-0.361	-0.212	-0.2011	-0.183	-0.0919	0.1309	-0.217121	-0.835797	-0.051474	-0.0641775	-0.107061	0.352565	0.076645	-0.476024	-0.157041	0.00579453	0.484	-0.134455	0.259135	0.335	0.297243	0.10474	0.424	-0.0801295	-0.158663	-0.107	-0.234	0.788	-0.556
YBL033C	NA	NA	NA	NA	NA	NA	NA	NA	NA	NA	NA	NA	NA	NA	NA	NA	NA	NA	NA	NA	NA	NA	NA	NA	NA	NA	NA	NA	NA	NA	NA	NA	NA	NA	NA	NA	NA	NA	NA	NA	NA	NA	NA	NA	NA	NA	NA	0.89	NA
YBL034C	0.013	NA	0.192763	-0.174	NA	-0.250612	-0.141	NA	0.402619	0.039	-0.058	-0.185	NA	0.0934084	0.028	NA	-0.117796	-0.165	NA	-0.128647	0.105	0.083	NA	NA	NA	NA	NA	NA	NA	NA	NA	NA	NA	NA	NA	NA	-0.081	-0.0409697	0.231459	0.081	0.368182	-0.298621	0.062	-0.551013	0.453368	-0.011	0.106	NA	NA
YBL035C	-0.237	0.232517	0.474975	-0.153	-0.0505215	-0.205624	-0.112	0.121455	0.270586	-0.059	-0.063	-0.849	0.467964	0.445977	0.336	-0.253863	0.0267301	0.228	0.290101	-0.0181559	-0.04	0.045	NA	NA	NA	NA	NA	NA	NA	NA	NA	NA	NA	NA	NA	NA	-0.146	0.47022	0.399048	-0.007	0.0719878	-0.284924	0.036	0.264885	0.264761	-0.184	-0.23	NA	NA
YBL036C	0.407	0.226639	-0.781828	-0.291	0.39945	0.708949	-0.055	0.311224	-0.520485	-0.243	-0.045	0.302	0.0510429	0.240159	-0.234	0.120357	0.135565	0.077	-0.285062	0.192411	-0.101	0.179	0.0086	-0.0145	-0.0105	-0.0467	0.0351659	-0.2146	0.291816	0.00395802	0.113598	0.0984265	-0.0139105	0.226856	0.0522081	0.0725601	-0.428	-0.0588336	0.335401	-0.134	0.10824	0.407503	-0.119	0.0913971	-0.0157915	0.292	0.173	0.164	-0.186
YBL037W	0.063	0.631936	0.511434	0.002	0.212211	-0.250276	-0.085	0.254366	0.484643	0.095	0.104	-0.049	0.551783	0.67633	-0.039	0.351892	0.0804238	-0.034	0.0127779	0.388808	-0.008	-0.019	-0.4312	0.1633	-0.1686	0.1182	-0.422861	0.187464	0.108815	0.0427017	0.227614	0.0249459	-0.0900291	-0.188262	0.176729	0.0600056	0.057	0.205231	0.256733	0.004	-0.150388	-0.012242	-0.106	0.415069	0.194487	0.088	-0.066	0.557	0.052
YBL038W	NA	NA	NA	NA	NA	NA	NA	NA	NA	NA	NA	NA	NA	NA	NA	NA	NA	NA	NA	NA	NA	NA	NA	NA	NA	NA	2.64789	-1.22282	0.504224	NA	1.24288	-0.316611	NA	NA	NA	NA	NA	NA	NA	NA	NA	NA	NA	NA	NA	NA	NA	-1.942	-0.866
YBL039C	-1.149	-0.48464	-0.762969	-0.539	-0.153332	0.315425	-0.333	-0.149193	-0.856446	-0.4	-0.81	-2.305	-0.463327	-0.210359	NA	-0.861207	-0.355924	NA	0.458416	0.254216	NA	NA	-0.3341	-0.5772	x	0.728	0.741735	NA	0.0891864	NA	-1.07905	NA	NA	1.61144	NA	NA	1.247	0.731961	0.0214298	-0.347	0.723922	0.891488	0.254	-0.800469	-0.963864	0.081	-1.303	0.139	NA
YBL039W-A	NA	NA	NA	NA	NA	NA	NA	NA	NA	NA	NA	NA	NA	NA	NA	NA	NA	NA	NA	NA	NA	NA	NA	NA	NA	NA	NA	NA	NA	NA	NA	NA	NA	NA	NA	NA	NA	NA	NA	NA	NA	NA	NA	NA	NA	NA	NA	NA	NA
YBL040C	-0.033	0.190925	-0.031901	0.053	-0.108938	-0.308773	-0.067	0.689056	0.669182	0.008	-0.031	-0.069	0.278735	0.438506	0.018	-0.0241855	-0.236275	0.045	0.0339649	0.439705	-0.022	-0.139	NA	NA	NA	NA	NA	NA	NA	NA	NA	NA	NA	NA	NA	NA	-0.031	0.480644	0.300229	0.014	0.1494	-0.058738	0.056	0.140488	0.47001	0.038	0.062	NA	NA
YBL041W	0.089	0.239075	0.569848	0.085	0.293302	0.273846	-0.003	-0.502074	-0.642888	-0.444	-0.196	-0.021	0.373789	0.27068	0.017	0.15314	0.1099	-0.071	-0.132045	-0.163627	-0.107	-0.263	NA	NA	NA	NA	NA	NA	NA	NA	NA	NA	NA	NA	NA	NA	-0.156	-0.212897	0.165476	0.033	-0.150547	-0.121191	-0.021	0.452872	0.390801	0.085	0.173	NA	NA
YBL042C	NA	NA	NA	NA	NA	NA	NA	NA	NA	NA	NA	NA	NA	NA	NA	NA	NA	NA	NA	NA	NA	NA	0.0979	0.1337	-0.0202	-0.0449	0.402417	NA	1.91926	0.327199	NA	1.85331	-0.145127	NA	-0.758272	-0.0114788	NA	NA	NA	NA	NA	NA	NA	NA	NA	NA	NA	0.728	0.224
YBL043W	-0.051	NA	-0.0684187	-0.209	2.82395	-0.474783	-0.038	-1.37159	0.484382	-0.309	-0.248	-0.424	-0.692809	0.0020765	-0.218	NA	0.116178	0.041	NA	0.0413355	-0.12	-0.067	-0.4075	-0.0947	0.0182	0.0326	-0.49632	-0.637858	0.324142	0.0356058	-0.103295	0.408529	0.0914361	-0.638936	-0.0652495	-0.102254	-0.221	-0.205754	0.298062	-0.128	-0.710833	0.10335	0.058	0.407911	0.0556324	-0.161	-0.099	0.972	-0.346
YBL044W	-0.093	0.756368	0.164703	-0.066	2.95804	0.107368	-0.117	0.100979	0.047646	-0.018	0.013	0.015	-0.944348	-0.533293	-0.106	-0.177597	-0.168542	-0.146	NA	0.135526	0.02	0.007	-0.6047	-0.0944	0.0094	-0.0657	-0.630682	NA	0.136492	-0.0883616	NA	-0.212274	-0.133952	NA	0.233316	0.221848	0.069	NA	0.187828	-0.021	NA	0.0677767	-0.197	NA	0.215718	0.087	0.161	0.983	-0.269
YBL045C	NA	NA	NA	NA	NA	NA	NA	NA	NA	NA	NA	NA	NA	NA	NA	NA	NA	NA	NA	NA	NA	NA	0.2194	-0.0215	0.0584	-0.0133	0.1947	-0.319782	-0.910814	-0.0247805	0.090878	1.87979	-0.0195174	-0.03643	-1.46282	0.0648653	NA	NA	NA	NA	NA	NA	NA	NA	NA	NA	NA	-0.61	0.124
YBL046W	0.535	-1.27124	NA	-1.046	-0.391492	NA	-0.386	-0.942742	-1.25178	-1.149	-1.19	0.135	-1.58358	NA	-1.598	0.0873875	NA	0.204	-1.37096	-1.20143	-0.85	-1.017	0.1267	-0.8905	-0.3288	-0.192	-0.411278	-1.51828	-0.858346	-0.784195	-1.13349	-0.193754	-0.168831	1.11263	-0.0573791	0.0882736	-0.075	-0.96601	-1.22155	-0.824	-0.826492	-0.754248	-0.16	0.373902	NA	-0.195	-0.24	1.601	-1.333
YBL047C	0.053	0.437357	NA	0.183	-0.0614099	NA	-0.069	-1.38052	NA	-0.579	-0.208	-0.19	1.00929	NA	0.42	-0.521827	NA	-0.493	-0.504109	NA	-0.464	-0.578	0.1265	0.4507	-0.2549	0.0751	0.0565711	0.164203	NA	-0.0159704	-0.194524	NA	-0.217539	0.704549	NA	0.104477	-0.151	-0.282538	NA	-0.226	-0.12852	NA	-0.414	-0.563976	NA	-0.099	0.068	1.613	-0.299
YBL048W	-0.001	0.354424	0.0694706	-0.068	0.0165926	-1.10367	0.051	-0.337265	-0.13222	-0.19	-0.223	-0.059	-0.344886	-0.878215	-0.254	-0.150273	-1.14931	-0.013	-0.180196	0.502367	-0.067	-0.205	-0.0053	0.0424	0.0611	0.0288	-0.118595	-0.360324	-0.266957	0.0951933	0.0971099	-0.385874	0.0425682	-0.346077	0.35866	0.0961274	0.024	0.172534	0.306832	-0.156	0.4158	0.192832	-0.017	-0.392811	0.965747	-0.045	0.072	0.273	-0.33
YBL049W	0.04	-0.0271105	-0.674912	-0.106	-0.592086	-0.274591	-0.018	0.704108	1.33551	0.001	-0.1	-0.003	-0.126776	0.309434	-0.121	-0.500981	0.200937	-0.124	0.806256	-0.444663	0.085	0.085	-0.1992	-0.112	-0.1129	0.0819	-0.053858	0.0802486	2.02779	-0.0189296	0.276218	1.85331	-0.0253041	-0.0751528	-1.03581	0.0112621	-0.118	-0.274991	-0.244964	-0.051	-0.507032	-2.37491	0.004	0.618789	1.31367	0.003	0.058	0.334	-0.051
YBL050W	-0.054	-0.204532	0.573731	-0.257	-0.176052	-0.454075	0.002	0.743892	1.1335	0.214	0.02	-0.009	0.435775	0.359501	-0.181	-0.541915	0.299941	-0.067	0.36239	0.228239	-0.157	-0.154	NA	NA	NA	NA	NA	NA	NA	NA	NA	NA	NA	NA	NA	NA	0.004	0.0682448	0.247126	0.045	-0.158894	0.0548998	-0.043	0.287897	0.312727	0.021	0.097	NA	NA
YBL051C	-1.076	0.913909	NA	0.364	0.142124	NA	-0.055	0.235471	NA	0.228	0.2	-0.334	1.37536	1.09998	0.532	-0.166009	1.16531	-0.182	0.541472	-0.682058	0.199	0.519	0.6549	0.7988	0.4452	0.2075	0.0641905	0.137769	NA	0.116009	-0.248972	NA	-0.184505	0.376974	-3.78474	0.228702	NA	0.684656	-0.863093	NA	0.665476	-1.99303	NA	-0.397011	1.86621	NA	NA	-0.26	0.48
YBL052C	0.662	0.809543	-0.974473	-0.288	0.711738	NA	-0.494	0.463784	NA	0.176	0.038	0.494	-0.107847	NA	-0.393	-0.273031	NA	-0.27	0.234407	NA	0.23	-0.007	-0.0507	-0.1099	0.0552	0.0264	-0.463277	0.435074	NA	-0.250623	0.383296	NA	-0.181073	0.0218154	NA	0.0796895	-0.102	0.535934	NA	-0.175	0.328759	NA	0.145	-0.0575938	NA	-0.215	-0.004	0.073	0.024
YBL053W	-0.026	0.165302	-0.359763	-0.171	-0.0804318	0.658509	-0.3	0.113841	0.55741	-0.002	-0.001	-0.037	-0.503237	0.214152	-0.42	-0.49272	0.399778	-0.09	0.101141	0.620505	0.111	-0.106	-0.1825	0.0224	0.1106	-0.1068	-0.420709	-0.323281	-0.330965	-0.0746568	-0.214611	-0.0262692	0.0530847	-0.181068	-0.216788	0.030463	-0.115	0.0697062	0.0408199	0.012	-0.319544	-0.668135	-0.223	0.165705	-0.264185	0.196	0.345	0.853	0.062
YBL054W	0.031	0.51536	NA	0.231	0.212143	NA	0.112	0.160492	NA	-0.422	-0.414	0.372	0.401167	NA	-0.44	0.775804	NA	0.707	-0.339229	NA	-0.257	-0.155	-0.7333	-0.1416	0.0779	-0.1919	-0.353064	-0.033218	NA	0.000981425	-0.0709647	NA	-0.000982093	0.0488694	NA	0.125081	-0.045	-0.435149	NA	-0.093	0.163034	NA	0.258	-0.314768	NA	-0.189	-0.216	0.184	0.081
YBL055C	-0.021	-0.275187	0.195452	-0.003	-0.59109	-1.17987	-0.488	1.10235	1.35626	0.311	-0.038	-0.159	-0.0147371	0.135605	-0.077	-0.440631	0.0450184	0.183	1.34257	0.553713	-0.133	0.083	0.0103	0.0238	0.0018	0.0678	0.0395136	-0.268624	0.0286449	0.0131607	0.233836	-0.0307021	0.0569404	-0.438409	-0.611221	0.114346	0.044	-0.0558854	0.0188512	-0.081	0.30338	-0.145038	0.231	-0.238857	0.473894	-0.102	-0.17	-0.214	-0.12
YBL056W	0.407	0.0537799	NA	-0.221	-0.71276	NA	-0.264	0.232236	-0.0172839	-0.126	0.066	0.164	0.180279	NA	-0.111	0.296334	NA	0.261	0.325966	-0.257683	-0.263	-0.147	-0.1492	-0.0166	-0.1351	0.0754	-0.199657	-0.0944963	-0.259336	-0.0874845	0.0796507	-0.0970446	0.0542594	0.0264767	-0.308439	-0.0135671	-0.309	0.216619	0.502088	-0.039	-0.0147006	0.277819	0.016	0.160931	-6.34324	0.108	0.227	0.376	-0.219
YBL057C	-0.087	0.54815	0.494336	0.022	-0.249762	-0.686791	-0.06	0.433552	0.907801	0.029	0.045	-0.124	0.0554497	-0.149114	-0.064	-0.0878571	0.103303	-0.044	0.0566758	0.378394	0.017	-0.016	-0.2069	-0.1108	-0.0112	0.0194	-0.617383	-0.238674	0.504224	-0.177962	-0.281864	0.325837	-0.0162908	0.0903704	0.25965	0.147516	0.07	0.323174	0.153907	-0.014	0.0531874	-0.238147	-0.014	0.316733	0.538745	-0.023	-0.046	0.408	-0.061
YBL058W	NA	NA	NA	NA	NA	NA	NA	NA	NA	NA	NA	NA	NA	NA	NA	NA	NA	NA	NA	NA	NA	NA	NA	NA	NA	NA	NA	NA	NA	NA	NA	NA	NA	NA	NA	NA	NA	NA	NA	NA	NA	NA	NA	NA	NA	NA	NA	NA	NA
YBL059W	-0.131	0.132031	0.532487	-0.04	-0.56837	-1.82208	-0.369	0.336234	-2.41938	0.406	0.855	-0.751	0.691855	-1.14795	0.21	-0.481273	-2.18215	-0.193	0.573894	1.10553	0.377	0.302	-0.2561	0.0496	0.1358	-0.0003	-0.0720993	0.262606	0.236028	0.00368052	0.155418	-0.396045	0.023185	0.491145	0.213554	0.123133	0.254	0.638852	0.198308	0.217	-0.106153	-0.539317	0.35	1.12236	2.49626	0.198	-0.234	-0.66	0.122
YBL060W	0.429	-0.176518	NA	-0.023	-0.309636	NA	-0.091	-0.215282	NA	0.032	0.055	-0.052	-0.548419	NA	-0.15	-0.428031	NA	-0.072	1.17961	NA	0.489	0.378	-0.3209	0.0784	-0.0268	0.0247	-0.246599	0.263919	NA	0.0454373	-0.0882656	NA	0.0688984	0.4135	NA	0.081963	-0.141	0.348175	NA	-0.185	0.0261129	NA	-0.099	0.217161	NA	0.11	0.019	0.475	-0.374
YBL061C	-0.223	0.132031	-0.559435	-0.186	-0.13541	-0.703434	-0.525	-0.816618	-1.09745	-2.338	-2.978	-0.136	-2.50016	-0.636985	-1.05	-0.970452	-0.976043	-0.893	-2.10418	-1.2252	-0.406	-0.042	-0.0341	-0.3949	-0.7678	0.0924	0.563205	0.186292	-0.495776	-0.0206021	0.293996	0.0984265	-0.0126284	-0.475111	-1.26118	-0.34491	0.01	-1.5812	-1.18502	-0.924	-1.25725	-4.31496	-1.291	-0.421957	1.86621	0.622	-0.246	0.185	-0.256
YBL062W	-0.091	-0.839971	0.00446565	-0.395	-0.351795	-0.171714	-0.313	-1.4387	-1.28649	-0.935	-1.247	-0.249	-0.674193	-0.830756	-1.289	-0.827494	-0.729801	-1.134	-1.06656	-1.21518	-1.194	-1.144	0.1417	-0.3926	-0.497	-0.0938	0.175949	-0.298109	0.474477	-0.357203	-0.220223	-0.346358	-0.236976	-0.0682515	0.177188	-0.197918	0.145	-0.369577	-0.906162	-0.43	-0.878383	-0.299138	-0.323	0.625111	-0.330186	-0.207	-0.601	0.876	-0.493
YBL063W	0.71	-0.221606	0.231978	-0.246	0.502019	0.0223907	-0.298	0.79834	0.290062	0.274	0.025	-0.024	-1.04895	-0.245663	-0.144	-0.703666	-0.162902	-0.367	0.274333	-0.0161119	-0.351	-0.048	-0.088	-0.0135	0.0998	-0.0925	0.0989351	-0.878866	0.190365	0.00275523	-0.872596	0.205342	0.179592	0.215511	-0.0505182	-0.0949912	-0.15	0.195618	-0.332578	-0.301	-0.175826	-0.519104	-0.175	-0.0411353	0.252102	-0.301	-0.373	0.364	-0.269
YBL064C	0.128	0.0618483	1.11299	0.002	-0.00251618	0.273846	0.023	0.0649319	1.48751	0.167	0.148	0.033	0.190152	-0.292336	0.158	0.117011	-0.0253709	-0.456	0.486431	-0.220727	0.511	0.368	-0.118	-0.0762	-0.0222	-0.002	0.0103007	0.024663	0.385579	0.0111598	-0.165983	0.450412	0.0264888	0.00844282	-1.04258	-0.035847	NA	0.154652	-0.644913	NA	0.521462	-0.56335	NA	-0.715886	0.429147	NA	NA	-0.19	0.119
YBL065W	NA	NA	0.867986	0.373	NA	0.290334	0.279	NA	-0.283867	0.066	-0.228	NA	NA	-0.114144	NA	NA	-2.20724	NA	NA	2.20175	NA	NA	-0.5164	-0.3382	-0.2902	0.1633	-0.220929	-0.237771	0.182296	-0.096325	-0.690275	0.347522	-0.181906	0.00126618	-0.256925	0.0588799	NA	-0.905469	-0.415634	NA	-0.806592	-1.54558	NA	-0.76988	1.24472	NA	NA	0.344	0.018
YBL066C	0.158	0.0820602	0.496418	-0.592	-0.268384	0.248311	-0.178	-0.0375476	-0.551172	-0.261	-0.328	-0.069	-0.102897	0.180151	-0.046	-0.248296	-0.241504	0.078	-0.648499	-0.631935	-0.258	-0.308	-0.222	-0.0814	-0.1076	0.0155	-0.256125	0.0581561	-0.817704	0.033995	-0.30226	-0.514211	-0.0794331	-0.0784061	0.374109	-0.0857629	0.006	-0.190871	-0.541165	-0.084	-0.507032	-0.739278	-0.001	0.272525	0.178801	-0.039	-0.151	0.582	-0.237
YBL067C	-0.306	1.51536	0.891226	0.686	1.2576	-0.10253	0.393	-0.527705	0.289569	-0.505	-0.044	0.52	0.307191	0.147287	-0.054	-0.118703	0.145947	-0.157	0.0478249	0.130856	0.314	0.065	0.429	0.295	0.0146	-0.0381	0.234656	0.344864	0.200832	0.191259	-0.460137	-0.0453089	-0.120078	0.535672	-0.0283306	-0.051103	0.417	0.638852	0.446235	0.003	0.193408	0.134455	0.282	-0.877637	-0.112415	-0.187	-0.272	0.161	-0.064
YBL068W	0.111	-0.322889	0.0497748	-0.305	-0.716303	0.0916423	-0.324	0.359271	-0.267379	0.163	0.175	0.659	0.0117351	0.0398601	-0.1	-0.221514	0.0949233	-0.216	0.495284	0.142855	0.087	-0.01	0.0876	0.0976	0.1346	-0.0976	0.0010061	-0.0823392	-0.0727811	-0.00226754	-0.0359783	-0.076094	0.0114515	-0.13974	-0.216083	0.0466329	NA	-0.0345485	0.544992	0.055	0.212773	0.466397	0.16	-0.129175	0.173945	-0.022	0.104	0.081	-0.147
YBL069W	0.037	-0.0342473	-0.217043	-0.239	0.0599852	-0.288397	-0.221	-0.0263362	-0.239473	-0.117	0.051	0.002	0.0560063	-0.119985	-0.237	-0.292351	-0.0717265	-0.058	-0.0622941	-0.0743755	-0.034	-0.153	-0.0918	-0.0649	0.0556	-0.0919	-0.0528725	0.00459005	0.202715	-0.0517861	0.156925	0.293443	0.0211216	-0.136954	0.214738	-0.00825181	0.069	0.357951	0.191355	-0.105	0.375611	0.283805	0.109	0.125852	0.136859	-0.016	-0.042	0.238	-0.33
YBL070C	0.161	0.0283112	0.229886	-0.282	0.125822	0.763581	0.111	-0.544331	-0.221782	-0.27	-0.161	-0.043	0.208627	0.0290146	-0.276	-0.0221951	0.345206	-0.059	0.262535	0.223927	0.216	0.137	-0.4813	0.1335	0.1425	-0.1201	-0.415342	0.26502	0.374344	0.169109	0.278505	0.543016	0.143167	-0.0736874	0.108037	0.181168	-0.291	0.0913642	0.0169464	-0.052	0.0747631	-0.0240616	-0.222	-0.275116	-0.273646	-0.05	-0.193	0.766	-0.309
YBL071C	-0.195	0.674058	0.156772	0.149	0.414756	-0.4404	0.04	-0.492495	-0.71279	-0.272	-0.396	-0.408	1.03018	1.08249	0.47	-0.101425	0.262761	0.08	-0.44919	-0.124798	-0.672	-0.472	0.264	0.3048	-0.1944	0.1534	-0.160245	0.46625	0.274742	-0.00344387	-0.0499007	0.119488	-0.357827	-0.830783	-0.0415194	-0.230916	0.189	0.840944	0.593862	-0.056	0.0142388	-0.328638	-0.52	0.284888	0.451174	0.419	0.064	0.364	-0.127
YBL071C-B	NA	NA	NA	NA	NA	NA	NA	NA	NA	NA	NA	NA	NA	NA	NA	NA	NA	NA	NA	NA	NA	NA	NA	NA	NA	NA	NA	NA	NA	NA	NA	NA	NA	NA	NA	NA	NA	NA	NA	NA	NA	NA	NA	NA	NA	NA	NA	NA	NA
YBL071W-A	NA	NA	NA	NA	NA	NA	NA	NA	NA	NA	NA	NA	NA	NA	NA	NA	NA	NA	NA	NA	NA	NA	NA	NA	NA	NA	NA	NA	NA	NA	NA	NA	NA	NA	NA	NA	NA	NA	NA	NA	NA	NA	NA	NA	NA	NA	NA	NA	NA
YBL072C	-0.427	0.291982	0.175944	0.143	-0.132785	0.103921	-0.079	-0.740728	-0.265399	-0.477	-0.475	-0.333	-0.431805	0.0999811	-0.45	-0.335021	-0.0748213	-0.038	-0.752757	-0.629996	-0.842	-0.763	0.5831	0.111	-0.058	0.1576	0.435378	-0.188055	-0.495776	-0.207407	-0.079047	-0.75271	-0.349435	-0.513452	-0.0204578	-0.333977	0.205	-0.152561	0.225636	-0.329	-0.428081	-0.116609	-0.1	0.117069	-0.0483973	0.003	-0.154	0.105	-0.324
YBL073W	0.199	-1.0696	0.0859631	-0.382	1.60156	-0.376885	-0.431	1.0732	0.529944	-0.008	-0.085	0.027	-1.69281	-0.0434717	0.04	-0.288628	-0.248538	-0.87	0.743819	-0.105557	0.036	-0.01	NA	NA	NA	NA	NA	NA	NA	NA	NA	NA	NA	NA	NA	NA	-0.253	0.316924	0.316921	-0.014	-0.458669	-0.0590646	-0.084	1.99951	0.151919	0.102	-0.009	NA	NA
YBL074C	0.4	0.129256	0.253796	-0.114	-0.494569	-0.150893	-0.4	0.636909	0.256895	0.199	-0.118	0.812	0.266549	0.402101	-0.069	-0.489886	0.0205776	0.013	0.530039	0.0476395	-0.183	-0.124	NA	NA	NA	NA	NA	NA	NA	NA	NA	NA	NA	NA	NA	NA	-0.709	0.223412	0.327591	0.052	0.0540921	-0.067448	-0.093	0.272846	0.268812	0.14	0.395	NA	NA
YBL075C	0.001	-0.514184	1.02553	-0.324	-0.0431136	NA	-0.357	0.0847643	NA	0.05	-0.035	-0.049	0.0391297	NA	-0.466	-0.139765	NA	-0.314	0.164503	NA	-0.104	0.005	-0.4942	-0.0722	0.1598	-0.1003	0.133913	-0.092191	NA	-0.0447601	-0.136763	NA	0.0670783	0.0813607	NA	0.147717	0.05	-0.100744	NA	-0.068	0.103973	NA	0.135	0.248493	NA	-0.167	-0.128	0.932	-0.209
YBL076C	0.16	0.536119	0.186519	-0.139	0.117522	-0.0107219	-0.194	-0.129828	-0.0442122	-0.203	-0.092	0.025	0.283145	0.427146	0.159	-0.282679	0.553878	0.16	0.50083	0.0224861	-0.009	-0.129	NA	NA	NA	NA	NA	NA	NA	NA	NA	NA	NA	NA	NA	NA	-0.323	0.593048	-0.0471761	-0.001	-0.0923468	-0.265114	-0.289	0.219148	0.0690281	0.156	0.087	NA	NA
YBL077W	0.046	-0.0040142	NA	0.061	0.21238	NA	0.036	-0.120193	0.249644	0.013	-0.098	0.343	0.216282	NA	-0.033	0.0310957	NA	-0.11	0.223562	0.443069	0.138	-0.135	NA	NA	NA	NA	NA	NA	NA	NA	NA	NA	NA	-0.710489	NA	NA	-0.014	0.0587065	0.0418063	0.069	0.139331	-0.0410869	0.07	0.0743419	NA	0.019	0.127	NA	NA
YBL078C	-0.086	0.191745	0.125063	0.007	-0.241059	-0.4404	-0.077	0.135176	0.224474	-0.006	0.042	-0.077	0.291071	-0.17347	-0.076	0.202512	-0.0758842	0.095	-0.209428	0.409824	-0.195	-0.299	0.0514	0.0237	0.0097	-0.0626	-0.0383886	0.00459005	-0.232742	-0.0622866	-0.0557773	0.0495169	0.0138653	0.277923	-0.0540103	-0.0307712	0.026	0.231315	0.469997	-0.062	0.45347	0.460016	-0.041	-0.245985	-0.0959206	0.04	0.077	0.19	-0.146
YBL079W	-0.408	-3.29199	-4.61833	-2.617	-1.2058	0.414261	-0.506	-1.14919	-0.881726	-0.763	-0.492	-0.909	-3.69281	-1.54388	-1.371	-0.244234	-0.408154	-0.097	-0.300575	-1.16748	-0.537	-0.67	0.7584	0.1708	0.4639	-0.5013	1.05629	-2.22282	0.0891864	-0.176404	-0.079047	-0.731648	-0.382627	NA	-0.325312	0.0505936	NA	0.0538895	-2.86309	NA	0.930373	-0.408072	NA	-1.42196	-2.13379	NA	NA	0.148	-0.499
YBL080C	NA	NA	NA	NA	NA	NA	NA	NA	NA	NA	NA	NA	-1.27777	NA	NA	0.296334	NA	NA	NA	NA	NA	NA	0.1482	-0.6712	0.0419	-0.1913	0.278053	-0.854577	NA	-0.275222	0.273255	NA	0.0761516	-0.325825	NA	-0.194151	NA	NA	NA	NA	-1.80659	NA	NA	1.48493	NA	NA	NA	1.039	-1.177
YBL081W	0.275	0.159216	-0.237507	0.441	0.159551	1.32631	0.018	-0.832719	-1.73488	-0.688	-0.215	0.529	1.04939	2.62024	0.204	0.0695636	1.84338	-0.344	-0.336839	-0.438132	-0.186	-0.403	-0.1958	0.2442	0.0747	-0.0423	0.0702175	0.0691356	0.111079	0.0347998	-0.191157	0.0132368	0.0270958	-0.880414	-0.14722	0.0145388	-0.146	1.07725	0.458835	0.401	-0.376908	0.153807	0.072	0.140979	-3.08799	0.056	0.475	0.756	-0.115
YBL082C	0.614	1.00411	0.642199	-0.316	0.10679	0.284493	-1.015	-0.670025	0.0630104	0.491	0.385	-0.311	0.474918	0.816188	0.503	-0.535938	-1.64204	-0.284	-0.783658	1.63987	NA	NA	-0.1335	0.1985	-0.4285	0.031	-0.0907237	0.273333	-0.179302	0.0293157	-0.472711	-0.618267	-0.161383	0.310573	0.17916	0.0295313	NA	0.688893	0.487404	NA	-0.0360742	-0.560075	NA	-0.25757	0.783749	NA	NA	0.48	0.017
YBL083C	0.222	-1.8693	NA	-0.695	-0.680015	NA	-0.573	-0.252286	-1.16784	0.226	-0.602	-0.193	0.214082	NA	-0.703	-1.38174	NA	-0.994	0.126435	0.706984	-0.107	-0.507	-0.2109	-0.5322	-0.664	-0.7958	-0.473867	-0.344811	-1.23274	-0.31854	-0.2885	0.168816	-0.491619	-0.623026	-1.01719	-0.377375	0.152	-0.47449	-0.558238	-0.466	-0.839014	-0.68818	-0.128	-0.100029	NA	-0.407	-1.592	1.207	-0.089
YBL084C	0.197	-0.0310679	0.413798	-0.235	0.00737412	-0.428953	-0.22	0.157862	0.129317	0.161	-0.093	0.097	0.554284	0.515019	0.019	0.110468	-0.508917	-0.029	0.109947	1.11503	0	0.083	NA	NA	NA	NA	NA	NA	NA	NA	NA	NA	NA	NA	NA	NA	-0.046	0.33554	0.655636	0.199	0.0610474	-0.0787646	0.08	0.445025	0.702713	0.058	0.132	NA	NA
YBL085W	0.334	0.175873	NA	0.003	-0.209683	NA	0.062	0.0886709	NA	0.109	-0.08	0.114	0.129193	NA	0.109	-0.263093	NA	-0.305	0.280162	NA	0.045	0.214	-0.3546	0.0486	-0.1565	0.0478	-0.394075	0.301747	NA	0.0212596	-0.16651	NA	-0.193953	0.305813	NA	-0.0183639	-0.202	0.136945	NA	-0.215	-0.0696268	NA	-0.174	-0.0788125	NA	-0.348	-0.556	0.601	-0.014
YBL086C	-0.021	0.147209	0.47439	-0.062	0.0550668	-0.13613	0.127	-0.0395684	-0.036572	-0.13	-0.056	-0.2	0.203761	-1.32628	-0.257	0.133199	-0.297478	0.027	0.604056	0.2773	-0.093	-0.115	0.0163	0.0977	0.0996	-0.1359	-0.135445	-0.407245	-0.168966	-0.0827698	0.09472	0.339905	-0.000418363	-0.0818559	-0.264558	0.0356446	-0.033	0.45828	-0.376534	-0.194	0.150339	0.117556	-0.12	0.0843956	0.127409	-0.197	-0.564	0.267	-0.195
YBL087C	0.473	-0.138271	NA	-0.228	0.228591	NA	-0.162	-0.754642	NA	-0.175	-0.057	0.393	-0.23474	NA	0.012	-0.304944	NA	-0.115	-0.11711	NA	-0.395	-0.163	0.2266	0.1217	-0.482	0.511	0.203717	0.27968	NA	0.199441	-0.204578	NA	-0.161091	-0.16992	NA	0.224812	-0.711	-0.174831	NA	-0.266	-0.361872	NA	-0.156	0.0827246	NA	-0.005	0.472	0.722	-0.433
YBL088C	0.343	-0.235612	0.213972	-0.262	0.317459	0.0352079	-0.059	-0.803696	-0.133078	-0.11	-0.075	0.164	-0.517722	0.684944	-0.145	-0.0140057	0.650739	0.407	0.559394	0.221557	-0.237	-0.042	-0.033	-0.1865	0.0064	-0.117	-0.0666779	-0.8182	-1.02629	-0.112641	0.0687984	-0.0784512	0.0786087	-0.311939	0.238589	-0.199688	-0.197	-0.427237	-0.481664	-0.31	0.0461817	0.250891	0.262	-0.264005	-0.396823	-0.472	-0.305	0.503	0.014
YBL089W	0.095	-0.79311	-0.931867	-0.538	-0.0614911	-0.3389	-0.159	-0.480797	-0.360489	-0.222	-0.233	-0.033	-0.643733	-0.351528	-0.528	0.0131924	0.391876	-0.023	-0.235741	-0.314507	-0.26	-0.257	-0.2906	-0.7987	0.0572	-0.5843	-0.131613	-1.00304	-0.417774	-0.338776	-0.371601	-0.486536	-0.238697	0.249827	0.0670051	0.239155	-0.051	-0.649745	-0.889698	-0.387	-0.0948952	-0.575603	0.04	-0.464491	0.00957543	-0.338	-0.331	0.761	-1.277
YBL090W	NA	NA	NA	NA	NA	NA	NA	NA	NA	NA	NA	NA	NA	NA	NA	NA	NA	NA	NA	NA	NA	NA	NA	NA	NA	NA	NA	NA	NA	NA	-2.40098	NA	NA	NA	NA	NA	NA	NA	NA	NA	NA	NA	NA	NA	NA	NA	NA	NA	NA
YBL091C	0.258	-0.295978	0.0162495	-0.064	-0.900945	-0.126199	-0.168	0.850807	0.00713467	-0.078	-0.221	-0.586	0.38467	0.00330507	0.055	-0.0633957	-0.183582	-0.086	0.196658	0.565392	0.082	-0.111	-0.1949	-0.0214	-0.0354	-0.0285	-0.387319	-0.779214	0.401654	-0.0345286	-0.693156	0.0553578	-0.126902	0.318657	-0.0843042	-0.0160744	0.093	-0.055735	0.126565	0.05	0.228173	0.106501	0.252	0.112516	-0.0227574	-0.175	-0.279	0.025	0.051
YBL091C-A	0.105	0.356662	NA	-0.164	0.641084	NA	-0.078	-0.0367182	-0.0790757	-0.231	-0.246	-0.124	0.244112	NA	0.159	-0.152528	NA	0.135	0.148287	0.737717	-0.167	0.048	0.0149	-0.0191	0.0401	-0.0462	0.00548823	0.143571	0.0891864	0.0482993	0.522404	-0.0843201	0.0796208	-0.402755	0.0389009	-0.0350881	-0.118	0.0159216	-0.359431	0.012	-0.227889	-0.171632	-0.054	-0.0266558	NA	0.285	0.046	-0.083	0.065
YBL092W	0.08	-0.404022	-0.515041	-0.42	-0.317826	-0.311117	-0.231	0.562462	-0.0468282	-0.11	-0.243	-0.284	-0.42587	-0.641707	-0.396	-0.288628	-0.402776	-0.058	-0.229069	-0.0138052	0.112	-0.417	NA	NA	NA	NA	NA	NA	NA	NA	NA	NA	NA	NA	NA	NA	-0.246	0.426897	-0.0273224	-0.134	-0.124954	-0.0536415	0.009	0.593544	0.219227	0.059	0.052	NA	NA
YBL093C	NA	NA	NA	NA	NA	NA	NA	NA	NA	NA	NA	NA	NA	NA	NA	NA	NA	NA	NA	NA	NA	NA	NA	NA	NA	NA	NA	NA	NA	NA	NA	NA	NA	NA	NA	NA	NA	NA	NA	NA	NA	NA	NA	NA	NA	NA	NA	NA	NA
YBL094C	-0.071	0.245124	0.106248	-0.175	0.105581	-0.148812	-0.151	-0.13798	-0.170178	-0.037	-0.023	-0.146	0.0493696	0.0265189	-0.053	0.0996425	-0.0989501	0.083	-0.333153	-0.121329	-0.109	-0.228	-0.1321	-0.0534	0.0351	-0.3925	-0.139252	0.425336	0.531191	0.165544	0.12165	0.268352	-0.107012	0.202634	0.0200162	-0.00390583	NA	-0.0990061	0.105198	NA	-0.0165477	0.102169	NA	-0.293559	-0.172263	NA	NA	-0.255	-0.066
YBL095W	0.002	0.184154	1.24417	0.218	0.0745983	-0.355511	0.106	0.157015	1.60299	-0.005	-0.021	0.003	0.660828	-0.303143	0.037	0.250531	0.0810761	-0.128	-0.0266657	0.365837	0.22	0.25	-0.1444	0.2068	0.1265	-0.0952	0.0486954	0.18418	-0.320205	0.21307	0.375519	-0.234149	0.162909	-0.371506	0.0283246	0.0299498	-0.323	0.00161872	0.365077	0.05	-0.0467961	-0.570923	-0.09	-0.0386285	0.870741	0.049	0.164	-0.135	-0.114
YBL096C	-0.287	0.576242	0.0779947	0.171	-0.0999214	2.52894	-0.066	0.426753	-0.158422	0.033	0.068	-0.111	0.498105	2.56198	0.075	0.104183	2.20438	-0.012	0.684193	0.537184	-0.148	0.067	-0.0781	0.0377	0.0458	-0.0265	-0.110064	0.272216	0.228989	0.149532	0.23781	-0.0161019	0.148971	-0.21638	0.366565	0.0508747	0.172	0.672664	-0.146027	0.147	-0.13499	0.00696528	0.139	0.384239	-2.13379	0.019	0.078	-0.141	0.066
YBL097W	0.137	0.575595	0.197139	-0.005	-0.0404383	-0.65858	-0.118	0.347822	0.91537	0.026	0.003	0.139	0.0523771	0.300514	-0.127	0.0250324	-0.0706422	-0.144	0.359769	0.63589	-0.097	0.016	NA	NA	NA	NA	NA	NA	NA	NA	NA	NA	NA	NA	NA	NA	-0.076	0.406422	0.620271	0.221	-0.264582	-0.466966	0.02	0.334691	0.652808	0.072	0.17	NA	NA
YBL098W	0.03	0.572316	NA	0.129	0.1491	NA	-0.003	0.0122012	NA	0.031	-0.015	0.244	0.137057	NA	-0.22	0.224356	NA	-0.254	-0.0547767	NA	-0.017	0.101	0.0424	0.0997	0.0975	-0.1	0.0201726	0.0283119	NA	0.0326387	0.141893	NA	-0.0173713	-0.0450026	NA	0.0884678	-0.501	0.418644	NA	0.011	0.200417	NA	-0.296	0.075324	NA	0.187	-0.002	0.816	-0.009
YBL099W	-2.177	0.100322	1.61049	NA	NA	NA	NA	NA	NA	NA	NA	-2.061	NA	NA	NA	NA	NA	NA	NA	NA	NA	NA	2.3544	0.7444	0.4265	0.3474	4.2396	2.36214	NA	NA	-0.079047	NA	NA	2.09687	0.25965	-0.412731	2.088	NA	NA	NA	NA	NA	NA	NA	NA	NA	NA	NA	NA
YBL100C	NA	NA	NA	NA	NA	NA	NA	NA	NA	NA	NA	NA	0.307191	NA	NA	NA	NA	NA	NA	NA	NA	NA	NA	NA	NA	NA	NA	-0.807783	NA	NA	-0.079047	NA	NA	-1.29545	NA	NA	NA	NA	NA	NA	NA	NA	NA	NA	NA	NA	NA	NA	NA
YBL101C	0.213	NA	0.198859	0.149	NA	NA	-0.182	NA	NA	0.123	0.321	0.354	NA	NA	-0.231	NA	NA	-0.187	NA	NA	-0.053	-0.026	-1.0119	0.0445	0.0941	-0.2007	-0.513279	NA	NA	0.264282	NA	NA	0.349639	NA	NA	0.232562	NA	NA	NA	NA	NA	NA	NA	NA	NA	NA	NA	0.69	-0.266
YBL101W-C	NA	NA	NA	NA	NA	NA	NA	NA	NA	NA	NA	NA	NA	NA	NA	NA	NA	NA	NA	NA	NA	NA	NA	NA	NA	NA	NA	NA	NA	NA	NA	NA	NA	NA	NA	NA	NA	NA	NA	NA	NA	NA	NA	NA	NA	NA	NA	NA	NA
YBL102W	-0.02	0.227686	0.107676	-0.026	-0.00335276	0.217663	0.077	0.218204	0.124194	-0.123	-0.165	-0.429	-0.0470449	0.125898	-0.085	-0.28095	-0.0434871	-0.074	0.342668	0.214948	-0.045	0.001	-0.1518	0.0897	-0.0569	0.1616	-0.0652455	-0.280344	-0.193592	-0.0720139	-0.176235	-0.448523	-0.0265339	0.0817063	0.377487	-0.0311262	-0.105	0.376176	0.0414874	0.087	0.22224	0.0607717	0.031	-0.181329	-0.121334	-0.047	-0.027	-0.08	-0.025
YBL103C	0.098	-0.0746346	0.4661	0.172	-0.228073	0.0514532	0.032	-0.585012	0.276941	-0.482	-0.366	0.124	0.575785	0.440057	0.074	0.24531	0.80639	0.04	-1.28337	-1.48396	-0.965	-0.874	NA	NA	NA	NA	NA	NA	NA	NA	NA	NA	NA	NA	NA	NA	-0.153	0.269257	-0.248383	0.024	-0.580084	-1.03884	-0.441	0.0956955	0.159942	-0.009	-0.32	NA	NA
YBL104C	0.083	-0.202942	1.83288	-0.065	-0.333792	2.42585	-0.052	0.426158	1.10418	-0.014	0.033	0.074	-0.121883	-0.0220094	-0.109	0.0344968	1.56467	-0.111	0.888626	-1.06847	-0.018	-0.146	0.0188	-0.1126	0.1676	-0.005	-0.167622	0.289554	1.70062	-0.177191	0.15065	2.18589	-0.0920174	0.155439	-1.60542	0.0817146	-0.072	0.0749866	0.438697	-0.062	-0.0388955	-1.04392	-0.113	0.134316	0.383002	0.073	0.007	0.473	-0.301
YBL105C	-0.357	0.344248	NA	0.208	-0.300598	NA	0.147	0.379501	NA	0.101	0.072	0.018	0.213409	NA	-0.15	0.40325	NA	-0.184	-0.81025	NA	-0.174	-0.047	NA	NA	NA	NA	NA	NA	NA	NA	NA	NA	NA	NA	NA	NA	0.07	0.0899587	NA	0.075	0.349059	NA	-0.013	-0.26484	NA	0.039	-0.068	NA	NA
YBL106C	-0.016	0.679479	1.11418	0.014	0.0927643	0.329213	-0.008	0.200496	-0.224566	0.155	0.147	-0.098	0.11986	0.195329	0.027	0.144923	-0.249128	-0.025	1.15095	0.887965	-0.046	-0.054	0.0297	0.1197	0.1307	-0.0416	-0.138507	0.55162	0.619701	0.0476887	0.132457	-0.421581	0.00664731	0.142962	0.185172	0.060251	NA	0.238412	-0.209882	NA	0.00425155	-1.00557	NA	0.107351	0.127986	NA	NA	-0.036	0.041
YBL107C	0.041	0.195013	0.0114863	0.009	-0.219362	-0.289161	0.038	0.494186	0.251288	-0.065	0.031	-0.015	0.0451343	-0.0469286	0.007	0.0401305	-0.0929843	0.051	0.245135	0.562139	-0.001	-0.003	0.0696	0.0897	0.0521	0.0089	0.052736	-0.136664	-0.176785	0.166101	-0.0701961	-0.273255	0.145174	0.219453	-0.018651	-0.021931	NA	0.0147002	-0.0120557	NA	0.0769127	0.0788446	NA	0.0664604	0.144676	NA	NA	0.424	-0.009
YBR001C	-0.118	0.306312	0.149032	-0.08	0.0625585	-0.106993	0.009	0.529821	0.350726	0.027	0.019	-0.513	0.180835	-0.00305395	-0.095	0.250238	-0.0442985	-0.078	0.160937	0.405748	0.057	0.01	0.1354	0.0897	0.1125	-0.0399	0.0538948	0.263364	-0.00273609	0.0981764	0.217194	0.085006	0.106783	0.0479139	0.3341	-0.031897	-0.006	0.369138	0.233068	0.008	0.193408	0.0936348	0.03	-0.0461065	0.155718	0.007	0.018	0.057	-0.038
YBR002C	-0.206	-0.157475	-0.121814	-0.125	0.301322	-0.139636	0.113	-0.284545	-0.0168358	-0.388	-0.201	-0.515	0.139068	0.0643572	0.054	0.0100302	-0.291775	-0.083	0.692075	0.723286	0.259	0.003	NA	NA	NA	NA	NA	NA	NA	NA	NA	NA	NA	NA	NA	NA	-0.066	-0.211008	-0.0338937	-0.018	-0.317845	-0.479863	-0.216	0.171273	0.527626	0.038	0.085	NA	NA
YBR003W	-0.546	0.000786782	0.108583	-0.172	0.35763	-0.433736	-0.038	0.480624	0.563059	0.195	-0.017	-0.691	-0.0113386	0.378697	0.016	0.190466	0.482503	-0.321	0.291692	0.279468	0.179	0.136	NA	NA	NA	NA	NA	NA	NA	NA	NA	NA	NA	NA	NA	NA	0.377	-0.180982	0.00896759	0.056	-0.147629	0.370638	0.325	-0.30648	-0.481011	-0.394	-0.702	NA	NA
YBR004C	-0.26	0.305907	0.195452	-0.221	0.11092	-0.746332	-0.054	0.417391	0.752799	0.123	0.188	-0.154	0.0341725	0.431495	0.562	-0.344416	-0.243327	0.359	-4.3803	0.463547	-0.209	-0.074	NA	NA	NA	NA	NA	NA	NA	NA	NA	NA	NA	NA	NA	NA	-0.208	-2.68308	0.69358	NA	-2.80659	0.209208	NA	-0.100029	-0.0113047	NA	NA	NA	NA
YBR005W	-0.09	NA	0.272965	-0.262	NA	0.0469647	-0.015	NA	0.237966	-0.129	-0.364	-0.365	NA	0.619142	0.04	NA	0.276684	0.061	NA	0.239876	0.045	-0.072	-0.0505	-0.0895	-0.0007	0.0082	0.00772041	0.204601	0.466749	0.0450246	0.124748	0.375267	0.0817418	-0.0662871	-0.173309	-0.0985776	0.086	0.316924	0.417309	0.07	0.189095	0.382786	0.08	0.101229	0.114746	-0.063	0.049	0.092	-0.189
YBR006W	-0.225	0.130509	0.609119	0.038	-0.40564	-0.589855	-0.378	0.291759	0.799206	0.125	0.193	-0.471	0.821547	0.224012	0.066	0.0293779	0.0319765	-0.03	0.291352	0.235665	-0.227	0.073	0.3015	0.3102	0.3274	-0.1667	0.214196	0.1682	0.641727	0.191919	0.0385226	0.405855	0.0851319	0.0806457	-0.140888	-0.00310636	0.222	0.362899	0.728659	0.016	0.18514	0.167788	0.054	-0.188356	0.234856	-0.109	-0.136	-0.365	0.179
YBR007C	-0.064	0.176869	0.26037	-0.065	-0.375318	-0.230892	-0.014	0.803074	0.50391	-0.016	-0.022	-0.118	0.350091	0.342619	0.006	0.0481204	-0.125859	-0.018	0.107128	0.266789	0.019	0.011	-0.0468	0.0161	-0.0374	-0.0532	-0.0373582	0.00384157	-0.0383846	-0.0259256	0.334493	-0.076178	0.0376398	0.0531941	0.0117226	-0.00120404	-0.098	0.15583	0.273894	-0.039	-0.0763276	-0.0820604	-0.044	0.247779	0.305066	0	0.067	0.055	-0.018
YBR008C	0.029	0.2609	0.383192	-0.018	0.100129	-0.0947011	-0.018	0.424225	0.70914	0.009	0.041	-0.047	0.19611	-0.217286	-0.027	0.0692236	-0.00882049	-0.016	0.181217	0.304535	0.016	-0.023	-0.1185	0.006	-0.0097	0.1089	-0.0812501	-0.271546	0.00881298	0.0073531	-0.309447	0.246872	-0.0361421	0.225665	-0.00338425	0.0675129	-0.027	0.198617	0.26652	0.022	0.0862655	-0.242857	0.045	0.248348	0.160078	0.027	0	0.042	-0.055
YBR009C	-0.378	-0.339982	0.17753	-0.275	0.0718751	-0.481042	-0.169	0.00984377	0.196729	-0.117	-0.165	-0.424	-0.355467	-0.804862	-0.306	-0.232541	-0.258495	-0.016	0.135601	0.106746	-0.249	-0.134	0.2619	0.1666	0.0795	-0.0508	0.220341	-0.518276	0.0255703	0.105451	-0.648068	-0.156146	0.0709728	0.165421	0.471154	0.0926737	0.402	-0.371368	-0.0736338	-0.107	-0.144521	-0.322765	0.001	0.328355	0.392472	-0.048	-0.127	0.095	-0.134
YBR010W	0.018	0.378904	0.151058	-0.175	0.529968	-0.2527	-0.179	0.0898783	0.611766	-0.051	0.006	-0.521	0.222501	0.616855	0.029	0.119814	0.399062	0.008	0.108407	-0.0109641	-0.302	-0.028	0.0827	0.108	0.0088	0.0028	0.0395578	-0.184175	0.656227	0.0234682	-0.281987	0.400989	-0.00068963	0.188364	-0.0918222	0.0187413	-0.066	0.203757	0.187819	0.016	0.00684733	-0.162183	-0.053	0.329508	0.145085	0.011	0.03	0.038	-0.03
YBR011C	-0.08	0.668439	NA	0.042	0.550416	NA	0.076	0.145712	0.387973	0.087	0.179	0.053	-0.0102912	5.8279	0.006	-0.428806	6.41324	-0.037	0.673429	0.427566	0.028	-0.066	NA	NA	NA	NA	NA	NA	NA	NA	NA	NA	NA	NA	NA	NA	NA	0.127581	-0.112393	NA	-0.20374	-0.408072	NA	0.669087	NA	NA	NA	NA	NA
YBR012C	-0.028	NA	0.354835	-0.034	NA	0.0279718	0.054	NA	0.188148	-0.076	-0.105	-0.339	NA	-0.179455	0.007	NA	-0.326148	0.022	NA	0.622124	0.031	-0.002	0.0187	-0.1488	-0.2751	0.3725	0.0308835	NA	-0.169548	0.114718	NA	-0.338306	0.152166	NA	0.169452	-0.0253766	0.019	NA	0.574734	-0.004	NA	0.337644	0.01	NA	0.184864	-0.073	-0.226	0.486	0.013
YBR013C	0.024	NA	0.0884272	0.029	NA	0.92189	-0.073	NA	0.220676	-0.027	-0.042	0	NA	1.00412	0.05	NA	1.10427	0.046	NA	0.292272	0.026	-0.001	0.0121	0.0446	0.0584	-0.0744	-0.0339217	-0.249456	-0.162597	0.00117977	-0.425372	0.0368028	-0.0173047	0.214922	0.211987	0.0911808	0	0.00632379	0.374285	-0.008	-0.0387658	0.0447271	0.008	-0.0256468	-0.616763	-0.007	0	-0.028	0.041
YBR014C	0.012	0.297455	0.2205	-0.033	-0.102823	-0.140594	-0.094	0.269045	0.0652556	0.005	-0.085	-0.053	0.238804	0.0141449	-0.006	-0.0435156	-0.174961	0.029	0.1304	0.411752	-0.005	-0.009	-0.2753	-0.0717	0.0161	0.0135	-0.188031	0.508499	-0.289669	0.0645279	0.229292	-0.155875	-0.00913342	-0.349943	0.0816363	0.0214564	0	0.123192	0.312198	0.033	-0.019298	0.11026	0.019	0.164963	0.309744	0.043	0.065	0.18	-0.022
YBR015C	-0.01	-0.162712	NA	0.107	3.03896	NA	-0.164	0.185991	0.471567	0.169	0.155	-0.144	1.89215	NA	0.218	-0.511021	NA	-0.083	5.55689	0.810982	0.008	0.099	-0.2435	0.4804	-0.9297	0.5331	0.0558714	0.423543	-0.456248	0.190108	-0.210292	-0.579645	-0.344934	-0.548217	0.322386	0.216343	0.065	0.495894	0.300808	-0.004	-0.438588	-0.337683	-0.414	0.276534	NA	0.254	0.11	0.508	0.013
YBR016W	-0.033	0.115919	0.050783	-0.011	-0.160012	-0.0259596	-0.011	0.205676	0.0947552	0	0.017	-0.123	0.357155	0.296673	-0.039	0.0797673	0.132523	-0.041	0.0550008	0.358814	0.029	-0.009	0.0949	0.1143	-0.0101	-0.049	0.0707228	0.0325493	-0.182618	-0.0234917	0.115681	0.0764002	0.0444168	0.00445044	0.0785846	0.101889	0.06	0.208864	0.298927	0.014	0.135753	0.136924	0.008	0.12722	0.0685497	0.003	-0.071	0.942	-0.199
YBR017C	NA	NA	NA	NA	NA	NA	NA	NA	NA	NA	NA	NA	NA	NA	NA	NA	NA	NA	NA	NA	NA	NA	NA	NA	NA	NA	NA	NA	NA	NA	NA	NA	NA	NA	NA	NA	NA	NA	NA	NA	NA	NA	NA	NA	NA	NA	NA	NA	NA
YBR018C	0.281	0.626079	-0.0101947	0.084	0.239787	-0.269894	-0.092	0.297945	0.199882	0.202	0.159	0.438	0.186897	0.503703	0.082	-0.0255937	0.1613	0.168	1.29636	0.155782	0.066	0.094	-0.1874	-0.0571	-0.0474	-0.0208	-0.124519	-0.213266	-0.0230231	0.0666393	-0.132758	0.145495	-0.0107139	0.143025	0.0977179	0.00110529	NA	0.365764	0.378171	0.095	0.205774	0.252441	NA	0.194134	0.0477728	NA	NA	-0.023	0.022
YBR019C	0.129	0.421442	0.347455	-0.007	-0.220014	0.457558	0.049	0.934063	-0.12383	-0.08	-0.131	-0.081	0.234025	-0.00537191	0.058	0.373502	0.12409	0.078	-0.0223841	-0.067206	0.052	0.062	-0.2574	0.1204	0.109	-0.0142	-0.192989	0.0697331	-0.0164238	-0.044238	0.327578	-0.163759	-0.00874258	-0.139657	0.0839888	0.0238886	NA	0.241472	0.229101	0.049	-0.0137503	0.00879495	NA	-0.0479405	0.323147	NA	NA	0.304	-0.04
YBR020W	0.054	-1.03213	0.0255273	-0.005	-1.06141	-1.89608	-0.056	-0.319118	0.902546	0.146	0.003	-0.015	-1.47042	0.515019	-0.02	0.569353	0.958862	-0.06	-1.69912	-2.06057	0.05	0.056	0.0039	0.0959	0.0378	-0.0253	0.40216	-0.622428	-0.443309	-0.805758	-0.079047	0.600927	0.104835	0.495186	-0.868455	0.0241495	0.57	-0.39357	-0.278131	-0.876	0.27141	-0.238147	0.032	-1.34796	-1.30371	0.114	-0.166	0.159	-0.136
YBR021W	-0.342	NA	-1.16712	-0.669	NA	-0.941883	-0.279	NA	-0.14476	-0.564	-0.304	-0.568	NA	-0.900019	-0.879	NA	0.372638	0.122	NA	-1.34881	-0.573	-1.001	NA	NA	NA	NA	NA	NA	NA	NA	NA	NA	NA	NA	NA	NA	0.352	NA	-0.302793	-0.264	NA	0.101602	0.335	NA	-2.20418	-1.826	-2.068	NA	NA
YBR022W	0.457	0.174185	0.234981	-0.2	-0.0511122	-0.134528	-0.246	0.402166	0.62481	0.115	0.089	0.512	0.202916	0.0926391	0.089	0.141056	0.0286877	0.202	-0.208406	0.294677	-0.077	0.029	0.0207	0.0119	-0.0012	-0.0115	-0.0296504	0.237628	0.218822	0.0149714	0.114297	0.255968	0.0343905	0.104531	-0.048867	0.0266114	-0.556	0.383874	0.412087	0.018	0.193408	0.0277238	-0.363	-0.140259	0.637795	0.016	-0.074	0.049	-0.102
YBR023C	-0.763	-2.22161	-1.99832	-0.729	0.0165926	-1.36739	-1.212	-0.886159	-1.74953	-0.487	-0.666	-0.36	-0.89926	-0.661232	-0.869	-1.28863	-1.47854	-1.663	-1.16307	-0.945092	-0.451	-1.299	0.0084	-0.3993	-0.7097	0.1946	0.391658	-1.0529	0.144048	-0.289814	-2.07905	-0.742876	-0.258817	NA	-0.325312	-0.122493	0.642	-1.14251	-1.4404	-0.638	-1.26602	-1.64073	-1.068	0.069896	0.188139	NA	NA	0.078	-0.671
YBR024W	0.056	0.696967	0.145822	0.113	0.322006	-0.96021	0.066	0.3308	0.298166	0.048	-0.212	-0.218	0.270264	-0.900019	-0.107	0.0713355	-1.0917	0.019	0.975169	0.327528	0.147	0.162	-0.0233	0.0395	0.159	-0.0205	-0.00754005	-0.0972896	0.295128	0.0353933	-0.0110017	0.0459591	0.0548489	0.0862147	0.167728	-0.0447996	NA	0.210301	-0.00295068	-0.039	0.174248	0.0225621	0.127	0.173255	1.49698	NA	NA	0.1	-0.039
YBR025C	-0.16	NA	0.342819	-0.104	NA	-0.283102	-0.065	NA	-0.399345	-0.464	-0.948	-0.393	NA	-0.296484	-0.01	NA	-0.347077	0.168	NA	-0.306832	-0.54	-0.458	0.2437	0.0804	-0.0255	0.1901	0.190983	0.722732	0.00826641	0.177636	-0.190078	-1.0756	-0.16414	0.137508	0.771261	0.275302	0.313	-0.329768	0.0135246	0.164	-0.441507	-0.142412	0.201	0.0127389	-0.0949695	-0.242	-0.201	0.277	-0.158
YBR026C	-2.035	0.51536	-0.781828	0.166	1.01659	0.296566	0.105	-1.14919	-0.775526	-0.224	0.328	-1.741	0.974616	0.237485	0.25	0.296334	-2.47854	-0.452	0.393321	2.86226	NA	NA	2.0445	0.2676	-0.0712	0.086	1.46233	-0.22282	1.08919	-0.236493	0.113598	1.68339	-0.0826873	0.0968661	1.25965	0.0327216	2.268	0.0538895	3.1813	0.426	-0.276078	0.591928	0.166	-0.993114	0.866211	0.353	-0.185	NA	NA
YBR027C	0.071	-0.919662	-0.617616	-0.708	-0.449725	-0.444445	-0.169	0.192843	-0.0322366	-0.267	-0.668	0.158	-0.987306	-1.34582	-0.531	-0.119583	-0.315738	-0.086	-0.857659	0.0395323	-0.3	-0.278	-0.2527	-0.294	-0.3169	-0.1106	-0.229637	-0.485855	-0.613133	-0.424558	-0.198887	-0.208087	-0.140251	-0.144585	-0.111909	-0.0965127	-0.081	-0.327745	-0.278131	-0.288	-0.534919	0.0580129	-0.24	-0.507907	-0.353234	-0.246	-0.206	0.115	-0.414
YBR028C	0.171	0.310821	0.619888	0.069	0.00827738	0.338386	0.106	0.130424	0.243583	-0.141	-0.06	-0.21	0.0650772	0.293387	-0.131	0.0732664	0.0314569	-0.17	0.222095	0.167917	0.005	0.129	0.0068	0.0421	-0.0088	0.0471	-0.258339	-0.470748	0.0971792	-0.129023	-0.538479	-0.223502	-0.222557	0.160525	0.422881	0.190336	0.054	0.229461	0.366887	0.073	-0.0360742	0.249276	0.093	0.140022	-0.183757	-0.098	-0.135	0.248	-0.022
YBR029C	0.128	0.000786782	0.229061	-0.265	0.0501452	-0.770548	-0.233	-0.0222808	1.75499	0.042	-0.266	-0.521	0.157813	0.154429	0.034	0.272488	0.552336	-0.174	-0.266908	-0.599596	-0.177	-0.185	NA	NA	NA	NA	NA	NA	NA	NA	NA	NA	NA	NA	NA	NA	-0.23	0.124279	0.357906	0.217	-0.23775	-0.784636	0.15	0.614062	0.8535	0.099	0.007	NA	NA
YBR030W	0.413	0.0521134	NA	-0.177	0.236079	NA	-0.3	0.218539	NA	0.009	0.055	-0.012	0.106227	NA	0.179	-0.0965414	NA	0.119	0.31788	NA	-0.162	-0.052	-0.0763	0.0459	-0.0834	0.0653	-0.0773345	-0.661263	NA	-0.00485454	-0.517489	NA	0.0154434	0.147957	NA	-0.0286064	-0.479	0.0763108	NA	-0.257	0.0898312	NA	-0.146	-0.247371	NA	-0.148	-0.116	-0.067	0.113
YBR031W	-0.216	-0.949308	-0.496894	-0.384	0.0578153	0.116044	0.219	0.127325	-0.614617	-0.527	-0.495	-0.091	-1.88545	-1.13788	-1.002	-0.0407006	-0.0509373	0.127	0.0808537	-0.337075	-0.431	-0.297	0.6055	-0.5023	0.137	0.0284	0.506356	-0.0972896	-0.303131	-0.301983	-0.953516	-0.363154	-0.207789	0.119586	0.0658784	-0.134218	NA	0.00172164	-0.287233	-0.357	-0.190507	0.0604045	-0.229	0.20063	0.544283	NA	NA	-0.014	-0.345
YBR032W	0.158	0.402885	0.329143	-0.034	-0.819909	0.402262	-0.022	1.61331	-0.0353933	-0.087	-0.207	0.18	-0.382209	0.705524	-0.039	-0.110666	0.411668	-0.174	1.16241	0.254352	0.027	0.115	-0.1435	-0.0719	0.0059	-0.0115	-0.235243	-0.166237	0.279437	0.0311668	-0.377128	0.0435646	0.0174298	-0.0265163	0.300085	0.00992094	-0.07	0.243214	0.153209	0.001	-0.0465958	0.158558	-0.173	0.0309317	-0.716908	0.144	-0.119	0.184	-0.008
YBR033W	0.126	0.337822	NA	0.067	-0.138225	NA	0.083	0.635442	0.34783	0.109	0.129	0.03	-0.151269	NA	-0.216	0.220491	NA	0.081	0.175158	0.219538	-0.159	0.014	0.0286	-0.0044	0.0312	-0.0442	-0.18893	-0.247205	0.218994	0.0918028	-0.4914	0.125699	0.059229	0.473077	-0.107559	0.0493245	-0.669	-0.255439	-0.0572216	-0.067	0.00917481	0.324736	-0.287	0.0150795	NA	0.187	-0.115	0.323	-0.06
YBR034C	0.272	0.100322	-0.262598	0.187	0.318248	NA	0.156	0.282758	NA	0.235	0.068	0.613	0.0566475	NA	-0.093	-0.0979445	NA	0.061	0.2172	NA	0.065	-0.02	-0.3537	0.1922	0.051	0.318	-0.314617	-0.24717	NA	-0.0592792	-0.372584	NA	-0.204467	0.129264	NA	0.423488	-0.317	0.0267379	NA	-0.225	-0.296918	NA	-0.195	0.746058	NA	0.388	0.551	0.914	-0.112
YBR035C	-0.275	-0.204532	NA	0.167	-0.620837	NA	-0.169	0.0593937	-0.405577	0.013	-0.227	-0.615	-0.549851	NA	0.131	-0.381737	NA	-0.031	0.448363	-0.146726	-0.255	-0.092	0.1374	0.0557	0.0665	0.2769	-0.732032	-1.01132	1.08919	0.00337777	-0.626535	0.268352	-0.175725	-0.163001	0.674688	0.519032	0.386	0.288165	-0.372767	-0.117	0.0222957	-0.657432	-0.379	-0.0270975	NA	0.353	0.346	0.179	-0.335
YBR036C	0.219	0.7717	0.566096	0.207	-0.31203	-1.03358	-0.062	0.282523	-0.374988	-0.092	0.009	-0.138	0.517114	-0.0628694	0.162	-0.078705	-1.38442	-0.4	0.821821	0.894443	0.419	0.035	-0.1809	0.5773	0.3246	-0.4055	-0.0049127	0.414609	0.117201	0.208319	-0.361447	-0.760218	-0.184222	-0.165055	0.457096	0.279083	-0.199	0.478079	0.0826168	0.146	-0.565584	-0.545576	-0.085	0.106422	0.829685	-0.17	-0.375	0.566	0.259
YBR037C	-0.157	0.0876114	NA	-0.105	-0.12281	NA	-0.253	0.291746	1.48751	-0.088	-0.002	-0.297	0.395247	NA	-0.064	0.239751	NA	-0.578	0.128817	-1.04463	0.083	0.034	0.5558	0.3712	0.2854	-0.0329	0.204355	0.227264	1.69687	-0.0321444	-0.127141	2.80677	-0.130289	0.222785	-3.08612	0.162445	0.285	0.188094	-0.278131	0.099	-0.263308	-2.34667	0.152	0.112379	NA	0.069	-0.172	-0.95	0.107
YBR038W	0.351	NA	-0.51213	-0.306	NA	-1.066	0.044	NA	0.668081	-0.075	0.06	-0.403	NA	-0.682427	0.256	NA	-0.495417	0.357	NA	0.426876	-0.051	-0.017	NA	NA	NA	NA	NA	NA	NA	NA	NA	NA	NA	NA	NA	NA	NA	NA	1.10038	NA	NA	-0.408072	NA	NA	1.105	NA	NA	NA	NA
YBR039W	-3.495	NA	2.61049	0.756	NA	0.840886	0.898	NA	1.38797	0.778	-0.092	-4.482	NA	1.09998	NA	NA	-1.57165	NA	NA	1.46995	0.322	0.796	NA	NA	NA	NA	NA	NA	NA	NA	NA	NA	NA	NA	NA	NA	NA	NA	-1.0151	NA	NA	1.27	NA	NA	-1.32643	NA	NA	NA	NA
YBR040W	0.003	0.757561	1.11835	0.014	0.657343	-0.305042	-0.189	0.412365	0.840618	-0.007	0.253	-0.262	-0.211276	-0.630832	0.025	-0.209194	-0.333493	-0.106	-1.7099	0.389327	-0.062	0.196	-0.2829	-0.0586	-0.1208	0.0217	-0.07372	-2.80778	0.00325622	0.0819476	NA	0.390607	-0.0381086	NA	-0.139446	0.127314	0.145	-0.519577	0.356585	0.311	-0.0581311	0.151355	0.153	1.28901	0.566651	0.205	0.219	0.066	0.039
YBR041W	0.326	0.624223	0.216211	-0.138	0.085124	-0.103737	-0.052	0.322357	0.110203	-0.153	-0.005	-0.431	0.0119684	0.00463321	-0.028	0.00111188	-0.433133	-0.092	0.135569	0.262712	0.113	0.166	-0.3017	-0.1938	-0.0763	0.0929	0.0178715	0.450773	-0.0683549	0.196013	0.377129	-0.104203	0.106765	0.13364	0.207183	0.105264	-0.055	-0.164312	0.267557	-0.046	-0.10898	-0.101265	0.071	0.14892	0.430762	0.154	0.205	0.403	-0.158
YBR042C	0.124	0.440506	0.354989	0.26	0.348214	-0.732041	0.016	0.130915	0.46486	0.115	0.081	0.054	0.897315	1.09998	0.627	0.62754	-0.17029	0.214	0.0958464	0.154443	-0.076	0.081	-0.052	0.1052	-0.016	0.0321	-0.068662	0.421418	0.0751112	-0.0224178	0.108813	-0.132747	-0.0624098	-0.0126323	0.0850937	0.0324957	-0.036	0.550721	0.315549	0.252	0.193408	-0.250832	-0.049	0.253608	0.669079	0.303	0.286	0.627	-0.214
YBR043C	-0.011	0.311565	0.244696	-0.128	0.00792779	-0.412264	-0.019	0.203688	0.511487	0.025	0.075	-0.134	0.0867442	0.229749	-0.017	-0.029981	-0.232106	-0.188	0.309394	0.270471	-0.003	0.121	-0.0371	0.0769	-0.0026	0.0085	-0.0590856	-0.295256	0.095627	-0.0155222	0.179021	0.108077	0.00546859	-0.239795	-0.0325306	0.0173027	0.088	0.259336	-0.0782899	0.007	0.0826272	0.0294599	0.134	0.107776	0.010891	-0.045	0.006	0.098	-0.039
YBR044C	0.562	1.10032	0.149263	-0.281	4.10406	1.04346	-0.395	-1.06673	-1.19619	-0.626	-0.55	0.086	1.47712	1.09058	-0.225	1.99677	1.11963	-0.12	0.680809	-0.454701	-0.503	-0.662	-0.2318	-0.2847	-0.1791	-0.015	-0.0982879	-2.80778	0.0376561	-0.0229506	NA	0.0442708	0.0398144	NA	0.46505	0.0320862	0.081	0.731961	-0.109733	0.474	0.930373	0.0121086	0.423	2.93559	-0.867336	0.111	0.53	0.535	-0.156
YBR045C	-0.038	0.376913	-0.105525	-0.183	0.514092	-0.132686	-0.002	0.300491	0.122896	-0.028	0.045	-0.017	0.152863	-0.216181	-0.073	-0.0519691	-0.514477	-0.021	0.142796	0.382747	0.037	0.021	-0.0343	0.0087	-0.0381	0	-0.348823	-0.238645	-0.00779921	-0.0240518	-0.31197	-0.000949625	0.0418602	-0.167226	-0.143474	0.058672	-0.003	-0.0132247	-0.0488076	-0.008	-0.386878	0.00290706	-0.039	0.0714515	0.172613	-0.057	-0.099	0.486	0.103
YBR046C	0.102	NA	0.409503	0.003	NA	-0.375051	-0.255	NA	0.287977	0.072	0.023	-0.17	NA	0.0375845	0.068	NA	-0.0464325	0.225	NA	0.516909	0.194	0.032	-0.0343	0.183	0.0947	0.0061	-0.0252435	NA	-0.132401	-0.0887061	NA	0.181191	0.0357659	NA	-0.16972	NA	-0.131	NA	0.139789	0.135	NA	0.141843	0.22	NA	0.304708	-0.152	-0.184	0.631	-0.155
YBR047W	-0.194	0.19683	0.0572361	0.094	-0.0819712	0.0478866	0.205	0.630841	0.244334	0.008	-0.036	-0.03	0.380848	0.31634	0.07	0.11347	-0.186093	0.06	NA	0.360865	-0.031	0.017	0.0718	-0.0093	0.0536	-0.0372	0.00105829	NA	0.0572812	-0.102035	NA	-0.152166	-0.0254273	NA	0.276445	0.0948594	NA	NA	0.364107	0.046	NA	0.435423	NA	NA	0.185131	NA	NA	0.125	-0.16
YBR048W	-0.924	0.172472	0.698717	0.055	0.123508	-0.151336	0.022	-0.56423	-0.296763	-0.86	-0.581	-0.744	0.844219	0.912896	0.26	-0.568736	-0.0441407	0.133	0.290101	-0.623164	-0.102	-0.198	0.6608	0.5061	0.0903	-0.2256	NA	0.957752	0.826152	NA	-0.079047	0.130848	NA	-0.529917	-0.424848	NA	0.28	-0.355501	0.0814119	0.178	-0.479018	-0.778441	-0.113	0.029254	0.290019	0.083	0.013	0.521	NA
YBR049C	0.065	0.346384	NA	0.304	0.0760937	NA	-0.015	0.0918152	NA	0.352	0.236	-0.337	0.318418	NA	0.235	0.714187	NA	0.212	-0.756496	NA	-0.176	-0.031	NA	NA	NA	NA	NA	NA	NA	NA	NA	NA	NA	NA	NA	NA	-0.408	0.85126	NA	0.305	0.230244	NA	-0.048	0.423006	NA	-0.014	-0.213	NA	NA
YBR050C	0.117	0.0192508	0.0581935	-0.136	-0.454713	-0.288534	-0.17	0.449367	0.329819	-0.023	0.071	-0.28	0.289727	0.684166	0.105	0.115762	0.443033	0.137	-0.0611095	0.074765	-0.036	-0.071	0.0172	0.0206	-0.0087	-0.0078	0.0205739	0.252709	0.107108	0.0299767	0.150595	0.0267969	0.0267252	0.0118363	0.166193	-0.00374166	-0.207	0.105194	0.231089	-0.079	-0.05345	0.176042	-0.11	0.172289	-0.10522	-0.161	-0.208	0.017	-0.045
YBR051W	0.022	0.378379	0.108517	-0.029	-0.185041	0.943456	-0.143	0.528879	-0.0149921	-0.07	-0.099	-0.321	0.125517	0.829333	-0.031	0.050814	0.880859	0.08	-0.0440839	0.270944	-0.04	-0.023	-0.025	0.0214	0.0247	0.0055	-0.142712	-0.0812663	0.018278	-0.0169589	-0.0716296	-0.441199	-0.0389571	0.23677	0.464969	0.0306999	-0.169	0.00182782	-0.49076	-0.109	-0.167859	-0.13616	-0.029	0.481018	-1.12496	-0.147	-0.034	0.186	0.035
YBR052C	0.023	0.0439845	NA	0.007	-0.245214	NA	-0.076	0.498192	-0.261492	0.011	-0.049	-0.114	0.460143	NA	0.09	0.291581	NA	0.089	0.33072	0.809795	0.075	0.106	-0.082	-0.0009	-0.0276	-0.0267	-0.0829377	-0.0644305	-0.117264	-0.0673129	-0.0306299	-0.533005	-0.0381752	-0.172303	0.320219	0.0233131	-0.001	-0.0422436	0.436248	0.081	-0.196676	0.271749	0.165	0.286075	NA	-0.077	-0.161	0.062	-0.076
YBR053C	0.143	0.0725158	0.623429	-0.056	0.195669	0.752448	-0.051	-0.138009	0.709901	-0.099	-0.03	-0.077	0.302545	-0.235368	-0.082	0.272951	0.501279	-0.003	-0.224063	0.359117	-0.067	-0.106	-0.2129	0.0267	0.0202	0.0135	-0.208371	-0.0756344	0.548618	-0.0170707	-0.195861	0.171676	-0.0137894	-0.0374956	0.130218	0.0367838	-0.054	0.617271	0.264128	0.01	0.0956708	-0.230154	0.027	0.282625	-0.284906	0.007	-0.088	0.295	-0.241
YBR054W	-0.152	0.313726	0.990762	0.046	0.0290836	3.23517	0	0.345973	0.691867	-0.061	-0.315	0.129	0.115387	2.22821	-0.152	-0.124604	2.51508	-0.07	0.272513	0.0344434	0.004	0.018	-0.1773	-0.0398	0.1281	0.0273	-0.164724	0.0910951	0.0545877	-0.105111	0.00710961	0.186292	-0.0676603	-0.178045	-0.282527	0.114378	-0.056	0.180505	0.607612	0.014	0.0530086	0.501257	0.064	0.0185106	-2.41724	0.008	-0.096	0.565	-0.207
YBR055C	-0.046	NA	NA	-0.06	NA	NA	-0.015	NA	0.0875777	0.035	-0.011	-0.181	NA	NA	0.047	NA	NA	0.024	NA	0.278534	-0.101	-0.043	NA	NA	NA	NA	NA	NA	NA	NA	NA	NA	NA	NA	NA	NA	-0.141	0.505369	0.526798	0.251	0.213399	0.0954262	0.079	0.208602	NA	0.069	0.196	NA	NA
YBR056W	0.358	0.326326	NA	-0.049	1.24979	NA	-0.247	0.24415	NA	-0.086	0.312	0.234	-0.442402	NA	-0.349	-0.00685712	NA	-0.408	0.642065	NA	0.025	0.219	-0.1698	-0.0551	-0.0712	-0.128	-0.142008	-2.05571	NA	0.0504789	-1.59001	NA	-0.0244979	-0.784489	NA	0.0233486	-0.044	0.34959	NA	-0.002	-0.0198364	NA	-0.217	0.664755	NA	0.057	0.28	1.314	-0.415
YBR056W-A	NA	NA	NA	NA	NA	NA	NA	NA	NA	NA	NA	NA	NA	NA	NA	NA	NA	NA	NA	NA	NA	NA	NA	NA	NA	NA	NA	NA	NA	NA	NA	NA	NA	NA	NA	NA	NA	NA	NA	NA	NA	NA	NA	NA	NA	NA	NA	NA	NA
YBR057C	NA	-0.314715	NA	NA	-0.0469725	NA	NA	-0.110719	NA	NA	NA	NA	-0.254464	NA	NA	0.233912	NA	NA	-0.718888	NA	NA	NA	-0.9533	-0.2997	-0.1319	0.0903	-0.236887	0.0289867	NA	-0.0622723	0.161445	NA	0.144106	0.0590497	NA	0.191422	NA	-0.294379	NA	NA	-0.462063	NA	NA	0.452172	NA	NA	NA	0.309	-0.296
YBR058C	-0.478	-0.674465	-1.00195	-0.426	-0.0857691	0.0198564	-0.268	-1.28246	-1.21775	-0.46	-0.786	-0.888	-0.786785	0.244371	-0.79	-0.055138	0.419885	0.114	-0.86905	-0.47184	-0.472	-0.677	0.3404	-0.2612	0.2662	-0.4546	0.267152	-0.252365	-0.290101	-0.363509	0.486287	-0.110936	0.0464983	-1.10157	-0.376659	-0.368583	0.659	-0.698026	-0.541165	-0.165	0.16335	0.852455	0.512	-0.941964	-1.69388	-0.627	-0.931	0.026	-0.638
YBR058C-A	NA	NA	NA	NA	NA	NA	NA	NA	NA	NA	NA	NA	NA	NA	NA	NA	NA	NA	NA	NA	NA	NA	NA	NA	NA	NA	NA	NA	NA	NA	NA	NA	NA	NA	NA	NA	NA	NA	NA	NA	NA	NA	NA	NA	NA	NA	NA	NA	NA
YBR059C	0.625	-0.204845	-0.135836	-0.047	-0.105554	0.0174116	-0.041	-0.531766	-0.55082	-0.288	-0.34	NA	0.0256206	0.354978	0.189	-0.166085	0.0408306	0.141	-0.0882883	-0.262833	-0.124	-0.103	-0.1704	-0.0025	-0.2311	0.2587	-0.286914	0.324667	0.316152	-0.0184332	0.0425149	-0.269305	-0.281571	-0.27915	0.0424194	0.249879	-0.625	-0.108509	-0.556232	-0.329	-0.0687392	-0.641436	-0.199	0.0562267	0.225106	-0.018	0.076	0.782	-0.358
YBR060C	0.125	-0.48464	0.31699	0.082	0.338521	-0.318312	0.197	0.988311	0.94519	0.3	0.152	-0.064	1.30719	-0.144172	0.401	0.296334	-0.0565039	-0.168	2.15886	0.271531	0.394	0.205	NA	NA	NA	NA	NA	NA	NA	NA	NA	NA	NA	NA	NA	NA	NA	NA	0.529224	NA	0.193408	-0.132438	NA	3.70733	0.556968	NA	NA	NA	NA
YBR061C	-0.345	-0.441571	0.208391	-0.52	0.0596614	-0.105533	0.222	-0.536216	-1.51249	-1.212	-0.831	0.242	-1.66856	-2.62248	-1.934	-0.885869	-0.677448	-0.356	-1.31919	-0.883692	-2.104	-0.62	NA	NA	NA	NA	NA	NA	NA	NA	NA	NA	NA	NA	NA	NA	0.474	-1.68308	-2.41563	-1.01	-1.22163	-2.54558	-0.981	-0.684992	-0.455717	-0.861	-1.206	NA	NA
YBR062C	0.105	0.279387	0.0520536	-0.042	0.0586567	-0.214294	-0.01	0.0444882	-0.000640856	-0.092	-0.165	0.145	0.00553526	-0.0255498	-0.151	-0.11689	-0.306756	-0.065	0.897271	0.210629	-0.005	-0.012	0.0067	-0.0169	0.0165	-0.0796	-0.0370446	0.159977	-0.148891	-0.0449125	0.125011	-0.0399245	-0.0216814	-0.180773	0.0887257	0.0623723	-0.163	0.0248973	0.088544	-0.002	-0.035293	-0.117125	-0.003	0.128672	0.247379	-0.048	-0.035	0.221	-0.13
YBR063C	0.174	-0.014657	0.237336	-0.117	-0.360128	0.00677948	0.062	0.60397	-0.08317	-0.137	-0.015	0.326	0.178111	-0.06177	-0.078	-0.35853	0.0278091	-0.175	0.634015	0.0549075	0.058	0.118	0.1277	0.0963	0.1155	-0.0587	0.0310396	-0.0788547	0.288187	-0.00422584	0.260583	0.00722672	0.0241023	0.351498	0.140351	0.111639	-0.174	6.67713e-05	0.0608936	0.148	0.0511551	-0.115096	-0.147	-0.0704342	0.205195	-0.125	0.101	0.056	-0.057
YBR064W	0.07	-0.166071	NA	-0.044	-0.301148	NA	-0.07	0.33474	0.880178	-0.102	-0.159	-0.179	0.20787	NA	-0.018	-0.00253387	NA	-0.05	0.12274	0.685262	-0.113	-0.088	0.1069	0.0959	0.0858	-0.0883	0.0236374	0.167012	0.0578222	-0.0267854	0.17527	-0.0908982	0.00942306	0.119586	0.289194	0.118718	-0.092	0.391886	0.598859	0.079	0.150455	0.195269	-0.007	0.0396348	NA	-0.106	-0.033	0.151	-0.068
YBR065C	-0.122	0.347175	0.2136	0.097	-0.225429	0.0575277	-0.044	0.723478	0.539976	0.139	0.162	-0.195	0.572088	0.798426	0.178	-0.0190846	0.132106	0.048	0.375272	0.677103	0.016	0.039	-0.1083	0.0416	-0.0628	0.0715	-0.138698	0.327604	0.164568	0.0862142	0.015516	-0.101343	0.0237359	0.101218	0.0608703	0.0353174	-0.12	0.408347	0.379477	0.029	-0.121795	0.0932323	0.056	0.146132	-0.0100534	0.014	0.039	0.243	0.032
YBR066C	0.235	-0.417526	0.377513	-0.015	0.126776	0.261985	0.041	0.067125	-0.111129	-0.08	-0.065	0.645	0.189539	0.452109	-0.198	-0.0234226	0.108729	-0.069	0.325966	0.461988	-0.006	-0.12	-0.0876	0.0265	-0.0068	-0.0147	-0.443222	-0.000428021	-0.360647	-0.0541845	-0.448997	-0.309174	-0.077174	0.238687	0.235968	0.13523	-0.233	0.351275	0.153152	0.076	-0.104816	-0.101304	0.174	-0.0788125	0.594208	0.063	0.229	0.457	-0.153
YBR067C	0.172	0.308909	0.255825	-0.053	-0.217873	-0.187128	-0.199	0.368206	0.673064	0.065	0.057	0.162	0.318038	0.346728	0.115	0.00137337	0.385354	0.073	0.158856	0.0752993	-0.026	-0.14	-0.0838	0.0311	0.0144	0.0803	-0.335585	0.354488	0.268934	0.042829	0.123582	0.244816	0.0591884	0.35753	0.22766	-0.0124511	-0.003	0.434281	0.170015	0.148	0.355159	0.0920014	0.115	-0.205824	-0.0284357	0.03	0.115	0.083	0.085
YBR068C	-0.052	0.189327	0.598106	0.049	-0.0233001	1.05373	0.013	0.313911	0.143063	-0.003	0.008	-0.136	-0.117036	0.907336	0.019	-0.253004	0.758992	0.084	0.453381	0.41796	-0.024	-0.009	0.0803	0.0919	0.0886	-0.0368	-0.00721633	-0.346649	-0.0341232	-0.042146	0.0407475	-0.111791	-0.00320391	0.194485	0.209277	0.0464317	0.036	0.352548	0.333799	0.069	0.377008	0.221559	0.154	-0.273361	-1.25868	-0.027	-0.097	0.069	-0.247
YBR069C	NA	NA	NA	NA	NA	NA	NA	NA	NA	NA	NA	-1.431	NA	NA	NA	NA	NA	NA	NA	NA	NA	NA	2.9654	x	1.6545	x	1.94056	NA	NA	NA	NA	NA	NA	NA	NA	NA	1.771	NA	NA	NA	NA	NA	NA	NA	NA	NA	NA	NA	NA
YBR070C	0.119	0.437357	NA	0.114	0.137899	NA	0.109	0.288928	NA	0.16	-0.086	0.246	0.278902	NA	-0.098	0.0360986	NA	-0.016	0.147629	NA	0.291	0.201	NA	NA	NA	NA	NA	NA	NA	NA	NA	NA	NA	NA	NA	NA	-0.274	0.529294	NA	0.088	-0.101759	NA	-0.047	0.471877	NA	0.058	0.111	NA	NA
YBR071W	0.149	0.0663751	-0.0740084	-0.076	0.041539	-0.452473	-0.071	-0.132798	0.458939	-0.049	-0.22	-0.148	-0.160248	0.301121	-0.194	0.291001	0.629487	-0.08	-0.293469	-0.664597	-0.199	-0.15	-0.3135	0.0112	-0.0604	-0.4943	-0.201553	-0.414275	0.165808	0.00642661	-0.191747	0.433411	0.0264828	-0.857491	-1.15625	-0.487919	0.139	0.633953	0.175587	0.13	0.429706	-0.377045	0.226	-0.776027	-0.196525	-0.634	-0.497	0.331	-0.223
YBR072C-A	NA	NA	NA	NA	NA	NA	NA	NA	NA	NA	NA	NA	NA	NA	NA	NA	NA	NA	NA	NA	NA	NA	NA	NA	NA	NA	NA	NA	NA	NA	NA	NA	NA	NA	NA	NA	NA	NA	NA	NA	NA	NA	NA	NA	NA	NA	NA	NA	NA
YBR072W	0.136	0.319387	0.168132	0.004	-0.0247143	0.0945219	0.096	0.237126	-0.321419	-0.266	-0.03	-0.059	0.0424277	0.087157	-0.104	-0.0502806	-0.0639051	0.022	0.378107	0.147643	-0.048	-0.045	-0.446	0.0628	0.0176	-0.0149	-0.547559	-0.15316	-0.0384278	-0.00329206	0.0709155	-0.13402	-0.021926	0.298671	0.144173	0.102261	-0.049	0.423233	0.595236	0.071	0.387643	0.274539	0.103	-0.0634104	-0.148975	-0.021	-0.189	0.76	-0.078
YBR073W	0.02	0.0856757	NA	-0.423	0.0876757	NA	0.093	0.127647	-0.63472	-0.493	-0.416	0.12	-0.669602	NA	-0.929	0.0687337	NA	-0.046	0.459938	-0.279093	-0.439	-0.245	-0.0404	-0.3397	0.0393	-0.1697	-0.185016	-0.385328	0.140849	-0.368844	-0.114175	-0.250522	-0.0324563	-0.455095	0.116393	-0.0524531	-0.012	-0.237342	-0.756965	-0.406	-0.209614	-0.0927671	-0.19	-0.305428	NA	-0.275	-0.573	0.746	-0.344
YBR074W	NA	0.0411267	0.38885	0.029	-0.284642	NA	-0.069	0.478313	NA	0.073	-0.091	NA	0.276385	NA	NA	0.0844025	NA	NA	0.162773	NA	NA	NA	-0.2106	-0.0132	-0.0629	0.0543	-0.124613	-0.129106	NA	-0.00720625	-0.079047	NA	0.0239078	0.211598	NA	-0.0182516	NA	0.169367	NA	0.045	0.193408	NA	0.084	0.114984	NA	0.083	0.065	0.161	-0.079
YBR075W	-0.096	0.100322	NA	0.278	-0.166271	NA	0.068	0.28521	-1.22299	-0.022	-0.091	0.561	0.213532	NA	0.321	0.158006	NA	0.124	0.022562	0.452243	-0.014	-0.015	-0.8673	-0.0575	-0.1164	0.0931	-0.754912	-0.558688	0.00945921	-0.010116	-0.350987	0.0145949	0.0397694	-0.0916829	-0.0257521	0.0518611	NA	0.540964	0.62876	NA	0.427296	0.27	NA	-0.328158	NA	NA	NA	0.083	-0.051
YBR076W	0.031	NA	0.0834082	0.068	NA	-0.280509	-0.057	NA	0.163744	-0.634	-0.849	0.628	NA	-0.139138	0.04	NA	-0.357003	-0.058	NA	0.633486	0.043	0.124	-0.0728	0.0593	0.0586	-0.1012	-0.00365104	0.0360079	-0.213263	0.0123566	0.00656168	0.023618	-0.0102247	-0.547839	-0.00419271	0.0696507	NA	0.483282	0.448965	NA	0.0414045	0.0273139	NA	-0.0590572	0.154615	-0.083	-0.027	0.636	-0.073
YBR077C	0.042	0.485613	0.419656	-0.072	0.414707	0.458009	0.071	-0.217828	-0.789124	-0.2	-0.207	-0.161	0.333752	0.0347224	0.057	0.161023	0.0262486	0.109	-0.534463	-0.257683	-0.174	-0.131	0.232	0.2234	0.2587	-0.0274	0.183309	-0.205947	0.411114	0.0902671	-0.557701	-0.0535766	0.016005	0.467298	0.239472	0.0784151	0.004	0.319795	0.0320751	0.013	0.0032238	-0.350847	-0.052	0.138202	0.56171	0.011	-0.006	0.492	-0.112
YBR078W	-0.141	-0.663237	-0.375571	-0.373	-0.219036	-0.938724	-0.348	-1.059	-0.156348	-1.013	-1.145	-0.012	-0.718572	-1.22718	-0.683	-0.131527	-0.621284	-0.82	-0.730961	-0.267021	-0.641	-0.56	NA	NA	NA	NA	NA	NA	NA	NA	NA	NA	NA	NA	NA	NA	0.107	0.0991187	0.443768	-0.022	-0.486503	0.0393868	-0.425	0.35135	-0.147595	NA	NA	0.68	NA
YBR079C	-0.036	0.504868	-0.0440137	0.028	-0.882478	-0.550583	-0.071	0.998906	1.0303	0.129	0.082	0.365	0.293252	0.430454	-0.055	0.490712	0.139369	0.234	-0.706214	0.188174	-0.309	-0.31	NA	NA	NA	NA	NA	NA	NA	NA	NA	NA	NA	NA	NA	NA	-0.269	0.770097	-0.21863	-0.018	0.292943	-0.0237315	0.052	0.228297	0.169403	0.177	0.207	NA	NA
YBR080C	0.032	-0.0156077	0.0255273	-0.113	-0.120096	-0.218007	-0.222	0.22033	0.372031	0.18	0.269	0.121	-0.346749	-0.52043	-0.062	-0.330512	-0.383684	-0.188	-0.303934	0.134635	-0.148	-0.074	NA	NA	NA	NA	NA	NA	NA	NA	NA	NA	NA	NA	NA	NA	-0.126	0.471321	0.464537	0.331	0.0150704	-0.195919	0.142	0.180079	0.135398	0.132	0.148	NA	NA
YBR081C	NA	NA	NA	NA	NA	NA	NA	NA	NA	NA	NA	NA	NA	NA	NA	NA	NA	NA	NA	NA	NA	NA	NA	NA	NA	NA	NA	NA	NA	NA	NA	NA	NA	NA	NA	NA	NA	NA	NA	NA	NA	NA	NA	NA	NA	NA	NA	NA	NA
YBR082C	0.156	-0.131003	NA	-0.217	-0.345977	NA	-0.087	-2.37159	NA	-0.172	-0.061	0.132	-1.86273	NA	-0.316	0.541447	NA	-0.273	-2.42611	NA	-0.139	-0.155	-0.5664	-0.3945	-0.1241	0.0412	0.0688827	NA	NA	-0.00493447	NA	NA	0.10612	NA	NA	-0.141836	0.407	-0.576161	NA	-0.289	0.740895	NA	-0.029	-0.0260284	NA	-0.122	-0.057	0.12	0
YBR083W	0.134	0.183215	0.821994	-0.025	0.149859	0.998951	-0.034	-0.0567467	-0.0839077	-0.278	-0.263	0.1	0.135238	0.540554	-0.028	-0.190714	0.328811	-0.165	0.0770621	0.382712	0.089	0.152	-0.2939	0.0502	0.0013	0.0549	-0.031781	0.199136	0.384263	0.0467135	-0.0606685	0.023618	0.0757193	-0.0369897	0.247475	-0.0164205	-0.103	-0.0743976	0.24226	0.019	-0.306438	-0.179448	-0.02	0.30085	-0.925681	0.002	-0.017	0.136	-0.083
YBR084C-A	0.112	-0.85029	NA	-0.639	0.869367	NA	-0.019	0.358209	0.0232979	0.012	-0.331	0.035	-1.01962	NA	-0.755	-0.453687	NA	0.038	-0.0526479	0.184543	-0.103	-0.093	NA	NA	NA	NA	NA	NA	NA	NA	NA	NA	NA	NA	0.35276	NA	-0.194	-0.72888	-0.367398	-0.349	-0.20668	0.186476	-0.186	-0.208089	NA	0.091	-0.022	0.805	NA
YBR084W	-0.459	0.442847	0.290988	0.157	-0.417428	-0.116045	0.025	0.578187	0.193595	-0.014	-0.096	-0.93	0.78906	0.978675	0.223	0.0764273	-0.0375628	0.005	-0.109984	0.350892	0.015	0.051	0.0517	0.0612	0.0901	-0.0128	0.184102	0.211757	0.527683	0.146261	0.520415	0.534011	0.227039	0.194092	-0.187809	0.0305952	0.436	0.00316971	0.223064	-0.013	-0.0643901	0.624842	0.213	0.0417449	-0.488631	-0.171	0.016	-0.77	0.209
YBR085C-A	NA	NA	NA	NA	NA	NA	NA	NA	NA	NA	NA	NA	NA	NA	NA	NA	NA	NA	NA	NA	NA	NA	NA	NA	NA	NA	NA	NA	NA	NA	NA	NA	NA	NA	NA	NA	NA	NA	NA	NA	NA	NA	NA	NA	NA	NA	NA	NA	NA
YBR085W	-0.038	0.000786782	NA	-0.096	-0.404871	NA	0.046	0.658162	NA	-0.08	-0.026	-0.476	0.1954	NA	0.071	0.25786	NA	0.025	0.34172	NA	0.119	0.219	NA	NA	NA	NA	NA	NA	NA	NA	NA	NA	NA	NA	NA	NA	0.14	0.717164	NA	0.1	0.469469	NA	0.034	-0.100029	NA	-0.139	-0.186	NA	NA
YBR086C	NA	NA	NA	NA	NA	NA	NA	NA	NA	NA	NA	NA	NA	NA	NA	NA	NA	NA	NA	NA	NA	NA	NA	NA	NA	NA	NA	NA	NA	NA	NA	NA	NA	NA	NA	NA	NA	NA	NA	NA	NA	NA	NA	NA	NA	NA	NA	NA	NA
YBR087W	0.079	-0.189633	-0.0502402	-0.245	-0.323636	-0.494525	-0.144	0.515387	0.635442	0.021	-0.229	-0.678	-0.387183	0.342405	0.226	0.0494197	0.0436832	0.263	-0.0255684	0.182663	-0.144	-0.02	NA	NA	NA	NA	NA	NA	NA	NA	NA	NA	NA	NA	NA	NA	NA	0.501348	0.380833	NA	-0.0609095	-0.0986231	NA	0.218419	0.496861	NA	NA	NA	NA
YBR088C	0.057	NA	0.0255273	-0.141	NA	4.73328	-0.068	NA	0.472861	0.108	-0.127	0.219	NA	3.09998	0.027	NA	2.87313	-0.088	NA	0.506287	0.101	0.128	x	-0.2641	-0.0026	-0.0168	-0.131595	NA	NA	-0.302359	NA	NA	0.0540999	NA	NA	0.0125316	-0.22	0.452276	0.513504	0.197	-0.213768	0.232198	-0.07	0.505692	-2.82468	0.091	0.166	NA	NA
YBR089W	0.108	0.136456	NA	-0.036	-0.158241	NA	-0.045	0.256966	NA	0.045	0.161	0.485	0.511661	NA	0.122	0.0719616	NA	0.182	0.3733	NA	-0.225	-0.101	NA	NA	NA	NA	NA	NA	NA	NA	NA	NA	NA	NA	NA	NA	-0.594	0.347856	NA	-0.121	0.082019	NA	-0.494	0.131297	NA	0.265	-0.022	NA	NA
YBR090C	-0.45	0.534219	0.549686	0.209	-0.373354	-0.218007	-0.153	0.240754	0.182654	-0.035	-0.147	-0.423	0.277029	0.847794	0.046	-0.328986	-0.329947	-0.314	0.286091	0.719487	0.142	0.028	0.0203	0.0962	0.0783	-0.0721	0.0417237	0.418988	-0.0609753	0.0568855	0.439613	-0.0453089	0.0950675	-0.159247	0.160114	-0.0297042	0.184	0.513066	0.57985	-0.054	-0.0501494	0.68996	0.027	0.143528	-0.450461	0.07	-0.064	-0.207	-0.007
YBR090C-A	0.072	-0.0502372	0.192306	-0.004	-0.148467	-0.210953	-0.097	0.383842	0.231494	0.056	0.031	-0.093	0.318687	0.0490999	0.241	0.0584706	-0.135347	0.077	0.0747919	0.651552	-0.065	0.081	-0.5721	-0.028	-0.0368	0.0498	-0.245161	-0.3807	-0.140999	0.0630242	-0.198194	-0.223502	0.0893189	-0.514265	-0.0298565	-0.0768193	-0.017	0.122195	0.355331	0.076	-0.00968422	-0.123619	0.045	0.167193	0.72262	-0.05	0.098	0.457	0.036
YBR091C	-0.003	NA	-0.638605	-0.511	NA	-0.20754	-0.112	NA	0.142216	-0.198	-0.336	-0.28	NA	-0.805382	-0.639	NA	-0.325013	0.227	NA	0.148017	-0.356	-0.464	NA	NA	NA	NA	NA	NA	NA	NA	NA	NA	NA	NA	NA	NA	-0.11	-0.302332	0.0814119	-0.162	-0.106898	-0.181796	-0.093	-0.304647	0.159942	-0.255	-0.093	NA	NA
YBR092C	-0.056	0.235252	0.510954	0.071	0.116757	0.55678	0.073	0.0931679	-0.0974542	-0.077	0.025	-0.034	0.352788	0.453618	0.101	-0.0372217	-0.239078	-0.109	0.226728	0.256206	0.025	0.045	-0.044	0.0493	0.0596	-0.0192	-0.161743	0.329721	0.373263	0.265407	0.268876	0.0774088	0.244183	0.0870183	0.0622444	-0.102723	-0.045	0.400988	0.193938	0.006	0.212516	-0.0768663	0.071	-0.325589	0.288168	-0.108	-0.151	-0.006	0.331
YBR093C	0.044	-0.282147	0.011172	-0.009	0.0935546	0.000298003	-0.052	0.153876	0.129317	0.046	0.02	-0.072	0.257005	0.115634	0.256	-0.147766	-0.0167293	0.133	0.590572	0.064399	0.126	0.22	-0.2192	0.0804	0.0927	0.095	-0.183546	0.382042	0.150587	0.0841666	-0.342081	-0.343747	-0.105319	0.289511	-0.0977116	0.0686897	NA	0.360867	0.474245	0.124	-0.102724	0.0801184	NA	0.022455	0.358524	NA	NA	0.108	-0.026
YBR094W	0.191	0.147209	0.0692486	-0.208	0.210861	-0.0940187	-0.09	0.313334	0.521061	0.053	0.085	0.083	0.0925342	0.392493	0.048	0.192995	-0.163249	-0.07	-0.289902	-0.0772871	0.085	0.117	0.0684	0.0143	0.1631	-0.205	-0.188013	-0.303957	0.151471	-0.0810056	-0.509191	-0.571184	-0.137822	-0.0611759	0.542237	0.109788	-0.079	0.357854	0.37485	0.018	0.28392	-0.0881354	0.051	-0.265088	0.0174171	-0.121	0.088	-0.075	0.127
YBR095C	-2.355	-1.0696	-0.559435	NA	-2.56837	NA	NA	NA	NA	NA	NA	-2.327	0.459194	0.778053	NA	-1.87359	-1.47854	NA	1.15886	1.05491	NA	NA	NA	NA	NA	NA	NA	NA	NA	NA	NA	NA	NA	NA	NA	NA	2.115	0.509569	0.306832	NA	0.845484	1.05136	NA	0.688467	0.214135	NA	NA	NA	NA
YBR096W	0.057	NA	NA	-0.077	NA	NA	0.106	NA	NA	0.035	0.008	-0.14	NA	NA	0.116	NA	NA	0.249	NA	NA	-0.314	-0.31	x	-0.05	-0.0431	0.394	NA	NA	NA	-0.010871	NA	NA	0.0248649	NA	NA	-0.138064	0.149	NA	NA	-0.05	NA	NA	NA	NA	NA	-0.026	NA	NA	NA
YBR097W	NA	NA	NA	NA	NA	NA	NA	NA	NA	NA	NA	NA	NA	NA	NA	NA	NA	NA	NA	NA	NA	NA	NA	NA	NA	NA	NA	NA	NA	NA	NA	NA	NA	NA	NA	NA	NA	NA	NA	NA	NA	NA	NA	NA	NA	NA	NA	NA	NA
YBR098W	-0.202	-1.25836	-2.55944	-0.92	-0.353776	-0.533509	0.416	-0.552549	-1.68242	-1.03	-1.172	0.039	-2.07887	-3.73291	-1.356	0.0507572	-0.780052	-0.301	-2.32558	-1.83262	-1.324	-0.78	0.0058	-1.2077	-0.1143	-0.9055	0.40603	-2.018	-1.92874	-1.28983	-0.103709	-0.679181	-0.0675923	-1.21092	-0.630167	-0.890415	NA	-2.45567	-2.0151	NA	-0.141777	0.208599	NA	-1.53743	-1.26503	NA	NA	-0.537	-1.204
YBR099C	-0.312	-1.89015	-2.06423	-1.108	-0.221812	-0.551431	-0.063	-0.863791	-0.675221	-0.807	-1.185	-0.472	-2.02017	-2.54048	-1.294	-0.316005	0.00420737	0.036	-1.47673	-1.83384	-1.17	-1.17	0.3838	-1.0796	0.1585	-0.689	0.0697793	-3.03018	-1.34377	-1.0874	-0.564474	-0.0271043	-0.00252396	-0.572985	-1.19978	-0.775452	0.25	-1.43598	-1.25388	-0.944	-0.259105	0.0712285	-0.028	-1.11092	-1.76781	-0.74	-0.906	0.254	-1.637
YBR100W	-0.159	0.297014	-0.465278	-0.33	0.740532	0.110615	0.059	-0.0269372	-0.313183	-0.216	-0.422	-0.394	-0.685504	-0.525059	-0.229	-0.325717	-0.169851	-0.056	-0.122326	-0.183082	-0.346	-0.229	0.0326	-0.4765	0.1093	-0.2864	0.265095	0.0425241	0.0238949	-0.402444	0.23174	0.410105	0.0978457	-0.445592	-0.429263	-0.315955	0.07	-0.401305	-0.113595	-0.209	0.135692	0.205649	-0.018	-0.333917	0.0333212	-0.144	-0.273	-0.093	-0.575
YBR101C	0.116	0.441359	0.391955	0.06	-0.246442	-0.248751	-0.223	0.113841	0.799041	0.067	0.192	0.654	0.759703	0.296782	0.399	-0.0129936	-0.29634	-0.199	0.635294	0.590117	0.334	0.214	-0.7881	0.0515	-0.2475	0.1493	-0.534377	0.298012	-0.0440801	0.331779	-0.143177	0.0553578	0.0233451	0.584967	-0.276949	0.0903206	-0.547	-0.651367	0.39774	0.118	-0.543558	-0.0791237	-0.399	-0.154477	-0.162078	0.131	0.014	0.797	-0.013
YBR102C	0.613	NA	-0.256872	0.241	NA	-0.218007	0.001	-0.734155	-0.138096	0.04	-0.002	0.881	NA	0.0544185	-0.151	0.296334	-0.134363	-0.069	NA	0.328941	0	0.14	NA	NA	NA	NA	NA	NA	NA	NA	NA	NA	NA	NA	NA	NA	NA	NA	0.678801	NA	NA	-0.276367	NA	NA	0.559932	NA	NA	NA	NA
YBR103W	-0.467	0.176558	0.2061	0.197	-0.455476	0.366955	0.031	0.182013	-0.682417	-0.407	-0.109	-0.493	0.661856	-0.629371	-0.294	-0.242086	0.292369	-0.255	0.22597	-0.589997	-0.103	-0.366	-0.0459	0.1176	-0.2908	0.4437	0.276441	0.573646	-0.00273609	0.211901	0.132457	-0.486536	-0.224669	-0.415033	-0.386713	-0.387858	0.275	0.223814	-0.818699	-0.48	-0.533574	-0.905572	-0.21	-0.565693	-0.69769	-0.67	-0.637	-0.159	-0.425
YBR104W	-0.39	0.94237	0.788488	0.256	0.734193	0.0892739	0.033	0.28521	0.133326	0.001	-0.103	0.043	0.369732	-0.0240076	0.001	0.249942	-0.0984008	-0.124	0.0169456	0.179759	0.116	0.073	0.1245	-0.0077	0.043	0.0149	0.300832	0.0251071	-0.180903	0.131447	0.295992	0.0537575	0.117991	0.209092	-0.203567	-0.00110923	0.124	0.651908	0.48371	0.038	0.0559041	0.362987	0.118	0.385398	-0.319885	-0.097	0.014	-0.576	0.394
YBR105C	0.045	0.398003	0.0255273	-0.289	0.26452	0.451844	0.052	-0.678302	-0.734884	-0.379	-0.276	0.369	0.13592	0.123828	0.11	0.21893	-0.41965	0.257	-0.607436	-0.480424	-0.905	0.2	-0.1453	-0.342	-0.2123	0.0514	-0.019373	-0.325182	-0.321446	-0.315964	-0.361981	-0.107515	-0.182761	0.150805	-0.0452044	0.00805258	NA	-0.898465	-0.412432	NA	-0.13644	-0.440494	NA	-0.224357	-0.133789	NA	NA	0.114	-0.129
YBR106W	-0.814	1.47097	1.59778	0.812	0.616055	0.583914	-0.104	0.633216	0.888871	0.774	0.26	-0.872	1.18935	1.12933	0.579	0.282121	-0.439549	-0.148	-1.08432	0.214106	0.029	-0.171	NA	NA	NA	NA	NA	-2.22282	-1.08074	NA	-2.07905	NA	NA	NA	NA	NA	NA	1.25722	0.78327	NA	-0.0618494	-0.683707	NA	-0.469263	0.318723	NA	NA	NA	NA
YBR107C	0.222	0.225853	-0.0250988	-0.253	0.201017	-0.149198	-0.086	0.0143058	-0.333082	-0.069	-0.126	NA	-0.243006	-0.361923	NA	0.18671	-0.258977	NA	-0.0301776	-0.251196	NA	NA	-0.0976	-0.0726	-0.0767	-0.0038	-0.0880053	-0.183292	-0.408313	-0.174015	-0.204578	-0.160106	-0.213161	-0.15497	-0.408568	-0.192242	NA	0.782587	0.443153	NA	1.15864	0.215364	NA	-0.0313163	-0.266239	NA	NA	0.128	0.088
YBR108W	0.178	NA	-0.296401	-0.184	NA	-0.29601	0.056	NA	-0.0874701	-0.14	-0.186	0.126	NA	-0.121309	-0.115	NA	-0.362557	0.009	NA	-0.0894824	-0.206	-0.219	-0.0618	-0.0873	-0.0639	-0.1672	-0.085799	NA	-0.310497	-0.0598605	NA	-0.305964	-0.059684	NA	-0.179156	-0.0325979	NA	NA	-0.316266	NA	NA	0.16429	NA	NA	0.0182143	NA	NA	0.034	-0.186
YBR109C	-0.3	0.00290995	NA	0.331	-1.09147	NA	0.029	1.67184	NA	0.444	0.268	0.103	-0.209726	NA	0.126	-0.317607	NA	-0.028	0.171347	NA	-0.064	0.246	NA	NA	NA	NA	NA	NA	NA	NA	NA	NA	NA	NA	NA	NA	-0.139	0.419494	NA	0.204	-0.288985	NA	-0.302	0.580692	NA	0.265	-0.048	NA	NA
YBR110W	0.168	NA	0.467532	-0.362	NA	0.420394	-0.068	NA	-0.360489	-0.276	-0.369	0.629	NA	-0.683527	-0.123	NA	-0.531011	0.102	NA	0.107375	-0.478	-0.192	NA	NA	NA	NA	NA	NA	NA	NA	NA	NA	NA	NA	NA	NA	NA	NA	-0.0631176	NA	NA	-0.893499	NA	NA	0.801671	NA	NA	NA	NA
YBR111C	-0.259	NA	NA	-0.101	NA	NA	0.174	NA	NA	-0.062	-0.11	-0.673	NA	NA	0.112	NA	NA	0.087	NA	NA	0.006	-0.055	-0.3377	-0.015	0.1669	0.0519	-0.323968	NA	NA	-0.136736	NA	NA	-0.0507631	NA	NA	-0.204045	0.227	NA	NA	-0.058	NA	NA	0.302	NA	NA	-0.089	-0.194	NA	NA
YBR111W-A	NA	NA	NA	NA	NA	NA	NA	NA	NA	NA	NA	NA	NA	NA	NA	NA	NA	NA	NA	NA	NA	NA	NA	NA	NA	NA	NA	NA	NA	NA	NA	NA	NA	NA	NA	NA	NA	NA	NA	NA	NA	NA	NA	NA	NA	NA	NA	NA	NA
YBR112C	-0.191	NA	NA	-0.102	NA	NA	0.244	NA	NA	-0.215	-0.192	-0.54	NA	NA	0.207	NA	NA	NA	NA	NA	NA	NA	NA	NA	NA	NA	NA	NA	NA	NA	NA	NA	NA	NA	NA	NA	NA	NA	NA	NA	NA	NA	NA	NA	NA	NA	NA	NA	NA
YBR113W	0.28	0.51536	-0.551782	-0.17	0.338521	-0.750228	-0.312	1.73833	1.0476	0.515	0.612	0.112	0.207655	-0.191975	-0.081	0.433838	0.15869	-0.053	-0.0110688	0.11557	0.087	0.048	-0.1785	0.1209	0.1947	-0.1605	-0.000771994	-1.56677	-0.11643	-0.0081191	-1.95352	0.0374975	0.0434822	-0.710489	0.0790779	0.0173829	NA	0.394926	-0.180833	NA	-0.654589	0.0483061	NA	1.13263	0.259693	NA	NA	0.544	-0.492
YBR114W	0.168	NA	-0.339757	-0.205	3.60156	-0.471582	-0.132	-0.149193	0.252488	0.034	0.216	-0.263	1.72223	-0.0795683	0.107	-0.288628	-0.66681	-0.074	2.89582	0.63987	0.326	0.108	-0.2441	0.0669	0.1231	-0.0801	-0.331801	-0.22282	-0.271561	0.0949132	NA	-0.217927	-0.0493474	NA	0.173677	0.00373858	NA	2.90189	-0.278131	NA	1.19341	-0.266716	NA	2.2219	-0.0406793	NA	NA	0.218	-0.123
YBR115C	0.161	0.37006	0.175041	-0.066	-0.119184	-0.666598	-0.089	0.224931	0.263543	-0.102	0.063	-0.027	0.124861	0.0901333	-0.045	0.12146	-0.367603	0.054	-0.0147919	0.605382	-0.017	0.163	x	x	x	0.6755	NA	1.09911	NA	NA	-0.079047	NA	NA	2.81307	0.35276	NA	NA	0.355194	0.401989	NA	0.201143	0.717459	NA	-0.0248717	-0.0113921	NA	NA	NA	NA
YBR116C	0.113	-0.0588761	0.562443	-0.111	0.0379663	0.00914241	-0.003	0.271139	0.220907	-0.224	-0.016	-0.155	-0.0217576	-0.307523	0.13	-0.557276	-0.678762	0.062	0.133321	-0.232191	-0.274	0.271	-0.2601	-0.0302	-0.0758	0.0599	-0.100666	0.157784	-0.179168	-0.0334586	0.20426	0.173865	0.000801053	-0.000616915	0.161913	0.0841562	NA	0.705194	0.242702	NA	-0.0867003	0.16429	NA	0.180079	-0.0047468	NA	NA	0.167	-0.086
YBR117C	-0.072	NA	NA	NA	NA	NA	NA	NA	NA	-0.173	0.039	NA	NA	NA	NA	NA	NA	NA	NA	NA	NA	NA	NA	NA	NA	NA	NA	NA	NA	NA	NA	NA	NA	NA	NA	NA	0.092	NA	NA	-0.23	NA	NA	-0.206	NA	NA	NA	NA	NA	NA
YBR118W	-0.417	NA	NA	NA	NA	NA	NA	NA	NA	NA	NA	NA	NA	NA	NA	NA	NA	NA	NA	NA	NA	NA	NA	NA	NA	NA	NA	NA	NA	NA	NA	NA	NA	NA	NA	NA	NA	NA	NA	NA	NA	NA	NA	NA	NA	NA	NA	NA	NA
YBR119W	0.067	NA	0.200614	-0.208	NA	0.734687	0.239	NA	-1.98198	-1.049	-0.882	0.384	NA	-0.929766	-0.689	NA	-0.247763	-0.244	NA	0.203771	0.001	-0.418	-0.4212	0.2324	0.3573	-0.1216	-0.272819	NA	-0.0279971	0.000955744	NA	0.194889	0.233413	NA	-0.325312	0.04956	NA	NA	-0.754569	NA	NA	0.399283	NA	NA	0.124946	NA	NA	0.184	-0.53
YBR120C	-0.126	0.685285	1.93242	0.094	-0.0312359	1.68888	-0.058	0.397441	-0.0974542	0.339	0.232	-0.141	0.266549	1.64055	0.042	-0.229734	-0.0310845	-0.704	0.490752	1.05491	0.158	0.209	-0.0846	0.1526	0.1563	-0.0394	0.108245	0.271289	1.3343	0.129325	0.214149	2.06805	0.150958	0.119586	-1.17946	-0.0154313	0.348	0.767237	1.08444	0.436	0.342551	-0.0455021	0.566	0.190648	0.503641	-0.123	-0.032	-0.291	0
YBR121C	0.062	0.257864	-0.38758	-0.028	0.24689	-0.0487264	-0.094	0.186856	-0.0782607	-0.066	-0.034	0	0.256565	0.0814451	-0.161	0.138793	0.181187	-0.018	-0.252077	-0.0561238	-0.042	-0.22	x	0.0487	-0.0244	0.1677	NA	NA	NA	NA	NA	NA	NA	NA	NA	NA	-0.21	0.793827	0.277457	0	0.451476	-0.111871	-0.062	0.0972724	0.248082	0.118	0.057	NA	NA
YBR122C	NA	NA	NA	NA	NA	NA	NA	NA	NA	NA	NA	NA	NA	NA	NA	NA	NA	NA	NA	NA	NA	NA	NA	NA	NA	NA	NA	NA	NA	NA	NA	NA	NA	NA	NA	NA	0.384	NA	NA	-0.686	NA	NA	-0.213	NA	NA	NA	NA	NA	NA
YBR123C	0.358	-0.00890661	NA	-0.151	-0.0408928	NA	-0.034	0.175079	NA	-0.172	-0.119	-0.168	0.00763068	NA	-0.154	0.355228	NA	-0.045	-0.242143	NA	0.016	0.035	NA	NA	NA	NA	NA	NA	NA	NA	NA	NA	NA	NA	NA	NA	-0.497	0.407832	NA	0.193	-0.0348613	NA	0.02	0.0986148	NA	-0.196	0.059	NA	NA
YBR124W	0.037	0.794076	0.541227	0.121	0.625014	0.273846	0.05	-0.103389	0.0364015	-0.063	-0.17	0.177	-0.167251	-0.183191	0.102	-0.398373	-0.422509	-0.024	0.221908	0.668215	-0.109	-0.007	NA	NA	NA	NA	NA	NA	NA	NA	NA	NA	NA	NA	NA	NA	0.012	0.268289	0.257922	0.212	-0.448457	-0.287057	0.127	0.541836	0.34808	0.046	0.069	NA	NA
YBR125C	0.224	-0.266887	-0.0264674	-0.412	0.441726	-0.0869017	-0.062	-0.113422	0.595117	-0.197	-0.412	0.181	-0.667934	-1.60943	-0.88	-0.174116	-0.700439	0	-0.0596788	0.33808	-0.532	-0.454	-0.471	-0.299	-0.0659	-0.1502	-0.435549	-0.2913	0.109086	-0.292832	-0.447087	-0.0189304	-0.133152	-0.0339591	-0.0786724	-0.124489	-0.163	-0.804262	-0.398425	-0.269	-0.720337	-0.487144	-0.182	0.103843	-0.261168	-0.033	-0.329	0.546	-0.417
YBR126C	-0.084	NA	NA	-1.243	NA	NA	0.186	NA	NA	-2.45	-1.348	-1.467	NA	NA	0.025	NA	NA	0.039	NA	NA	-0.012	-0.596	-0.0839	-0.1441	0.0843	0.0053	0.16802	NA	NA	-0.00650352	NA	NA	-0.0127007	NA	NA	-0.0538669	0.339	NA	NA	-0.094	NA	NA	0.032	NA	NA	0.111	0.027	-0.041	0.095
YBR127C	NA	NA	NA	NA	NA	NA	NA	NA	NA	NA	NA	NA	NA	NA	NA	NA	NA	NA	NA	NA	NA	NA	NA	NA	NA	NA	NA	NA	NA	NA	NA	NA	NA	NA	NA	NA	NA	NA	NA	NA	NA	NA	NA	NA	NA	NA	NA	NA	NA
YBR128C	0.119	0.97876	0.78129	0.138	0.926395	0.421111	0.289	-0.0159264	0.585356	0.044	-0.138	-0.495	0.119912	0.507859	0.291	-0.419873	0.0799909	0.49	0.711397	0.215372	-0.146	-0.159	0.1591	-0.0789	0.031	-0.088	0.0998521	-0.326656	-0.290794	-0.0479626	0.437528	-0.111629	-0.00553847	-0.478126	-0.325312	-0.0801086	-0.331	0.114107	0.0383431	-0.179	0.0955603	0.111935	-0.148	0.13317	0.463774	-0.451	-0.154	0.168	-0.15
YBR129C	0.358	0.181623	0.406349	-0.077	-0.114652	-0.0887244	0.172	0.389227	-0.0551434	0.098	-0.123	-0.197	0.735285	0.364223	0.384	0.347865	-0.238651	0.068	0.468924	0.528225	0.093	0.208	-0.2737	-0.0145	-0.022	0.0168	-0.217488	0.137076	-0.132185	0.0311913	0.173934	0.240517	0.056954	0.0244576	0.140351	0.0476321	-0.588	-0.0326606	0.171395	0.043	0.118446	-0.152815	0.089	0.504042	0.744221	-0.005	-0.21	0.04	0.008
YBR130C	0.351	-0.333961	0.0673474	-0.215	-0.0650912	-0.276183	-0.31	0.598935	0.662792	0.379	0.215	-0.181	-0.214955	0.281819	0.157	-0.247671	-0.0852011	0.056	0.540471	0.453457	0.09	0.169	0.0501	0.1347	0.0534	-0.0215	-0.0938593	-0.320118	-0.338014	-0.00245407	-0.695718	-0.102486	-0.00225746	-0.388561	-0.287129	-0.00750033	-0.088	0.542805	0.354884	0.359	0.253279	0.0674011	0.399	-0.00912052	0.383002	-0.161	0.054	-0.132	0.04
YBR131W	-0.49	0.357819	-0.484667	0.192	0.368065	0.382222	0.186	-0.603759	-0.930344	-0.453	-0.486	-0.283	-0.0683182	0.334446	0.178	0.203225	-0.0943311	0.176	-0.274103	-0.3944	-0.164	-0.222	-0.1359	-0.3431	-0.042	-0.0141	0.000775434	-1.25677	-0.00196149	-0.187832	-0.079047	0.258504	-0.132619	-0.303864	-0.760249	-0.0268056	NA	-0.230564	0.341597	NA	0.303032	0.141266	NA	-0.650226	-0.396823	NA	NA	0.456	-0.203
YBR132C	NA	NA	NA	NA	NA	NA	NA	NA	NA	NA	NA	NA	NA	NA	NA	NA	NA	NA	NA	NA	NA	NA	NA	NA	NA	NA	NA	NA	NA	NA	NA	NA	NA	NA	NA	NA	NA	NA	NA	NA	NA	NA	NA	NA	NA	NA	NA	NA	NA
YBR133C	NA	-0.48464	-0.694365	NA	1.01659	-1.00299	NA	NA	-0.274332	NA	NA	NA	NA	-1.21196	NA	0.296334	-0.239078	NA	-0.426106	-1.17457	NA	NA	NA	NA	NA	NA	NA	NA	-0.702227	NA	-0.079047	-1.41615	NA	1.87447	0.326764	NA	NA	-0.268039	-0.239656	NA	-1.39155	-0.158094	NA	2.70733	0.079205	NA	NA	NA	NA
YBR134W	-0.095	-0.121123	-0.220148	-0.241	-0.157601	-0.157596	-0.045	-0.0788036	-0.201222	-0.3	-0.159	-0.385	0.137266	-0.66466	0.011	0.196799	-0.466527	0.098	-0.206393	0.175999	-0.129	-0.181	-0.044	-0.0936	-0.1014	0.079	-0.0640728	0.0800269	-0.119213	-0.0893761	-0.294436	0.96944	0.0569831	-0.200814	-0.624074	-0.310371	0.054	-0.314432	0.0716766	-0.138	0.120848	0.123119	0.046	-0.0504794	0.016387	-0.389	-0.352	0.689	-0.117
YBR135W	0.159	NA	0.334976	-0.096	NA	0.266926	0.054	NA	0.231853	-0.002	-0.161	-0.326	NA	0.0125182	0.17	NA	0.103385	0.133	NA	0.296694	-0.155	0.114	NA	NA	NA	NA	NA	NA	NA	NA	NA	NA	NA	NA	NA	NA	NA	NA	0.0654926	NA	NA	-0.0346138	NA	NA	-0.0840357	NA	NA	NA	NA
YBR136W	-0.126	0.456943	-0.0986521	-0.033	-0.468834	-1.03656	0.028	0.698804	1.08697	-0.202	-0.197	-0.116	1.0395	0.667022	0.053	0.531963	-0.248538	-0.427	-0.661735	0.0164334	0.11	0.474	NA	NA	NA	NA	NA	NA	NA	NA	NA	NA	NA	NA	NA	NA	-0.279	0.351275	0.384	0.349	0.0851548	-0.558315	0.04	0.319685	0.542082	0.068	-0.024	NA	NA
YBR137W	-0.054	0.462508	0.138002	0.315	0.210535	-0.935608	0.496	-0.0783716	-0.434489	-0.007	-0.097	0.414	0.564227	-0.870272	0.008	0.076932	-2.41965	-0.162	0.0702313	1.48787	0.393	0.236	-0.3091	0.0348	0.1348	-0.0559	-0.0800056	-0.0237203	0.388747	0.0851154	0.103047	0.152874	0.109589	-0.0935696	0.00301352	-0.142633	-0.207	0.490407	0.00058551	0.154	0.152766	-0.50592	0.196	0.312946	1.50093	0.001	-0.002	0.325	0.017
YBR138C	0.199	0.195027	-0.326316	0.101	-0.248997	-0.234248	0.04	0.747429	-0.181518	-0.062	0.114	0.196	0.433332	0.0150922	0.027	0.049322	-0.453008	-0.238	0.286317	0.460422	0.173	0.124	-0.0751	-0.0792	-0.0551	0.0314	-0.0671271	0.214043	0.0125651	0.0377658	0.344761	-0.108503	-0.00367055	-0.206446	0.485115	-0.0713782	-0.442	0.349838	-0.278131	-0.383	0.428428	0.187307	0.083	0.126399	-0.298534	-0.292	-0.127	-0.082	-0.042
YBR139W	-0.021	-0.666478	-0.201883	0.149	-0.208967	-0.481042	0.011	0.336234	1.01107	-0.178	0.037	0.344	0.123745	0.314994	-0.021	-0.502968	0.0804238	-0.041	0.555035	-0.34563	0.169	0.189	-0.2457	0.0822	0.0323	-0.0499	-0.158693	0.350365	0.616117	0.109168	0.408891	0.837717	-0.0420124	-0.0883733	0.120752	0.155957	-0.097	0.657961	0.236443	0.137	0.193408	0.308135	0.076	0.210311	-0.102762	0.211	-0.128	0.388	-0.036
YBR140C	0.067	0.0380382	0.35415	-0.358	-0.70689	0.262618	-0.386	0.67247	0.426108	-0.465	-0.121	0.271	0.336938	0.12074	-0.263	-0.201165	-0.135857	-0.146	-5.09853	-0.0299814	-0.265	-0.395	NA	NA	NA	NA	NA	NA	NA	NA	NA	NA	NA	NA	NA	NA	0.001	-0.972583	0.0811975	0.076	-0.0180965	-0.715501	-0.101	-0.178032	-0.170315	-0.08	-0.424	NA	NA
YBR141C	0.187	0.421442	-0.371363	-0.042	0.311599	-0.676298	-0.091	-0.100613	-0.451091	0.001	-0.057	0.549	-0.277772	-0.30941	-0.22	-0.227599	-0.981044	-0.172	-0.351252	0.469945	-0.064	-0.122	-0.1097	-0.0688	-0.0165	0.0208	-0.137734	-0.166895	0.193884	-0.0832823	-0.0847607	0.549372	-0.0867471	0.0903084	-0.473066	-0.00189719	-0.125	-0.197649	1.2644	-0.068	0.119407	0.353768	-0.034	0.159838	0.828737	0.119	0.375	0.369	0.034
YBR142W	-0.177	0.0628478	NA	-0.132	0.0937605	NA	0.024	-0.0476549	0.23012	-0.093	-0.174	0.247	0.110334	NA	-0.207	-0.128551	NA	-0.214	0.138957	0.179236	-0.081	0.064	NA	NA	NA	NA	NA	NA	NA	NA	NA	NA	NA	NA	NA	NA	-0.232	0.434162	0.510365	0.076	0.13896	0.484172	-0.034	0.186592	NA	0.069	0.232	NA	NA
YBR143C	-0.056	0.920875	NA	-0.094	0.675556	NA	-0.153	-0.491299	0.200627	0.109	-0.04	0.056	0.170689	NA	-0.287	-0.414159	NA	-0.313	0.772674	0.63987	-0.074	-0.029	NA	NA	NA	NA	NA	NA	NA	NA	NA	NA	NA	NA	NA	NA	-0.116	0.283565	0.300229	0.286	-0.235436	0.510628	0.162	0.77847	NA	0.156	0.285	NA	NA
YBR144C	-0.279	-0.147845	-0.269929	-0.151	0.100332	0.181923	-0.035	-0.390694	-0.512492	-0.148	-0.224	-0.2	-0.313022	-1.00656	-0.274	-0.146609	-0.22676	-0.037	-0.0898229	-0.172628	-0.124	-0.135	-0.1452	-0.0102	0.0298	0.0348	-0.0425618	0.125702	-0.271345	0.133968	0.102019	-0.599783	0.0613273	0.282094	0.408173	0.093524	0.289	-0.439805	-0.399317	-0.108	0.137665	0.0996473	0.187	-0.0783339	-0.473864	-0.231	-0.316	0.104	-0.156
YBR145W	0.111	0.27279	0.278508	0.074	0.59006	-0.613145	0.057	-0.414537	0.356577	-0.039	0.069	-0.932	0.024257	-0.743293	-0.188	-0.179245	-1.0724	-0.041	0.474358	0.674163	0.073	-0.006	0.0358	0.0605	0.0272	0.0123	-0.0536974	0.304195	-0.512264	0.00893566	-0.148868	0.413782	0.00612559	0.0641349	0.391754	0.0937402	0.098	0.0930279	0.553115	0.063	-0.373633	0.573069	0.025	0.707326	0.668132	0.149	0.081	0.338	-0.148
YBR146W	-0.078	0.2772	1.07283	0.235	-0.185041	0.840886	-0.041	0.637403	0.0135771	0.32	0.357	-0.089	0.570225	-0.270857	0.061	-0.184291	-0.215509	-0.011	NA	0.13291	0.098	0.524	-0.0303	-0.0139	0.0974	0.0994	0.150908	NA	0.0681248	0.115912	NA	0.0342962	0.185903	NA	-0.140888	0.0579286	NA	NA	0.515419	NA	NA	0.466397	NA	NA	0.107219	NA	NA	-0.073	-0.008
YBR147W	0.388	0.495837	0.762493	0.147	0.372252	-0.481042	0.004	0.232114	0.932293	0.093	0.159	0.602	0.550462	-0.636985	0.152	-0.259482	-0.106575	0.35	0.552089	0.350363	0.035	0.216	-0.0947	0.017	-0.0253	0.0082	-0.13465	0.397233	0.335166	0.0857209	0.338038	0.357989	0.14861	0.014765	-0.249141	-0.13477	-0.478	-0.0597967	0.535857	0.25	-0.530179	-0.529379	0.049	0.689245	0.952184	0.138	0.138	0.261	0.15
YBR148W	0	0.558782	-0.113748	0.093	0.139449	-0.115525	0.127	0.370524	0.191115	-0.014	-0.08	0.283	-0.110874	0.325048	0.047	-0.0165485	0.338149	0.039	0.374794	0.235871	-0.024	0	-0.1694	-0.0653	-0.0725	0.1802	-0.202806	0.179939	-0.30408	-0.0261339	0.551379	-0.151757	0.0235623	-0.0942754	-0.10002	-0.106753	-0.162	0.472342	-0.102451	-0.036	0.373175	0.00436817	0.056	-0.0293523	0.00725513	-0.142	-0.098	0.133	-0.047
YBR149W	0.201	1.19343	0.4515	0.281	2.94259	0.0266149	0.275	-0.331031	0.211177	0.189	0.004	NA	0.974616	-0.623809	NA	-1.4692	-0.58495	NA	NA	0.818345	NA	NA	-0.4767	0.1568	0.0305	0.1736	-0.0250243	NA	0.0296854	0.29754	NA	-0.0756029	0.0390269	NA	0.15747	0.0477127	NA	NA	0.104813	NA	NA	0.0524082	NA	NA	0.253728	NA	NA	-0.036	0.192
YBR150C	0.196	NA	0.639059	0.387	NA	0.221616	0.28	0.43577	0.212457	0.056	0.077	0.344	NA	0.349796	0.238	NA	0.163876	-0.019	NA	0.432092	0.467	0.267	-0.5313	0.1744	-0.1199	0.3633	-0.30393	0.369755	-0.104089	0.0515515	-0.0119328	-0.440939	-0.188232	0.688061	0.973346	0.324787	NA	1.2535	0.588245	NA	0.0636398	0.0371655	NA	0.812508	1.03523	NA	NA	1.128	-0.102
YBR151W	0.371	0.543052	NA	0.235	-0.111992	NA	-0.138	0.604789	NA	0.146	0.062	0.043	0.774067	NA	0.572	-0.634953	NA	-0.278	0.972057	NA	0.581	0.532	-0.6511	0.7502	0.2439	0.1558	-0.382937	0.68407	NA	0.644453	-0.294776	NA	0.129994	0.230133	NA	0.288625	-0.093	0.526213	NA	0.339	-0.303018	NA	0.057	0.697478	NA	0.283	0.295	0.643	0.227
YBR152W	0.144	-0.119765	NA	0.198	-0.244367	NA	0.085	0.314754	NA	0.149	-0.035	0.568	0.348611	NA	-0.007	0.156728	NA	-0.128	-0.178585	NA	-0.124	0.026	NA	NA	NA	NA	NA	NA	NA	NA	NA	NA	NA	NA	NA	NA	-0.265	0.54583	NA	0.027	-0.0399061	NA	-0.078	0.459124	NA	0.218	0.157	NA	NA
YBR153W	-0.109	0.837288	0.181178	0.133	0.514092	0.251351	0.151	0.243125	0.0362972	-0.086	-0.01	0.301	0.255661	-0.104516	-0.031	0.423446	-0.046526	-0.082	-0.298645	-0.252374	-0.156	-0.042	NA	NA	NA	NA	NA	NA	NA	NA	NA	NA	NA	NA	NA	NA	-0.117	0.0226774	0.458835	0.097	-0.274032	0.114769	-0.009	0.393786	0.439586	0.052	0.38	NA	NA
YBR154C	-0.365	-0.618941	NA	-0.224	0.109702	NA	0.095	0.148488	NA	-0.156	-0.81	-0.574	-0.563526	NA	-0.138	0.0242549	NA	0.124	-0.154027	NA	-0.023	-0.686	NA	NA	NA	NA	NA	NA	NA	NA	NA	NA	NA	NA	NA	NA	0.147	0.37966	NA	-0.128	0.256143	NA	-0.079	0.228025	NA	-0.122	-0.505	NA	NA
YBR155W	0.15	0.265607	-0.111976	0.039	-0.238126	-0.0335829	-0.033	0.471798	0.790071	0.002	0.079	0.085	0.226741	0.442373	-0.145	-0.120334	0.357958	-0.245	-0.368519	-0.981618	-0.048	0.185	NA	NA	NA	NA	NA	NA	NA	NA	NA	NA	NA	NA	NA	NA	-0.383	0.0240147	-0.209744	0.21	0.00294571	-1.60272	-0.087	0.20787	0.83379	0.314	0.298	NA	NA
YBR156C	0.106	NA	-0.858996	-0.389	NA	-0.517568	0.055	NA	-0.338462	-0.153	-0.416	0.37	1.30719	-0.328552	-0.294	NA	-0.0935367	0.121	NA	-0.253582	-0.526	-0.221	0.0847	-0.8903	-0.3484	-0.0878	-0.11171	NA	-1.85835	-0.575376	NA	-0.201134	-0.196044	NA	-1.02575	0.0154714	NA	NA	-0.500523	NA	NA	-0.00826924	NA	NA	-1.08856	NA	NA	0.773	-1.003
YBR157C	0.051	0.207238	0.445431	0.191	0.060314	0.142395	0.134	0.457143	0.474797	0.117	0.063	0.037	0.340358	-0.519415	0.234	-0.191331	-0.714611	-0.224	-0.168309	0.62645	0.447	0.267	-0.1942	-0.1087	0.0462	-0.0657	-0.245951	0.607255	0.196102	-0.145263	0.33599	-0.262163	-0.141972	0.3599	-0.0801998	0.0963214	NA	0.157725	-0.318208	NA	0.681907	-0.510434	NA	-0.211674	0.393458	NA	NA	0.067	0.13
YBR158W	0.245	NA	0.780415	0.272	NA	NA	0.352	NA	NA	0.061	0.164	0.129	NA	NA	-0.101	NA	NA	-0.807	NA	NA	0.444	0.127	-1.0497	-0.1325	-0.0877	0.1781	-0.93083	0.390156	NA	0.104449	0.0193567	NA	0.0279216	0.0763373	NA	-0.184507	-0.029	0.478287	NA	0.267	-0.152189	NA	0.241	-0.00556433	NA	-0.086	0.178	0.833	0.158
YBR159W	0.209	2.10032	0.499969	0.015	4.71703	-0.0580468	-0.139	-0.149193	0.102315	0.219	0.146	0.575	-0.692809	-0.281109	-0.124	-1.70367	-0.394115	-0.096	2.89582	0.624603	0.027	0.092	-0.7045	-0.2054	0.0031	-0.0374	NA	-1.54475	-0.696473	0.0775783	NA	-0.65266	-0.0895913	NA	0.313806	0.141915	NA	0.664847	0.935465	NA	-2.26602	0.666696	NA	3.0699	0.366138	NA	NA	1.066	-0.014
YBR160W	0.209	1.10032	NA	0.006	2.66045	NA	-0.248	0.564503	0.64577	-0.078	0.06	0.241	0.414106	NA	-0.041	0.843822	NA	-0.29	0.785398	0.2211	0.083	0.058	NA	NA	NA	NA	NA	NA	NA	NA	NA	NA	NA	NA	NA	NA	NA	0.901886	0.706656	0.32	-0.0410576	0.0393868	0.071	2.41242	NA	0.146	0.459	NA	NA
YBR161W	0.091	-0.400576	0.479438	0.044	-0.18432	-0.661614	0.02	0.350378	0.567679	-0.051	-0.1	0.005	0.200276	0.2561	0.067	-0.288628	-0.531011	-0.17	0.732323	0.823582	0.103	0.109	-0.1231	-0.0161	0.0506	-0.1071	-0.141139	0.216712	-0.0506366	0.042545	-0.160347	-0.299333	-0.0832086	0.0878773	0.165013	0.00422316	-0.034	0.332191	0.465094	0.27	-0.0392531	-0.245134	0.128	0.50878	0.58059	0.05	0.057	0.113	-0.016
YBR162C	-0.862	0.274352	-0.330132	-0.276	0.341688	-0.267335	-0.301	-0.227195	-0.245977	-0.277	-0.206	-0.662	-0.310089	-0.844166	-0.584	-0.703666	-0.571653	-0.339	NA	0.0421965	-0.121	-0.225	0.6876	-0.0721	0.3697	-0.3682	NA	NA	0.0661028	NA	NA	-0.708928	NA	NA	-0.517957	NA	0.688	NA	-0.395967	-0.203	NA	0.0894274	0.343	NA	-0.877449	-0.456	-0.264	0.598	NA
YBR162W-A	0.321	0.207626	0.647016	0.108	-0.39573	0.0525738	-0.203	0.839919	0.799646	0.493	0.479	-0.469	0.171931	0.333721	0.312	-0.147048	-0.0316888	-0.044	0.0884669	0.169873	0.39	0.119	-0.2009	0.0879	0.063	0.0032	-0.165878	0.128891	-0.193748	-0.00882845	0.0800194	-0.356688	-0.022448	-0.269916	-0.0404312	-0.0174246	-0.106	0.324084	0.122407	0.15	-0.228825	0.0635488	0.181	0.687961	0.460392	0.087	0.114	0.189	0.17
YBR163W	-0.223	NA	NA	NA	NA	NA	NA	NA	NA	NA	NA	NA	NA	NA	NA	NA	NA	NA	NA	NA	NA	NA	NA	NA	NA	NA	NA	NA	NA	NA	NA	NA	NA	-0.710489	NA	NA	NA	NA	NA	NA	NA	NA	NA	-1.10003	NA	NA	NA	0.352	NA
YBR164C	0.136	-0.0046471	0.221447	0.161	-0.0218815	-0.00501374	0.023	0.396241	-0.184917	-0.004	0.092	0	-0.00999921	0.359625	-0.333	-0.251153	-0.156615	-0.392	-0.268565	-0.540251	-0.429	0.064	-0.0282	0.0707	-0.046	-0.0663	-0.0952313	0.0436945	-0.267507	0.0124212	-0.406212	-0.539003	-0.408273	0.263039	0.0897252	0.38219	0.101	0.574722	0.0499237	0.143	0.342271	-0.792736	-0.033	-1.01757	0.310996	0.179	0.195	0.274	0.091
YBR165W	0.051	-0.0180722	0.315034	-0.084	0.425057	-0.375689	0.049	-0.361738	0.635442	-0.081	-0.154	-0.235	0.394654	0.230237	-0.031	0.124153	0.3704	0.054	0.947709	-0.541929	-0.305	-0.13	-0.0697	0.101	0.4544	-0.452	-0.0252889	NA	NA	-0.197488	NA	NA	-0.125645	NA	NA	-0.230048	0.048	0.401193	-0.219714	-0.069	0.182519	-0.53252	-0.031	0.339393	0.402712	0.024	0.088	0.325	-0.58
YBR166C	NA	NA	NA	NA	NA	NA	NA	NA	NA	NA	NA	NA	NA	NA	NA	NA	NA	NA	NA	NA	NA	NA	NA	NA	NA	NA	NA	NA	NA	NA	NA	NA	NA	NA	NA	NA	NA	NA	NA	NA	NA	NA	NA	NA	NA	NA	NA	NA	NA
YBR167C	0.076	0.490698	NA	0.016	0.756001	NA	-0.045	-0.216656	NA	-0.076	0.153	-0.466	0.30129	NA	0.052	-0.124604	NA	0.034	-0.0349156	NA	0.082	0.144	NA	NA	NA	NA	NA	NA	NA	NA	NA	NA	NA	NA	NA	NA	-0.571	0.582214	3.0438	0.107	0.152185	-0.408072	-0.171	0.406156	0.866211	0.424	0.599	NA	NA
YBR168W	NA	NA	NA	NA	NA	NA	NA	NA	NA	NA	NA	NA	NA	NA	NA	NA	NA	NA	NA	NA	NA	NA	NA	NA	NA	NA	1.41318	1.58453	NA	NA	1.24288	NA	NA	-0.447454	NA	NA	NA	NA	NA	NA	NA	NA	NA	NA	NA	NA	NA	NA	NA
YBR169C	0.081	0.702987	0.266535	0.146	0.37023	0.072726	0.186	-0.180902	0.141733	-0.24	-0.5	-0.04	0.645993	0.586454	0.236	0.646277	-0.247286	0.183	-0.0734347	0.51788	-0.186	-0.107	-0.0803	0.0926	0.0683	-0.0441	-0.119211	-0.10805	-0.0717817	-0.023052	0.157714	-0.0374094	0.015315	0.0664687	0.0619596	0.00572409	-0.233	0.395779	0.172312	0.108	0.00307643	-0.192095	-0.02	-0.0278792	0.401466	-0.176	0.062	0.099	0.081
YBR170C	0.341	NA	0.201377	-0.542	NA	-0.696771	-0.224	NA	-0.964188	-0.647	-0.84	0.262	NA	-1.52061	-0.197	NA	-1.8512	0.441	NA	0.894443	-0.244	0.365	x	-0.2105	0.3926	-0.5854	-0.717296	NA	-0.289325	-0.27989	NA	-0.15907	0.256891	NA	-0.861365	-0.462874	NA	NA	-0.520987	NA	NA	-0.972857	NA	NA	0.910605	NA	NA	0.333	-0.23
YBR171W	-1.228	1.38983	NA	0.931	-1.24644	NA	0.036	-0.886159	0.317583	-0.653	-0.924	-1.278	0.381192	NA	0.625	-0.781668	NA	-1.642	-0.596031	0.0549075	NA	1.853	0.9173	0.7128	x	1.2599	0.282321	-0.0708173	-0.142139	-0.0440889	-1.24897	-0.786096	-1.07674	-0.388561	-2.44079	-0.157087	0.666	-0.448611	0.0697928	0.087	-3.89406	-3.8675	-0.779	3.3594	NA	NA	NA	0.06	-0.044
YBR172C	0.253	0.244876	-0.00704833	-0.06	0.267884	0.0661336	0.034	-0.363803	-0.583229	-0.314	-0.375	-0.001	0.23015	0.0190611	-0.075	0.0152987	-0.135782	0.048	-0.0691958	0.112353	-0.264	-0.183	-0.5756	-0.2533	-0.2951	-0.0342	-0.661682	-0.0755945	-0.255725	-0.0633815	-0.3832	-0.545235	-0.309824	-0.175452	0.122147	0.0237465	-0.16	-0.441696	-0.163959	-0.054	-0.398017	-0.529421	-0.056	-0.342805	0.186556	-0.248	-0.263	0.611	-0.129
YBR173C	-0.936	NA	-0.38951	-0.055	NA	-2.89608	-0.149	NA	2.7099	0.3	0.208	0.562	NA	-1.12241	0.228	NA	0.428347	0.234	NA	-1.33741	-0.074	-0.059	-0.9251	-0.1332	0.0515	0.1756	NA	NA	-2.08074	-0.0708129	NA	1.90578	-0.0925151	NA	-0.962742	-0.242738	-0.176	NA	1.89179	NA	1.19341	0.17689	NA	NA	1.18814	NA	NA	0.588	0.216
YBR174C	0.083	0.440319	NA	0.127	-0.219036	NA	-0.098	0.0134745	-0.321419	-0.377	-0.53	0.263	0.70025	NA	0.136	0.0961021	NA	-0.003	-0.533848	-0.367949	-0.724	-0.599	0.65	0.4661	0.1276	0.1799	-0.314555	-0.063754	0.45937	0.0403821	-0.508912	-0.931321	-0.0868193	0.228629	0.740777	0.0964116	-0.142	0.261883	-0.589717	0.13	-0.585302	-0.732597	-0.062	0.562239	NA	0.182	0.266	0.927	0.073
YBR175W	0.183	0.473173	NA	0.193	-0.324167	NA	-0.078	-0.252872	NA	-0.291	-0.169	-0.044	0.816663	NA	0.066	0.073942	1.42835	-0.56	-0.501597	NA	-0.207	-0.342	0.2626	0.3112	-0.0523	0.4017	-0.0903074	0.520615	NA	0.0866631	-0.0629274	NA	-0.129774	0.0922788	NA	0.167937	-0.174	0.356317	-0.278131	0.005	-0.098875	NA	-0.08	-0.324461	NA	0.048	0.448	1.001	0.029
YBR176W	0.164	-0.329521	NA	0.022	-0.385506	NA	0	0.634413	NA	0.28	0.106	0.406	0.248563	NA	0.089	0.105512	NA	-0.176	0.387481	NA	0.238	0.361	-0.6623	-0.0475	-0.1518	0.1749	-0.421795	-0.19058	NA	0.00672586	0.208235	NA	0.187051	-0.443009	NA	-0.032186	-0.072	0.366042	NA	0.118	0.0211387	NA	-0.001	0.127381	NA	0.2	-0.008	0.254	0.011
YBR177C	0.127	0.287693	0.404039	0.127	-0.672048	0.103921	0.09	1.07804	0.567679	-0.008	-0.204	0.163	-0.522275	0.207622	-0.127	0.176279	0.0945169	-0.439	0.334511	-0.088584	0.02	-0.027	-0.4576	0.024	-0.0706	0.1718	-0.126317	-0.187717	0.95592	0.0625264	0.132134	0.908809	-0.0566511	-0.251615	-0.695681	0.105504	-0.1	0.316924	0.139375	0.184	0.0999433	-0.531808	0.21	-0.00656466	0.331504	0.013	0.137	0.899	0.149
YBR178W	-0.267	-0.278831	NA	0.286	-0.430866	NA	0.307	0.364068	NA	-0.046	-0.121	-0.078	0.133362	NA	0	-0.0452225	NA	0.096	0.705997	NA	-0.021	-0.069	-0.1369	0.012	-0.0701	0.1207	-0.164466	0.00306097	NA	-0.0545631	-0.0428269	NA	0.0840153	-0.0443896	NA	-0.129065	0.024	0.374068	NA	0.007	-0.078397	NA	0.059	0.104661	NA	-0.07	-0.162	-0.011	0.173
YBR179C	NA	NA	NA	NA	NA	NA	NA	NA	NA	NA	NA	NA	NA	NA	NA	NA	NA	NA	NA	NA	NA	NA	1.7845	-0.2041	0.613	-0.3354	1.11969	NA	0.504224	-0.301745	-0.194524	0.420355	0.0819316	-1.4881	-0.0622779	-0.55562	NA	NA	NA	NA	NA	NA	NA	NA	NA	NA	NA	-0.822	-0.941
YBR180W	0.122	0.100322	0.234981	0.097	-0.237164	-0.0380984	0.074	-0.121712	0.132028	-0.076	0.056	0.008	0.0847985	-0.185691	0.085	0.073942	-0.00893826	0.128	1.15886	0.369016	-0.046	0.012	-0.51	-0.0225	-0.0713	0.1403	-0.551679	0.259148	-0.957356	0.049599	-0.170545	-0.0942185	-0.0745991	0.130813	0.0599778	0.139298	-0.244	0.334341	0.52309	0.038	-0.103908	-0.159393	-0.02	-0.0786554	0.536749	-0.023	0.081	0.38	0.072
YBR181C	-1.232	-0.0300742	0.10353	0.595	0.261705	-0.159114	0.005	-0.104799	0.639511	-0.855	-0.351	-0.882	0.24579	0.684944	-0.034	-0.430647	-0.0691526	-0.138	-0.284087	-0.447593	-1.131	-0.552	0.8011	0.8011	-0.0106	x	1.01229	-0.22282	-1.08074	NA	-0.494085	-2.90157	NA	-0.125526	0.674688	NA	1.107	-0.538686	0.0267241	0.124	-0.299632	-0.795095	-0.416	-0.606989	0.0726621	-0.533	-0.506	0.017	NA
YBR182C	0.107	NA	NA	-0.028	NA	NA	0.078	NA	NA	-0.042	-0.082	-0.083	NA	NA	-0.003	NA	NA	-0.023	NA	NA	-0.019	0.171	-0.1556	0.0772	0.116	-0.1008	-0.445818	-0.164522	NA	-0.201892	0.0625071	NA	-0.19449	-0.00901234	NA	0.087098	-0.063	0.427955	NA	-0.049	0.272017	NA	-0.07	0.0454014	NA	0.075	-0.1	0.24	-0.012
YBR182C-A	NA	NA	NA	NA	NA	NA	NA	NA	NA	NA	NA	NA	NA	NA	NA	NA	NA	NA	NA	NA	NA	NA	NA	NA	NA	NA	NA	NA	NA	NA	NA	NA	NA	NA	NA	NA	NA	NA	NA	NA	NA	NA	NA	NA	NA	NA	NA	NA	NA
YBR183W	0.135	NA	0.329533	0.03	NA	-0.353286	-0.046	NA	0.902546	0.126	0.02	0.215	NA	-0.406081	-0.07	NA	-0.0339329	-0.489	NA	-0.19253	0.132	0.087	-0.7893	-0.0661	-0.0906	0.0234	-0.20584	-0.14265	0.411114	-0.00818614	0.29417	0.114439	0.0601648	-0.0837062	-0.455193	0.0188323	-0.051	0.743189	-0.278131	0.019	0.237802	-0.784636	-0.085	-0.190227	0.827737	0.122	-0.023	0.352	-0.116
YBR184W	0.037	0.0238704	0.714326	0.036	-0.841679	-0.0673508	-0.058	0.972113	1.01896	0.097	0.147	-0.084	-0.0489528	-0.465836	0.085	0.243353	0.394924	0.028	0.42229	0.187621	0.076	0.072	-0.3335	0.0792	-0.0269	0.0487	-0.20067	0.498464	0.558672	0.100167	0.0513496	0.567912	0.0461309	0.0789442	-0.517957	-0.00629259	NA	0.588688	0.711528	NA	0.0843148	-0.0295606	NA	-0.130866	0.943379	NA	NA	0.565	-0.044
YBR185C	-0.035	0.789121	0.316576	0.007	0.198431	-0.550583	-0.064	0.217589	0.376477	0.135	0.167	0.178	0.285817	0.0634552	-0.073	0.231239	-0.288719	-0.01	-0.0390832	0.61997	-0.007	0.054	0.0776	-0.0306	0.0615	-0.0005	-0.283181	-0.0982753	0.0690085	-0.0850104	-0.0440001	0.22771	-0.0576434	0.0379724	0.0689666	0.0917083	0.02	0.00241325	-0.228377	0.093	0.0529264	-0.111679	0.103	0.221899	-0.240704	-0.029	-0.048	0.059	0.048
YBR186W	-0.12	-0.48464	0.296525	0.066	1.60156	0.392459	0.093	1.43577	-0.178123	0.006	-0.227	0.186	-0.692809	-0.146934	0.083	0.755766	-0.511333	0.036	4.13683	0.435331	0.194	-0.057	-0.3132	-0.0093	0.0776	0.0549	-0.384264	0.164784	0.262447	-0.00660335	-0.0304669	-0.0404866	0.0708374	0.127922	0.0815578	-0.0629264	NA	0.380583	-0.243779	NA	-0.203663	-0.340168	NA	0.421669	0.369687	NA	NA	0.129	0.171
YBR187W	-0.382	2.32271	0.980904	0.638	3.18652	0.132921	0.334	0.00281018	0.513589	0.169	0.101	-0.607	-0.429775	0.747821	0.894	0.559369	-0.00527732	0.655	1.31086	0.495165	-0.036	-0.016	-0.0834	0.191	0.0499	0.0263	-0.00921404	NA	0.14522	0.0703337	-1.66401	-0.135619	0.079497	-0.710489	0.0203592	-0.0451171	NA	-0.00500422	0.798491	NA	-2.12852	0.0393868	NA	2.89997	0.369843	NA	NA	-0.177	0.246
YBR188C	0.306	NA	0.624989	0.334	NA	0.316914	0.24	NA	0.0630104	0.053	0.093	0.599	NA	0.527663	0.013	NA	-0.499008	-0.239	NA	0.824981	0.211	0.285	-0.6119	0.2119	-0.0402	0.1114	NA	NA	0.190115	NA	NA	-0.447855	NA	NA	0.189261	NA	-0.237	NA	0.335811	0.116	NA	0.301027	0.141	NA	0.046332	0.071	-0.03	0.635	-0.021
YBR189W	0.074	0.345435	0.288028	0.193	0.153329	-0.131862	0.109	-0.533857	0.131917	-0.138	-0.184	-0.652	0.0909508	0.488852	-0.066	0.151945	0.195791	-0.94	-0.0525454	-0.218008	-0.293	-0.162	-0.201	-0.3259	-0.1513	0.2278	-0.12961	NA	NA	0.0291986	NA	NA	0.00744811	NA	NA	-0.162192	0.032	0.284863	0.461409	0.021	-0.28464	0.020587	-0.141	0.440079	-0.0844007	0.116	-0.101	0.204	0.128
YBR190W	-0.172	NA	0.11299	-0.766	4.54015	0.461473	0.159	-1.35083	-0.81115	-0.479	-0.488	-0.913	NA	-1.51669	-1.27	1.29633	-1.39478	0.012	NA	0.441931	-0.423	-0.105	NA	NA	NA	NA	NA	NA	NA	NA	NA	NA	NA	NA	NA	NA	0.051	NA	-0.185021	0.04	NA	-0.651998	-0.035	NA	1.2765	0.275	0.292	NA	NA
YBR191W	-0.624	-1.80657	NA	0.258	0.180091	NA	-0.164	-1.25611	-0.83442	0.482	0.236	-0.156	-1.95584	NA	-1.667	-0.0407006	NA	-0.374	-2.08907	-0.90445	-0.44	-0.339	x	0.1443	0.0223	0.2731	1.59124	0.192217	NA	NA	-0.66401	NA	NA	0.289511	NA	NA	0.3	-0.576161	-0.00249607	-0.29	-0.0476005	-0.132438	-0.401	0.569822	NA	0.586	0.702	NA	NA
YBR192W	-0.131	0.414431	0.832882	0.142	-0.148467	0.840886	-0.347	0.850807	-0.0270649	-0.09	0.35	0.086	0.396828	0.14305	0.136	0.180857	-0.843458	-0.11	0.185328	0.478715	0.153	0.254	NA	NA	NA	NA	NA	NA	NA	NA	NA	NA	NA	NA	NA	NA	-0.044	0.85126	0.494459	0.113	-0.18884	0.0730545	-0.058	0.435465	0.354711	0.207	0.112	NA	NA
YBR193C	0.183	NA	-0.489046	-0.16	NA	-0.10253	-0.035	NA	0.289569	-0.005	-0.347	0.296	NA	-0.0338747	-0.019	NA	-0.231577	-0.039	NA	0.201128	0.101	0.159	NA	NA	NA	NA	NA	NA	NA	NA	NA	NA	NA	NA	NA	NA	-0.163	0.221064	0.0232502	0.284	-0.22163	-0.733648	0.028	-0.113835	0.819818	0.165	0.216	NA	NA
YBR194W	-3.917	-2.48464	2.83288	NA	NA	NA	NA	NA	NA	-1.547	0.223	-3.446	NA	NA	NA	-1.70367	-0.156615	NA	-0.426106	NA	NA	NA	NA	NA	NA	NA	2.26529	NA	NA	NA	NA	NA	NA	NA	NA	NA	2.833	NA	NA	NA	-0.806592	1.17689	NA	NA	NA	NA	NA	NA	NA
YBR195C	0.264	NA	-0.0149518	0.006	NA	-0.0273239	0.024	NA	-0.262703	-0.11	-0.176	0.301	NA	-0.0210343	-0.545	NA	-0.416337	-0.412	NA	0.100504	0.148	0.179	-0.289	0.1651	-0.0739	0.3122	NA	0.449605	0.149793	0.130768	0.31327	-0.0921794	-0.0269412	0.00571819	0.0112131	0.126112	-0.203	-0.343001	0.0620283	0.093	0.211555	-0.00981044	0.147	-0.355868	0.131353	-0.053	0.171	1.402	-0.21
YBR196C	0.034	0.575066	NA	0.045	-0.0456916	NA	0.306	0.729129	0.716133	-0.125	-0.118	-0.455	0.0211399	NA	0.088	-0.122167	NA	-0.157	-0.126546	-0.249099	-0.028	-0.078	NA	NA	NA	NA	NA	NA	NA	NA	NA	NA	NA	NA	NA	NA	0.097	0.943306	0.453221	0.481	0.150763	-0.0722049	0.354	0.445939	NA	0.084	-0.03	NA	NA
YBR196C-A	NA	NA	NA	NA	NA	NA	NA	NA	NA	NA	NA	NA	NA	NA	NA	NA	NA	NA	NA	NA	NA	NA	NA	NA	NA	NA	NA	NA	NA	NA	NA	NA	NA	NA	NA	NA	NA	NA	NA	NA	NA	NA	NA	NA	NA	NA	NA	NA	NA
YBR196C-B	NA	NA	NA	NA	NA	NA	NA	NA	NA	NA	NA	NA	NA	NA	NA	NA	NA	NA	NA	NA	NA	NA	NA	NA	NA	NA	NA	NA	NA	NA	NA	NA	NA	NA	NA	NA	NA	NA	NA	NA	NA	NA	NA	NA	NA	NA	NA	NA	NA
YBR197C	-0.075	0.186296	0.50759	-0.073	0.0401282	0.224215	0.044	-0.0543337	-0.0618303	-0.124	-0.173	-0.397	0.231242	-0.0375224	0.1	0.108964	0.120919	0.196	-0.214283	-0.274554	-0.151	-0.162	-0.893	-0.0629	-0.194	0.2524	-1.03114	-0.0853169	0.212761	0.110245	0.0944358	-0.18231	-0.0598537	-0.342402	-0.325312	0.0696913	-0.023	0.250941	0.505791	-0.058	0.00512043	0.143976	0.1	0.0677456	0.292304	-0.243	-0.262	0.511	0.196
YBR198C	-0.097	-0.202541	NA	-0.064	-0.118204	NA	-0.018	0.472481	0.446317	0.015	-0.223	-0.251	0.215497	7.59584	-0.071	0.23115	7.59827	-0.041	-0.00200473	0.0108265	0.002	-0.1	NA	NA	NA	NA	NA	-0.22282	NA	NA	NA	NA	NA	NA	NA	NA	0.168	0.550414	0.238445	-0.054	-0.195867	0.267493	0.163	0.291194	-7.97928	-0.136	-0.103	NA	NA
YBR199W	-0.164	-0.15783	0.420936	0.071	0.156317	-0.046639	0.065	-0.0269025	0.580618	-0.124	-0.101	-0.073	-0.0155318	0.0854083	-0.052	-0.400931	-0.19705	-0.086	0.117036	-0.0574664	-0.122	-0.087	-0.1603	-0.075	-0.0518	0.0564	-0.147348	-0.185346	0.430223	0.0273114	-0.0140916	0.346354	0.0488069	-0.0926345	-0.126984	-0.0918466	-0.002	0.043403	0.218915	-0.028	-0.104608	-0.0742165	0.094	-0.129982	0.165502	-0.169	-0.232	0.039	-0.106
YBR200W	NA	NA	NA	NA	NA	NA	NA	NA	NA	NA	NA	NA	NA	NA	NA	NA	NA	NA	NA	NA	NA	NA	NA	NA	NA	NA	NA	NA	NA	NA	NA	NA	NA	NA	NA	NA	NA	NA	NA	NA	NA	NA	NA	NA	NA	NA	NA	NA	NA
YBR200W-A	NA	NA	NA	NA	NA	NA	NA	NA	NA	NA	NA	NA	NA	NA	NA	NA	NA	NA	NA	NA	NA	NA	NA	NA	NA	NA	NA	NA	NA	NA	NA	NA	NA	NA	NA	NA	NA	NA	NA	NA	NA	NA	NA	NA	NA	NA	NA	NA	NA
YBR201W	0.466	1.63084	0.227948	0.169	3.07549	-0.387555	-0.035	-0.333617	1.05921	0.243	0.116	0.406	0.629119	-0.475032	0.251	0.296334	-0.12697	0.045	NA	0.32607	0.443	0.262	-1.3264	-0.1727	-0.1463	0.051	-0.953543	NA	0.533286	0.156068	NA	0.416996	0.0530126	NA	-0.218397	0.0605714	NA	NA	0.303914	NA	NA	0.307755	NA	NA	-0.107413	NA	NA	0.861	-0.024
YBR202W	0.547	NA	0.574866	-0.307	NA	-0.39565	-0.135	NA	0.629527	0.27	0.381	NA	NA	-0.502683	0.039	NA	0.267192	0.021	NA	0.443473	0.068	0.141	NA	NA	NA	NA	NA	NA	NA	NA	NA	NA	NA	NA	NA	NA	NA	0.341586	0.130334	NA	-0.577111	-0.101969	NA	0.27194	0.100677	NA	NA	NA	NA
YBR203W	0.03	-0.201186	0.240916	-0.059	-0.385845	-0.474942	-0.169	0.309098	0.707289	-0.044	0.106	-0.257	-0.0626471	0.139874	0.047	0.259623	0.00880818	-0.112	-0.65098	0.784642	0.165	0.168	-0.4193	-0.0383	-0.152	0.0698	-0.20843	-2.10734	-0.0891508	0.0826011	-2.20458	-0.10867	0.0500448	-0.847992	-0.101537	0.0256493	-0.081	-0.763996	0.167669	0.139	-1.0961	-0.538133	0.01	1.02283	0.521995	0.023	0.017	0.298	0.166
YBR204C	-0.089	0.51536	-0.00726267	0.054	-0.0248273	-0.327419	-0.063	0.0831698	1.13428	-0.056	-0.064	-0.134	0.650675	-0.175126	0.051	0.14088	0.108088	-0.022	0.0605541	0.30678	0.027	0.075	-0.1392	-0.0829	-0.0168	0.0058	-0.115377	-0.161091	0.101624	0.00881042	-0.434876	-0.0442387	-0.0256832	0.433421	-0.199135	0.0689169	0.164	0.274613	0.237708	0.028	0.0986294	-0.207539	0.197	0.107015	0.425245	-0.078	0.004	0.116	-0.027
YBR205W	-0.019	0.0148163	0.249423	0.033	-0.239878	-0.379402	-0.051	-0.154817	0.406777	-0.171	0.072	0.107	0.220415	-0.138179	-0.125	-0.0219367	-0.561236	-0.2	0.65813	0.787716	0.013	0.083	-0.3204	-0.0931	-0.0679	0.0922	-0.280744	-0.102526	-0.153043	-0.125076	-0.222466	-0.308574	0.0918212	0.227047	0.154378	-0.209066	-0.094	-0.79288	0.402801	0.001	-0.191256	-0.0278001	0.031	0.274366	0.296562	0.008	0.004	0.317	-0.033
YBR206W	-0.011	-0.301987	0.504361	-0.198	-0.499245	0.193188	-0.019	0.217589	0.25869	-0.255	-0.111	-0.115	0.403944	0.0816803	0.05	-0.161014	-0.263531	-0.089	0.607841	0.375529	0.062	0.185	-0.2786	-0.0573	-0.1035	0.1007	NA	0.118614	0.0782981	0.105013	0.105075	0.0997818	0.108462	0.094014	-0.174936	0.0239126	-0.281	-0.108382	0.189201	-0.158	0.119945	-0.0273279	0.115	0.0912696	0.385239	-0.121	-0.028	0.765	0.461
YBR207W	-0.019	-0.0585231	0.420387	-0.064	-0.31011	0.291548	-0.259	0.362188	0.308759	-0.034	-0.112	-0.352	0.576249	0.155264	0.146	0.389821	0.382543	0.215	0.347725	0.348639	0.006	-0.035	-0.3269	-0.0188	-0.1586	0.1469	-0.306765	-0.49291	-0.0676824	-0.0142777	-0.158614	-0.0979707	-0.0282816	0.161274	-0.00338425	0.0354821	0.072	0.238619	0.243638	-0.003	-0.364588	-0.215427	0.22	0.391111	0.345183	-0.162	-0.127	0.093	0.212
YBR208C	-0.979	0.0801446	1.22716	0.029	-0.614174	0.366955	-0.308	0.356042	0.487508	-0.316	-0.323	-0.43	-0.0240149	-0.304409	-0.02	-0.404105	-0.841114	-0.267	-0.203714	0.00244012	-0.222	-0.266	0.2334	-0.2489	-0.1495	-0.1427	0.213341	-0.072925	0.848178	-0.0973916	0.249186	0.87372	0.0109994	-0.605372	-0.756652	-0.144449	0.507	-0.0753935	0.563172	-0.222	0.430447	0.913856	0.054	-1.11468	-0.953217	-0.634	-0.748	-0.342	-0.159
YBR209W	0.107	0.154478	-0.0767228	0.194	0.827322	-0.0396702	0.012	0.318793	0.217748	0.002	-0.302	0.284	-0.509502	0.511751	0.007	-0.394827	-0.397624	-0.159	0.603641	0.485293	-0.059	0	NA	NA	NA	NA	NA	NA	NA	NA	NA	NA	NA	NA	NA	NA	NA	0.40204	0.443885	0.109	-0.423795	-0.113167	0.051	0.758795	0.479188	NA	NA	NA	NA
YBR210W	0.059	0.172472	0.347455	-0.113	1.04407	0.140757	-0.036	0.549151	0.29313	-0.062	0.072	-0.115	-0.515931	0.250007	-0.123	-0.0842696	0.104771	-0.107	0.369535	0.411051	-0.089	-0.093	-0.2118	0.0268	-0.0812	0.1641	-0.137407	-1.17035	-0.55236	0.0882236	-1.13349	0.464076	-0.0257683	-0.825966	-0.124615	0.020627	0.073	-0.308228	-0.0689537	0.069	-1.5595	-0.198895	0.027	1.18948	-0.234589	-0.089	0.216	0.309	0.005
YBR211C	0.165	-0.0211411	-0.302047	-0.106	-0.383587	-0.252223	-0.023	0.427864	0.0660445	-0.072	0.195	0.325	0.633177	-0.0536421	0.084	-0.143754	-1.11355	-0.2	0.356089	0.336679	0.259	0.115	NA	NA	NA	NA	NA	NA	NA	NA	NA	NA	NA	NA	NA	NA	-0.179	-0.0387925	-0.0323741	0.088	0.0114098	-0.0295606	-0.078	0.0163805	0.335697	0.098	0.142	NA	NA
YBR212W	-0.09	NA	-0.533101	-0.257	NA	-0.056544	0.006	NA	0.351136	-0.008	-0.05	-0.018	NA	-0.977095	-0.571	NA	-0.021388	-0.069	NA	-0.211167	-0.243	-0.105	-0.2636	-0.2994	-0.1118	0.0019	-0.192796	-0.333003	-0.456248	-0.244352	-0.259619	0.15732	-0.0190848	-0.109585	-0.315726	-0.1481	-0.055	-0.626893	-0.0773115	-0.308	0.08529	0.106501	-0.022	-0.505741	-0.0386315	-0.106	-0.209	0.269	-0.256
YBR213W	0.233	-0.48464	0.431926	-0.047	2.18652	0.0512937	-0.203	0.850807	0.328707	0.175	0.195	0.178	-0.692809	-0.511877	0.148	1.29633	-0.338965	-0.074	1.38125	0.715597	0.269	0.104	-0.7177	0.1087	-0.0948	-0.2279	-0.756687	NA	-0.0235137	0.024574	NA	-0.166277	-0.0595768	NA	0.161188	0.218041	NA	0.638852	0.167009	NA	0.193408	-0.213256	NA	2.29229	0.100487	NA	NA	0.7	0.309
YBR214W	-0.036	0.412759	0.429424	-0.063	0.290426	0.259471	0.033	0.132065	-0.0855475	-0.057	-0.063	-0.227	-0.0982221	-0.498754	0	-0.306116	-0.327397	-0.043	0.23315	0.302429	-0.109	0	-0.15	0.0583	0.0354	0.0237	-0.0964616	-0.22282	0.331757	0.00672735	-0.422634	0.247887	-0.0851817	0.115793	-0.682006	0.0403326	0.02	0.000290081	0.220675	0.008	-0.235844	-0.145909	-0.009	0.403647	0.350392	-0.008	-0.104	0.222	-0.101
YBR215W	-0.016	0.51536	NA	0.372	2.82395	NA	1.005	-1.95655	-1.68242	-1.003	-0.261	NA	-0.107847	-0.484981	NA	-1.70367	0.58035	NA	2.57389	0.317942	-0.588	-1.277	-0.1319	-0.0154	-0.0648	-0.0435	-0.403491	-1.2503	0.292126	-0.162512	-1.7195	0.0321172	-0.0671089	-0.710489	-0.0229888	-0.118606	0.03	-0.420042	0.432363	-0.94	-0.543558	-0.545576	0.298	0.636937	-0.285792	0.694	0.469	1.056	-0.167
YBR216C	0.026	-4.04246	-2.44578	-2.212	-0.0783448	-0.504889	-0.069	-1.82108	-0.465186	-0.807	-0.674	0.114	-4.44971	-5.36309	-2.388	-0.452087	-1.41457	-0.183	-1.80496	-1.76554	-1.041	-0.803	-0.4353	-3.4504	-0.2011	-1.3573	-0.24151	-3.74638	-2.45513	-2.23498	-0.135003	0.254546	-0.0125827	-2.53424	-3.44079	-1.44584	-0.008	-2.69396	-3.22566	-0.999	0.0490177	-0.444141	0.089	-2.41597	-1.13379	-0.86	-0.732	0.463	-1.943
YBR217W	0.02	-0.368699	-0.332927	-0.317	0.179121	-0.120397	-0.063	-0.505229	-0.138481	-0.246	-0.095	-0.13	-0.504559	-0.815523	-0.266	0.0288245	-0.0337587	0.026	-0.271416	-0.290342	-0.22	-0.097	-0.0861	-0.2736	-0.0758	-0.0251	-0.136314	-0.553391	-0.627021	-0.180093	0.177407	0.19325	0.0971932	-0.32881	-0.208988	-0.106313	0.015	-0.391894	-0.525143	-0.259	0.0758163	-0.0759277	0.084	-0.00332985	-0.0711768	-0.154	-0.105	0.19	-0.215
YBR218C	0.059	0.14081	0.473371	-0.057	-0.135178	-0.106976	-0.124	0.219292	0.483049	-0.141	-0.02	-0.141	0.407732	-0.160979	0.075	-0.21867	0.0236515	-0.126	0.392602	0.122022	-0.03	-0.001	-0.1323	0.1051	-0.0421	0.062	-0.235172	-0.133183	-0.178586	0.0314202	-0.194524	-0.247348	-0.0301431	0.0192452	0.0670051	-0.0159892	-0.068	-0.0643828	0.715993	-0.007	0.020571	0.24187	-0.04	0.201825	0.216269	0.032	0.037	0.312	-0.031
YBR219C	0.236	0.2434	-0.179896	-0.106	-0.210043	-0.290486	-0.11	0.369835	0.209767	-0.079	-0.002	0.013	-0.557231	0.109951	-0.022	-0.0584792	-0.132801	0	0.431741	0.157458	-0.068	0.028	-0.2016	0.0136	-0.1028	0.0632	0.0451391	0.164736	-0.135652	0.0158996	0.111896	0.0366435	0.0728721	-0.0146422	-0.159602	0.0812314	-0.458	0.345683	0.0450354	-0.125	0.120596	-0.208863	-0.227	0.145932	0.203696	0.013	0.058	-0.024	-0.033
YBR220C	-0.1	0.254832	0.311553	-0.193	0.364217	0.171825	-0.084	0.0181738	0.399769	-0.077	-0.072	-0.037	-0.373828	-0.842138	-0.128	-0.215088	-0.321803	0.013	-0.132789	0.0477948	-0.081	-0.039	-0.0187	0.0531	0.0887	-0.0504	-0.0787562	-0.0789847	-0.300331	-0.0296689	0.141682	-0.0356239	-0.0197025	-0.330826	-0.33457	-0.0196256	0.002	0.243607	0.0173254	-0.029	-0.109155	0.00696528	-0.003	0.19602	0.148247	-0.058	-0.072	0.006	-0.035
YBR221C	-2.171	0.128337	-0.100004	0.034	-0.263515	-0.233114	-0.607	-0.0496572	1.01217	0.19	0.479	-1.578	0.307191	1.09998	-0.151	-1.07712	0.357958	-0.285	1.32392	0.762727	0.344	0.491	3.2118	1.5784	1.6383	-0.2388	NA	-0.22282	-0.730241	NA	0.090878	-0.731648	NA	0.207049	0.411653	NA	1.69	0.982505	0.071812	0.086	0.422889	0.0894274	0.103	-0.100029	-1.65986	-0.22	-0.503	NA	NA
YBR221W-A	NA	NA	NA	NA	NA	NA	NA	NA	NA	NA	NA	NA	NA	NA	NA	NA	NA	NA	NA	NA	NA	NA	NA	NA	NA	NA	NA	NA	NA	NA	NA	NA	NA	NA	NA	NA	NA	NA	NA	NA	NA	NA	NA	NA	NA	NA	NA	NA	NA
YBR222C	0.269	0.562666	0.500285	0.098	0.135237	0.144677	0.01	0.265845	0.486168	0.149	0.183	0.496	0.251543	-0.312862	-0.011	-0.110926	0.0430121	0.018	0.263554	0.0861175	-0.067	0.035	0.0241	0.1375	0.1121	-0.0829	0.0166637	0.130454	0.365518	0.0469529	-0.0874105	0.0619007	-0.0321527	0.167027	0.320023	0.0107773	-0.494	-0.131773	0.205802	-0.056	0.00980771	0.190762	-0.074	-0.280945	-0.222762	-0.026	0.016	0.093	0.003
YBR223C	0.027	0.02214	0.188521	-0.177	-0.0736052	-0.105798	-0.188	0.012088	0.257462	0.017	-0.033	-0.151	0.165637	-0.164151	-0.049	-0.37367	-0.0975023	0.01	0.51924	0.486306	-0.023	-0.008	-0.1983	-0.0148	-0.0373	-0.1065	-0.264049	-0.212404	-0.303909	-0.100989	0.0978307	-0.413041	-0.0333628	-0.448997	0.00589357	0.0872375	0.053	0.112783	0.241999	0.103	-0.188615	0.042476	0.161	0.156463	0.146119	-0.219	-0.21	0.312	-0.124
YBR224W	0.423	0.517747	0.522434	0.159	-0.0518871	0.103921	0.05	0.439105	0.45228	0.003	-0.048	-0.229	0.502486	0.0898212	0.113	-0.458932	-0.213401	-0.079	0.809382	0.698342	0.333	0.246	-0.258	0.1037	-0.0419	0.1932	-0.28253	0.00214592	0.662226	0.159078	0.050236	-0.357253	-0.0635204	0.0767048	0.604298	0.203819	-0.252	0.156905	-0.0606536	0.154	-0.282207	-0.368544	0.215	0.73563	0.756294	0.198	0.196	0.47	0.006
YBR225W	0.373	0.37533	0.850008	0.538	-0.278535	0.198983	0.143	0.686954	0.578002	0.256	0.365	0.631	0.575732	0.533982	0.422	0.0890345	-0.0557408	0	1.00791	0.911208	0.42	0.608	-1.3881	0.2965	-0.0319	0.4597	-0.92588	0.149148	0.473592	0.207947	-0.118147	-0.134613	-0.0975479	0.492523	0.674688	0.51595	NA	0.532249	0.448304	NA	-0.312483	0.0432288	NA	0.779677	0.496498	NA	NA	0.715	0.112
YBR226C	0.426	0.808719	0.774984	-0.012	-0.0485024	0.017764	-0.19	0.491404	0.687533	0.31	0.39	0.007	0.571016	0.510769	0.011	0.119869	0.254173	-0.091	0.462433	0.734574	0.139	0.128	0.0048	0.2636	0.08	0.2776	0.0684867	0.282289	0.773041	0.16763	0.141759	0.527518	0.037338	0.30608	-0.0130994	0.183842	-0.052	0.723833	0.849625	0.288	0.225469	-0.0544353	0.032	0.758499	1.14139	0.459	0.284	0.214	-0.029
YBR227C	-0.106	0.0117858	0.0451561	-0.27	-0.620837	-0.167041	-0.185	0.680882	0.0604981	0.003	-0.049	-1.083	0.0416009	0.290312	-0.094	0.0460111	0.352398	0.074	0.511833	0.237772	0.005	-0.11	-0.1925	0.0259	-0.0307	0.1089	0.0793594	0.126329	-0.109885	0.204259	0.179687	-0.0257934	0.0916056	0.238372	-0.0472871	0.0316001	0.05	0.330599	-0.0695439	0.012	-0.391555	0.107569	0.098	0.180079	-0.148817	0.066	0.057	0.445	-0.129
YBR228W	0.053	0.280895	NA	-0.103	-0.13541	NA	-0.222	0.725276	0.777015	0.329	0.321	-0.054	-0.0611964	NA	-0.302	-0.180987	NA	-0.158	0.486431	1.44193	0.028	-0.102	-0.1337	0.0906	-0.0334	0.0807	-0.10482	0.287717	0.263216	0.0456228	0.205322	0.283073	-0.026933	0.0682213	0.107918	0.0215494	-0.352	0.340007	-0.206577	0.062	0.326674	0.201138	0.168	-0.0175669	NA	-0.128	-0.454	0.133	-0.019
YBR229C	0.003	0.565483	0.466899	0.198	-0.203373	0.220566	-0.013	1.14186	0.355597	0.211	0.172	-0.242	0.72649	1.1078	0.457	0.217383	0.0747101	0.12	0.19448	0.120199	0.109	0.173	-0.1085	0.1167	-0.2038	0.1793	0.075014	0.144237	0.348769	0.129624	0.024976	-0.169269	-0.0445146	0.29785	0.40604	0.0439106	-0.168	0.557932	-0.217589	0.034	-0.212913	-0.0455021	-0.198	0.7441	0.503641	0.147	0.198	0.192	0.172
YBR230C	-0.003	0.823482	2.41784	0.564	-0.790762	0.103921	0.289	0.70325	-0.512492	0.177	-0.045	0.27	0.307191	-0.707374	0.256	-0.173151	-0.301005	0.158	0.310859	0.80698	0.206	-0.021	-0.3243	0.0883	-0.0472	0.1079	-0.128585	0.115538	-0.191995	0.139803	0.298976	0.649173	0.139322	-0.0539731	-1.12117	-0.0848436	-0.004	0.616484	-0.650099	-0.143	0.375611	-0.697579	-0.028	0.392367	0.981688	0.035	0.248	0.112	0.177
YBR230W-A	NA	NA	NA	NA	NA	NA	NA	NA	NA	NA	NA	NA	NA	NA	NA	NA	NA	NA	NA	NA	NA	NA	NA	NA	NA	NA	NA	NA	NA	NA	NA	NA	NA	NA	NA	NA	NA	NA	NA	NA	NA	NA	NA	NA	NA	NA	NA	NA	NA
YBR231C	-2.462	-0.385104	NA	-0.973	-0.2058	NA	-0.161	-0.9268	-0.83442	-1.617	-0.725	-1.48	-1.15224	NA	-0.563	0.206137	NA	-0.238	-1.57295	-1.16748	-1.272	-0.902	1.4114	x	0.4913	x	1.39321	-2.47075	0.0347386	-0.54904	0.257988	0.761392	-0.00649701	-2.12553	-2.25131	-1.25173	1.708	-1.04063	-0.718703	-0.8	-0.209948	0.201981	0.04	-2.24687	NA	-1.024	-1.238	NA	NA
YBR232C	-0.031	0.425162	0.0816703	0.022	0.0382877	0.080837	-0.099	0.0515044	0.332054	0.086	0.072	0.01	-0.410774	-0.61411	0.027	-0.28658	-0.156615	0.006	0.220939	0.204933	-0.017	-0.101	-0.0884	0.0119	-0.0158	0.0211	-0.119266	-0.0330483	0.262803	-0.0148819	0.0698914	0.370506	-0.0111105	-0.036305	-0.0964937	0.0106053	-0.068	0.110473	0.00817367	0.077	-0.157433	-0.39639	0.023	0.0390666	0.15042	0.089	0.041	0.137	-0.07
YBR233W	0.218	0.219375	-0.0846556	-0.189	0.170921	-0.202182	-0.07	0.0276849	0.424967	-0.204	-0.039	0.233	0.0504155	0.236554	-0.149	0.0207	0.00761397	-0.146	0.0264059	0.451567	-0.046	-0.242	-0.0267	0.0409	-0.0118	0.0716	0.0160036	0.338196	0.103784	0.0444796	0.203155	-0.0495069	0.0308033	0.0554766	0.0947961	0.0255907	0.074	0.116986	0.700496	0.058	0.0128354	-0.0470746	0.125	0.315008	0.607575	-0.094	0.042	0.032	-0.021
YBR233W-A	0.62	0.46738	0.0583172	0.027	0.229322	-0.316655	-0.127	0.364216	0.255217	0.202	0.27	NA	0.55587	0.694104	0.346	-0.0672563	0.148677	0.224	0.0994519	0.287885	0.146	-0.01	NA	NA	NA	NA	NA	NA	NA	NA	NA	NA	NA	NA	NA	NA	-0.894	0.126821	0.068601	0.001	-0.0449043	0.0276643	0.042	-0.135478	0.145594	-0.041	0.216	NA	NA
YBR234C	-0.124	0.294761	-0.0405619	0.028	0.705391	-0.055278	-0.042	0.513772	0.926393	0.116	0.167	0.124	-0.313691	0.207784	-0.059	-0.373875	-0.119779	-0.155	0.154668	0.379258	0.047	-0.084	NA	NA	NA	NA	NA	NA	NA	NA	NA	NA	NA	NA	NA	NA	-0.147	0.114534	0.306832	0.115	-0.429825	-0.691006	0.053	0.809961	0.610372	0.121	0.219	NA	NA
YBR235W	-0.045	0.222909	0.724358	-0.02	0.477227	0.262183	-0.012	-0.120624	0.530577	0.151	0.05	0.317	0.463109	0.183122	0.274	-0.161138	-0.515697	0.163	-0.537999	0.72117	-0.007	-0.185	-0.1338	-0.034	-0.0761	-0.0004	-0.103922	0.315772	-0.00915152	0.133524	0.597708	0.170014	0.142234	-0.578385	-0.367837	-0.2124	-0.179	0.0881052	0.067005	-0.179	0.0520518	0.0829141	0.038	-0.280601	0.176999	-0.124	-0.066	0.189	0.209
YBR236C	-0.059	-0.224727	0.0799323	-0.126	-0.624538	-0.084605	0.014	0.477312	0.440232	-0.008	-0.013	-0.347	-0.223476	0.150152	-0.055	-0.0809482	-0.0481292	-0.017	0.0539871	0.156564	-0.111	-0.098	NA	NA	NA	NA	NA	NA	NA	NA	NA	NA	NA	NA	NA	NA	-0.044	0.584764	0.282476	-0.012	0.0952466	-0.0394007	0.027	0.246421	0.209154	0.004	0	NA	NA
YBR237W	0.248	-0.0982232	-0.0689374	-0.149	-0.0903226	0.202101	-0.065	0.168289	0.130352	0.144	0.159	0.437	0.180152	0.250473	0.035	0.239972	0.111446	0.018	-0.188196	0.0295965	-0.122	-0.148	NA	NA	NA	NA	NA	NA	NA	NA	NA	NA	NA	NA	NA	NA	-0.33	0.555711	0.716708	0.22	0.221977	0.217532	-0.05	-0.00162531	0.198787	0.2	0.302	NA	NA
YBR238C	-0.881	NA	0.61049	0.092	NA	-0.896079	-0.189	NA	2.48751	0.499	0.128	-0.259	NA	-0.484981	-0.463	NA	0.258422	-0.854	NA	-0.36013	0.444	0.75	0.3526	-0.0882	0.1189	0.2063	0.529558	NA	-0.0521694	-0.0339164	NA	0.324935	0.0147385	NA	-1.2184	0.111396	NA	NA	-0.808645	NA	NA	-2.10851	NA	NA	1.03614	NA	NA	-1.153	0.368
YBR239C	-0.161	-0.0608323	0.0959166	0.171	0.0282745	0.550177	-0.159	0.43577	0.156729	0.019	0.074	0.614	-0.330239	0.593021	-0.041	-0.200233	0.373899	0.034	0.220878	0.393996	-0.124	-0.036	-0.1712	-0.079	-0.0497	-0.0067	-0.392829	0.00480863	0.215793	-0.0456002	-0.182335	-0.0886963	0.0561715	-0.118032	-0.0650364	-0.0438389	-0.283	0.00433365	0.175587	-0.125	-0.415167	0.25819	0.01	0.160623	-0.983763	-0.283	-0.006	0.246	0.028
YBR240C	0.293	NA	NA	0.069	NA	NA	0.114	NA	0.610365	0.193	-0.063	NA	NA	NA	-0.324	NA	NA	-0.473	NA	0.553713	0.338	0.421	-1.4115	-0.1049	0.0787	0.1584	-0.700879	0.0903374	-0.582191	0.0617665	-0.0863518	-0.211494	0.111659	0.167305	-0.101806	0.00654378	-0.267	0.261782	0.445352	-0.233	0.297744	0.31541	0.011	-0.336469	NA	0.072	0.07	0.661	-0.199
YBR241C	-0.063	0.434529	0.280408	0.088	0.140581	0.017764	-0.057	0.267965	0.295215	0.008	0.201	0.349	0.0477364	0.0752344	-0.187	0.145327	-0.132286	-0.437	NA	0.00583155	0.189	0.158	-0.094	0.0586	0.0743	-0.0143	-0.00984797	NA	0.0638098	0.0489437	NA	0.000871228	0.00864826	NA	0.126652	0.0825355	-0.023	NA	0.125936	0.072	NA	0.17689	0.173	NA	0.0948356	-0.084	0.037	0.117	-0.054
YBR242W	0.202	1.00569	0.301737	-0.189	0.993509	0.2546	0.091	-0.172652	-0.248133	-0.193	-0.006	-0.192	0.616029	-0.332978	-0.306	-0.0728994	-0.200008	-0.282	0.0593205	0.379037	0.081	-0.095	-0.4612	0.0583	-0.0649	0.0627	-0.233715	0.233174	-0.0651417	-0.0536095	0.326518	-0.11528	-0.042975	-0.0787726	-0.070383	0.0305887	0.006	0.162201	0.147476	-0.003	0.130944	0.214123	0.067	0.167255	-0.0447052	-0.095	-0.072	0.154	-0.179
YBR243C	-0.072	-0.0222968	0.635212	-0.172	-0.227333	-0.0421576	-0.11	0.850807	0.487508	0.073	0.03	0.016	-0.871146	-0.396128	-0.057	0.0130276	-0.379994	-0.042	1.10336	0.211735	-0.061	-0.081	NA	NA	NA	NA	NA	NA	NA	NA	NA	NA	NA	NA	NA	NA	-0.097	0.437218	0.3868	0.177	0.000762565	-0.155039	0.008	0.656517	0.717689	0.092	0.118	NA	NA
YBR244W	0.224	-0.774147	-1.18949	-1.496	-0.584858	-0.509056	-0.191	0.0372202	-1.46245	-0.885	-0.798	-0.702	-0.823206	-1.67963	-0.986	-0.0893193	-0.335321	-0.044	-1.57295	-0.323604	-0.891	-0.738	-0.0008	-0.0009	-0.0183	-0.0297	-0.0580468	0.260295	-0.0621845	-0.0200279	0.283523	-0.113864	0.0125757	-0.0569842	0.0281634	0.0120995	-0.297	-0.72747	-0.364545	-0.436	-0.806592	-0.295178	0.089	-0.190227	-0.103092	-0.386	-0.888	0.019	-0.031
YBR245C	-0.213	0.0847256	-0.0179744	-0.026	0.27185	-0.232363	0.154	0.831178	0.730365	0.269	0.493	-0.173	0.606751	1.1186	0.105	-0.333716	-0.014011	-0.435	1.83979	0.599713	0.369	0.611	-0.075	0.087	0.168	0.1216	-0.0500705	0.327377	-0.103822	-0.019681	0.394369	-0.130661	0.00712057	0.168612	0.555851	0.154975	0.118	0.449374	0.514637	0.011	0.338458	0.114606	0.156	-0.0147817	0.312727	-0.02	0.022	0.403	0.084
YBR246W	-0.188	0.598776	0.107989	0.359	0.0837068	-0.562078	0.409	0.413743	1.19729	0.405	0.091	-0.255	1.30719	1.10886	0.515	-0.242086	0.310889	0.062	1.03956	0.698764	0.308	0.189	0.1305	0.2116	-0.052	0.2313	0.147812	0.53902	0.50867	0.210507	0.419759	0.0508982	0.0482866	0.16801	0.122147	0.0734241	NA	0.544334	0.130982	NA	0.00578064	-0.583922	NA	-0.269954	0.503641	NA	NA	0.251	0.027
YBR247C	0.054	0.252879	0.265375	0	0.188514	0.160772	0	-0.130892	-0.0963397	-0.022	0.012	0.038	0.263095	0.475665	0.052	0.0620224	0.0447903	-0.074	-0.148164	-0.159144	-0.106	-0.119	NA	NA	NA	NA	NA	NA	NA	NA	NA	NA	NA	NA	NA	NA	-0.108	0.328889	0.408201	0.015	-0.104899	-0.118354	-0.058	0.335703	0.464741	0.058	0.074	NA	NA
YBR248C	0.107	0.149232	0.268229	-0.175	0.0165926	-0.0840123	-0.099	0.182651	0.60395	-0.107	-0.004	-0.075	-0.0988014	-0.679893	-0.119	0.0278456	-0.306858	-0.049	0.418243	0.418455	0.154	-0.332	-0.0963	-0.0643	-0.0318	0.059	-0.0372521	-0.331345	0.0411921	-0.000863647	-0.558215	-0.169484	-0.00646046	0.13183	0.260982	0.0577925	-0.032	0.680977	0.342752	-0.045	0.258699	0.326467	0.051	0.33718	-0.178183	-0.039	0.133	0.062	-0.041
YBR249C	0.297	0.19683	0.304681	-0.224	-0.285063	-0.590453	-0.188	0.799582	0.187275	-0.137	-0.224	0.366	-0.0955682	-1.08324	-0.184	0.239751	-0.858711	-0.025	-0.406997	-0.0111816	-0.184	-0.504	-0.4725	-0.0949	-0.1178	-0.0304	-0.283557	-0.214958	-0.495776	-0.00443396	0.0634646	-0.211641	0.0397798	-0.169028	-0.173309	-0.0543741	0.11	0.236004	-0.36694	0.164	0.139968	-0.692802	0.193	0.598315	1.7359	0.167	0.425	0.322	-0.062
YBR250W	-0.186	0.264298	NA	-0.146	-0.119909	NA	0.287	0.0365526	-0.762587	-0.284	-0.003	-0.14	0.374619	NA	-0.054	0.01524	NA	-0.191	-0.328809	0.834308	0.05	-0.005	-0.3257	0.0474	0.0767	0.0489	-0.0921885	-0.158353	0.0256507	-0.0339169	-0.0559634	-0.149961	-0.0540542	0.106647	0.184882	0.138051	-0.24	-0.000558313	0.340779	-0.186	0.129682	0.159612	0.201	0.0832782	NA	-0.147	-0.337	0.766	-0.002
YBR251W	-3.053	NA	NA	NA	NA	NA	NA	NA	NA	NA	NA	-3.072	3.11455	NA	NA	1.29633	NA	NA	1.15886	NA	NA	NA	NA	NA	NA	NA	2.59127	NA	NA	NA	NA	NA	NA	NA	NA	NA	2.521	NA	NA	NA	-0.806592	1.17689	NA	NA	NA	NA	NA	NA	NA
YBR252W	0.345	1.05263	-0.0775662	-0.077	-0.131506	-0.700949	-0.296	0.749878	0.831287	0.151	0.138	0.389	0.452796	-0.406979	-0.192	0.44194	-0.0786129	-0.072	-0.437694	-0.12454	-0.14	-0.145	NA	NA	NA	NA	NA	NA	NA	NA	NA	NA	NA	NA	NA	NA	-0.151	0.343155	0.546142	0.104	-0.466252	-0.0782245	-0.089	1.03937	0.733963	0.155	0.352	NA	NA
YBR253W	0.129	-0.128249	NA	0.096	-0.513922	NA	-0.303	0.397089	-0.119149	-0.076	0.247	0.625	0.138991	NA	0.058	0.0647087	NA	-0.12	0.0523566	0.529816	0.083	0.015	NA	NA	NA	NA	NA	NA	NA	NA	NA	NA	NA	NA	NA	NA	-0.522	0.191393	0.547191	0.06	-0.158894	0.134077	-0.235	0.28202	NA	0.063	0.335	NA	NA
YBR254C	0.185	-0.00203926	0.465439	0.177	-0.107143	-0.141657	-0.082	0.795945	0.615516	-0.036	0.199	0.463	0.344344	-0.224021	0.059	0.12327	-0.0221301	0.014	0.516178	0.13569	0.006	0.071	NA	NA	NA	NA	NA	NA	NA	NA	NA	NA	NA	NA	NA	NA	-0.549	0.307646	0.535456	0.025	-0.364074	-0.0861441	-0.228	0.194418	0.418752	0.057	0.256	NA	NA
YBR255W	0.12	0.377163	1.25501	-0.238	0.0303984	0.455393	-0.247	0.113841	0.119357	-0.219	-0.128	0.118	0.115401	-0.670537	-0.01	-0.50803	0.214222	-0.069	-0.267844	-0.366556	-0.327	-0.319	-0.0744	0.0774	-0.0666	-0.1048	-0.0892646	0.126629	-0.182618	0.0379841	0.0438097	-0.00345308	-0.0108192	0.038206	-0.234404	0.0303976	-0.176	-0.179644	0.881068	0.001	-0.348603	-0.0670353	-0.019	0.393618	0.866211	0.17	-0.066	0.302	-0.104
YBR256C	-0.178	0.0442884	0.232624	-0.013	0.026861	-0.0491587	0.027	0.145884	0.211496	0.008	-0.221	0.263	0.616875	-0.016343	-0.021	0.154082	-0.387499	-0.055	0.0794687	0.502367	-0.062	0.017	NA	NA	NA	NA	NA	NA	NA	NA	NA	NA	NA	NA	NA	NA	-0.138	0.389332	0.037897	0.06	-0.0611652	-0.285816	-0.067	0.231988	0.734108	0.068	0.07	NA	NA
YBR257W	0.194	0.00302525	NA	-0.042	-0.0312359	NA	0.117	-0.249887	0.0308699	-0.09	-0.126	0.247	0.160801	NA	-0.287	-0.307737	NA	-0.034	-0.100336	-0.414578	-0.424	-0.172	NA	NA	NA	NA	NA	NA	NA	NA	NA	NA	NA	NA	NA	NA	-0.365	-0.0899857	0.264663	-0.136	-0.181441	-0.16296	-0.476	0.425599	NA	0.358	0.177	NA	NA
YBR258C	0.115	0.41039	0.703599	0.076	-0.115858	0.707992	-0.057	0.20565	-0.391185	-0.36	-0.743	0.072	0.239019	-0.320127	0.14	-0.171445	-0.351432	0.34	0.0342552	0.20343	-0.239	0.044	-0.3764	0.0857	0.1349	-0.255	-0.13257	0.0367625	0.036719	0.0177417	0.223096	0.114439	0.0207413	-0.0896297	-0.145865	0.0559926	-0.28	0.647397	0.49631	-0.015	0.430014	0.151355	-0.432	0.388858	0.188139	-0.07	0.208	0.239	-0.017
YBR259W	0.068	0.645757	0.408143	0.069	0.152914	-0.403039	0.059	0.613557	0.430722	0.105	0.022	0.467	0.0472558	-0.926014	0.057	-0.0863199	-0.855446	-0.33	0.0320991	0.946383	0.334	0.152	-0.2478	-0.0498	-0.0934	0.1233	-0.137392	-0.0173968	-0.14603	0.0420058	-0.0637262	0.0823786	-0.0427483	-0.0336875	0.0024136	0.046498	-0.189	0.10542	0.284464	-0.082	0.110945	-0.938587	-0.004	-0.507372	1.15572	0.071	0.205	0.264	-0.004
YBR260C	-0.225	0.442715	0.794202	-0.049	-0.468834	-0.191535	-0.376	0.361769	-0.150893	0.01	0.16	-0.38	-0.00614111	0.0506534	0.204	0.03215	-0.193452	0.004	-0.133465	0.0486756	-0.071	-0.105	0.1831	0.1112	0.0239	0.129	0.276791	-0.00249049	-0.117892	0.0810972	-0.00865771	0.00368605	-0.0946435	-0.102806	0.101104	-0.038491	0.21	0.00310843	0.0755064	-0.191	0.115405	-0.630465	0.026	-0.182491	0.188139	-0.126	-0.029	0.282	-0.001
YBR261C	0.231	0.13427	0.373451	0.094	0.0165926	0.103921	0.004	0.29138	1.12494	-0.049	0.01	0.108	-0.0454807	-0.726687	-0.052	0.255196	0.386828	-0.256	-0.00511954	-0.370699	-0.009	-0.057	-0.0342	0.1343	0.0329	0.0051	-0.0779368	0.89195	0.348353	-0.0185466	0.0857638	0.385165	-0.0656517	0.313895	-0.135341	0.136092	-0.181	-0.16609	0.50127	0.139	-0.547588	-0.773722	-0.01	0.762467	0.592036	0.131	0.038	0.396	-0.07
YBR262C	-0.281	0.346174	NA	0.139	-1.00725	NA	-0.214	1.08347	NA	0.397	0.456	-0.051	0.537971	NA	-0.029	-0.199434	NA	-0.294	0.275132	NA	-0.031	-0.01	-0.2214	0.0421	0.0725	-0.0311	-0.167692	0.0526228	NA	0.0428663	-0.096749	NA	0.0617294	0.132056	NA	-0.0559987	-0.133	-0.268039	NA	-0.026	-0.0390384	NA	-0.069	-0.0407318	NA	-0.07	-0.115	0.384	-0.021
YBR263W	0.512	0.368206	0.280341	-0.151	0.0339747	0.214345	0.037	-0.343073	-0.477485	-0.108	0.026	-0.406	0.489494	0.374988	0.431	0.272586	-0.0590046	0.313	0.0447086	0.120795	-0.046	-0.039	-0.0927	0.0973	-0.0461	-0.0012	-0.213268	0.0213549	0.0343624	0.0989152	-0.079047	0.206738	0.0196831	-0.101987	-0.412988	0.090064	NA	0.176443	-0.0134833	NA	0.148084	-0.287391	NA	-0.170802	0.359251	NA	NA	0.336	-0.132
YBR264C	-0.138	0.396715	0.858417	-0.211	0.0165926	0.449695	-0.115	0.357767	0.389661	0.113	0.136	0.151	0.512305	0.0290976	-0.136	0.411812	0.0798248	0.117	-0.126546	0.144343	-0.14	-0.083	-0.2188	0.0824	0.0776	-0.0098	-0.309695	0.0372424	-0.180274	0.0377064	0.27459	-0.0650722	-0.0690953	0.0838642	0.0398203	-0.0180968	0.072	0.55639	0.152919	-0.093	-0.22163	0.399283	0.098	-0.126996	-0.52933	-0.162	0.016	0.045	0.131
YBR265W	-0.053	0.181758	0.149655	-0.074	-0.131239	0.0455179	-0.145	0.304247	0.0804345	0.068	-0.026	-0.017	0.284166	0.108426	-0.027	-0.167613	-0.189454	-0.105	0.184062	0.172716	-0.026	-0.056	NA	NA	NA	NA	NA	NA	NA	NA	NA	NA	NA	NA	NA	NA	0	0.331255	0.283593	-0.036	-0.0792608	-0.326772	-0.074	0.35716	0.657185	0.001	-0.023	NA	NA
YBR266C	-1.919	NA	NA	NA	NA	NA	NA	NA	NA	NA	NA	NA	1.30719	NA	NA	-1.28863	NA	NA	NA	NA	NA	NA	NA	NA	NA	NA	NA	-0.22282	NA	NA	-1.07905	NA	NA	NA	NA	NA	NA	NA	NA	NA	NA	NA	NA	NA	NA	NA	NA	NA	NA
YBR267W	-0.452	NA	NA	-0.233	NA	-0.381506	0.145	NA	NA	-0.238	-0.456	-0.434	0.307191	NA	-0.052	NA	NA	-0.009	NA	NA	0	-0.112	0.7625	0.1669	0.6604	-0.421	0.839115	NA	NA	-0.180883	NA	NA	-0.212224	NA	NA	0.0750623	0.628	0.316924	NA	-0.088	0.193408	NA	0.071	NA	NA	0.091	-0.053	0.153	-0.399
YBR268W	-3.165	NA	NA	NA	NA	NA	NA	NA	NA	NA	NA	-4.075	NA	NA	NA	NA	NA	NA	NA	NA	NA	NA	NA	NA	NA	NA	3.48161	NA	NA	NA	NA	NA	NA	NA	NA	NA	2.862	NA	NA	NA	NA	NA	NA	NA	NA	NA	NA	NA	NA
YBR269C	-0.673	1.07088	NA	0.535	0.0596614	NA	-0.669	0.621325	NA	0.948	0.936	-0.761	1.02804	-0.900019	0.602	-0.2491	0.428347	-0.099	1.1718	NA	0.554	0.042	0.1246	0.0403	0.1531	0.1023	0.242216	0.385226	3.75215	0.165615	0.687856	4.20695	0.126534	-0.690121	-3.84887	0.039601	0.734	0.938412	0.944262	-0.045	0.229934	-1.99303	0.092	-0.17403	2.18814	-0.536	-0.505	-0.428	0.421
YBR270C	0.299	0.261176	-0.0123409	-0.453	0.342953	0.169675	-0.189	-0.0141053	-0.140956	-0.169	-0.01	0.078	-0.0951801	0.207365	-0.198	0.363449	0.0899309	-0.13	0.229939	0.384554	0.193	-0.099	-0.2044	-0.2488	-0.3197	0.2857	-0.195991	0.192217	-0.224474	0.0496961	-0.0599382	0.379997	0.0253844	0.425288	-0.0470112	0.0984693	-0.329	0.252794	0.018587	-0.481	0.232088	0.384603	-0.193	-0.0329148	-0.146964	-0.116	0.121	0.271	-0.186
YBR271W	0.049	0.210779	NA	-0.116	0.0623963	NA	-0.164	0.361769	NA	0.215	0.22	0.382	0.193156	NA	-0.386	-0.138068	NA	-0.519	-0.0748447	NA	0.244	0.465	-0.2528	0.1622	0.011	-0.0542	-0.103101	-0.0291983	NA	-0.0303808	-0.188672	NA	-0.086918	0.161677	NA	0.161156	-0.149	0.0671456	NA	0.102	-0.0476005	NA	-0.055	0.0493486	NA	0.139	0.141	0.823	0.055
YBR272C	-0.278	NA	0.886321	0.245	NA	-0.357213	-0.399	NA	0.370469	0.487	0.381	NA	NA	1.0638	NA	NA	-0.229911	NA	NA	0.520733	NA	NA	x	0.5707	x	0.5708	NA	NA	0.199967	0.31975	NA	-0.276534	0.0233907	NA	0.279279	0.273408	0.384	NA	0.405012	0.369	NA	0.0221251	0.25	NA	0.466176	0.276	-0.027	-0.118	NA
YBR273C	0.223	NA	NA	0.297	NA	NA	0.118	NA	NA	0.155	0.353	0.386	NA	NA	-0.069	NA	NA	-0.145	NA	NA	0.149	0.366	-0.0117	0.0512	0.0062	0.0802	-0.0150435	0.131335	NA	0.0394712	0.221258	NA	0.00713966	0.0759672	NA	0.039594	-0.258	0.492366	NA	-0.026	0.324111	NA	-0.262	-0.333826	NA	0.132	0.011	0.098	-0.049
YBR274W	NA	0.118024	0.116198	NA	0.324715	NA	NA	0.359821	NA	NA	NA	NA	0.342888	NA	NA	-0.407875	NA	NA	NA	NA	NA	NA	NA	NA	NA	NA	NA	NA	NA	NA	NA	NA	NA	NA	NA	NA	NA	NA	NA	NA	NA	NA	NA	NA	NA	NA	NA	NA	NA
YBR275C	0.24	0.532234	0.414739	-0.084	-0.126012	-0.241466	-0.285	-0.00658852	0.0698405	-0.098	-0.066	0.189	0.477116	0.361473	-0.006	0.819896	-0.156615	-0.085	-0.516709	-0.12197	-0.207	-0.099	-0.2305	0.0161	-0.0438	0.0096	-0.240783	0.390997	0.208239	-0.00760159	-0.123441	-0.0228798	-0.00844059	0.278196	0.120247	-0.00149275	-0.133	0.44718	0.272344	-0.009	-0.225421	-0.00443949	-0.01	0.224933	0.319384	-0.105	-0.226	0.561	-0.133
YBR276C	0.063	0.280895	0.794643	0.101	-0.440265	0.239576	-0.141	0.535934	0.124938	0.232	0.19	0.107	0.683754	0.484031	0.126	0.0180333	0.0197073	0.182	0.248124	0.343253	0.138	0.052	-0.179	0.0473	0.0338	0.1257	-0.123303	-0.0128974	0.281831	-0.0576005	-0.0446955	0.308994	0.0334041	0.297973	-0.240996	-0.000374029	NA	0.431257	0.584988	0.166	0.117057	0.126264	0.217	0.104329	0.512813	-0.069	-0.116	0.389	0.013
YBR277C	-0.989	0.924751	NA	-0.035	-1.81348	NA	-0.647	2.17274	0.391293	0.603	0.326	-1.729	0.814795	NA	0.385	-0.524116	NA	-0.086	0.663161	1.03629	0.509	0.435	0.6237	0.6248	0.6384	0.0179	1.16162	0.703179	1.08919	0.70606	0.920953	1.68339	0.337008	0.393848	-0.155387	0.0499008	1.049	0.414221	0.437302	-0.071	0.193408	-0.0614217	0.135	0.117562	NA	0.003	0.251	-1.09	0.518
YBR278W	-1.111	0.198886	0.299288	0.03	-0.705873	-0.752715	-0.641	-0.301196	-0.0589801	0.019	0.203	-1.208	0.284471	0.968737	0.223	-0.418263	-0.407159	-0.284	1.45842	0.781889	0.679	0.095	0.4614	0.7118	0.4337	0.3216	0.417243	0.0513545	1.05676	NA	0.167114	1.16882	NA	-0.768204	0.140351	-0.00995195	1.262	0.72028	0.902442	0.254	0.261579	0.412958	0.026	-0.145117	-0.133789	-0.055	0.077	-0.823	NA
YBR279W	-1.157	NA	NA	0.091	NA	NA	0.052	NA	NA	0.042	-0.371	-0.914	NA	NA	0.022	NA	NA	0.129	NA	NA	0.033	0.037	x	x	x	0.2625	NA	NA	NA	NA	NA	NA	NA	NA	NA	NA	0.733	NA	NA	-0.014	NA	NA	0.154	NA	NA	0.091	-0.135	NA	NA
YBR280C	0.239	NA	1.9	0.092	NA	NA	-0.265	NA	NA	0.257	0.235	0.086	NA	NA	-0.006	NA	NA	-0.101	NA	NA	0.197	0.114	NA	NA	NA	NA	NA	NA	NA	NA	NA	NA	NA	NA	NA	NA	-0.033	NA	NA	0.231	NA	NA	0.446	NA	NA	0.116	-0.102	NA	NA
YBR281C	-0.438	0.90309	1.19059	0.361	-0.761015	-0.73102	-0.19	0.765918	0.822375	0.354	0.203	-0.417	1.13116	0.752058	0.248	0.3157	-0.194583	0.109	0.367443	0.580976	-0.059	-0.115	0.063	0.1114	0.0624	0.0974	0.253714	0.288958	0.336496	0.0945697	0.112434	0.20848	0.073387	0.031359	0.14372	-0.0647154	0.206	0.282158	0.169328	-0.105	-0.0289848	-0.0346138	-0.148	-0.22556	-0.381716	-0.281	-0.261	-0.312	0.318
YBR282W	-2.065	NA	NA	NA	NA	NA	NA	NA	NA	NA	NA	NA	NA	NA	NA	NA	NA	NA	NA	NA	NA	NA	NA	NA	NA	NA	NA	NA	NA	NA	NA	NA	NA	NA	NA	NA	NA	NA	NA	NA	NA	NA	NA	NA	NA	NA	NA	NA	NA
YBR283C	-0.798	-0.314715	0.725967	-0.408	0.476024	1.91128	-0.201	-0.608625	-2.31985	-1.02	-0.376	-0.887	-0.029844	1.0434	-0.545	-0.0407006	1.31287	-0.128	-0.866679	-0.7227	-1.086	-0.372	NA	NA	NA	NA	NA	-1.80778	-0.718169	NA	-2.66401	-0.316611	NA	0.874474	-0.325312	NA	1.155	-1.005	-0.398425	-0.261	-2.12852	0.157525	-0.547	2.03747	-2.53589	-0.707	0.052	NA	NA
YBR284W	-0.538	0.856397	1.04202	0.14	-0.617279	-0.666598	-0.395	1.10135	1.34906	0.422	0.332	-0.374	0.361231	0.0759356	0.111	0.0177989	-0.229989	-0.198	0.0284596	0.29688	0.069	0.167	0.0705	0.1161	0.0767	0.0142	0.0403473	0.179939	0.661268	0.295007	0.422014	0.28746	0.406842	0.0504651	0.375127	-0.258046	0.282	0.109119	-0.0106502	0.146	-0.0143972	0.605225	0.103	-0.183687	-0.580045	-0.222	0.036	-0.117	0.91
YBR285W	0.243	0.171876	-0.356343	-0.157	0.649649	-0.567457	-0.104	-0.197287	0.539976	0.08	0.047	0.223	0.467062	0.368798	-0.107	-0.149077	-0.465566	-0.193	0.428696	1.09734	0.024	0.091	-0.1642	0.0909	-0.0301	0.0721	-0.0764681	-0.126872	-0.100547	0.0384198	0.0284586	-0.361005	0.0477791	0.0680777	0.179308	0.0362958	-0.091	0.0859694	0.95453	0.156	0.399859	0.224196	0.159	-0.0853075	0.321406	-0.132	-0.119	0.121	-0.032
YBR286W	-0.527	0.326598	1.20138	0.29	-0.95644	0.596961	-0.373	1.41785	0.654618	0.629	0.37	-0.326	0.660828	0.699019	0.288	-0.625663	-0.784647	-0.269	0.969822	1.05491	0.301	0.493	0.0816	0.0779	0.05	-0.0344	0.195577	0.187917	0.176982	0.0992792	0.229075	0.138184	0.0862816	-0.678478	-0.63491	-0.291732	0.493	0.316924	0.891794	0.429	-0.450449	0.0367126	0.17	-0.100029	0.251501	-0.325	-0.023	-0.282	0.279
YBR287W	0.008	-0.130632	0.123708	0.083	-0.64282	-0.115089	-0.301	0.403961	0.463662	0.164	0.325	-0.045	0.216043	0.29171	0.17	-0.00549248	-0.201238	-0.095	0.143654	-0.246397	0.107	-0.064	-0.3153	0.0222	-0.0593	0.1578	-0.340042	-0.048991	-0.0611479	0.0465717	0.110295	-0.0877923	-0.0656481	-0.0528122	0.173789	0.0867036	-0.201	-0.1885	0.24932	-0.042	-0.488173	-0.257064	0.015	0.497371	0.690112	0.21	0.055	0.317	0.222
YBR288C	-0.021	NA	0.0255273	-0.436	3.01659	0.168051	-0.18	-1.14919	-0.813661	-0.729	-0.552	-0.105	NA	-0.974019	-0.384	NA	-0.434149	-0.916	NA	0.258441	0.095	-0.188	0.257	-0.0666	-0.0783	-0.1817	-0.119152	NA	-1.45271	-0.40269	NA	-0.039077	-0.40345	NA	-0.64724	-0.108539	0.313	NA	-1.0746	-0.356	NA	0.00696528	-0.102	NA	-0.838333	0.181	0.04	0.404	-0.313
YBR289W	-1.583	NA	NA	NA	NA	NA	NA	NA	NA	-1.49	NA	-1.757	0.307191	NA	-1.444	NA	NA	-0.91	NA	NA	NA	NA	NA	NA	NA	NA	NA	NA	NA	NA	NA	NA	NA	NA	NA	NA	NA	NA	NA	NA	NA	NA	NA	NA	NA	NA	NA	NA	NA
YBR290W	-0.146	-0.942113	-1.0251	-1.012	0.122387	-0.327796	-0.27	-0.369159	-0.823279	-0.074	-0.166	-0.769	-0.603012	-1.27199	-0.385	-0.541113	-0.661851	0.348	0.525799	-0.0413078	-0.442	-0.364	0.0592	-0.3575	-0.2444	-0.0016	0.0481962	-0.510801	-0.728437	-0.477322	0.386617	-0.0132188	0.0193143	-0.947883	-0.628704	-0.499172	-0.024	-0.340188	-0.98595	-0.387	-0.81837	-0.893499	-0.149	0.508392	0.518288	-0.055	-0.064	0.16	-0.577
YBR291C	-1.502	0.941625	0.0255273	0.536	-0.398445	-0.744076	-0.425	-0.56423	0.750543	0.083	0.42	-1.588	0.689062	0.206896	-0.101	-1.28863	0.0498355	-0.566	1.11446	-0.151543	-0.249	0.288	0.3026	0.0664	0.0165	-0.2201	0.793606	-0.645512	0.334299	0.4189	-0.532765	-0.164608	0.289269	-0.351408	0.710312	-0.540746	0.94	-0.111919	-0.930207	0.129	-1.02898	0.887384	0.321	-0.684992	-1.56675	-0.791	-1.26	-0.586	0.33
YBR292C	-0.601	0.585749	2.17237	0.678	-1.03232	-1.11847	-0.216	1.54741	2.40505	0.426	-0.074	0.088	1.17964	-0.405254	0.533	0.180857	-0.915607	-0.225	0.573894	0.109355	0.431	0.623	0.0189	0.0147	0.0011	0.0118	0.14019	0.573351	0.793731	0.122745	0.492859	0.487469	0.106614	-0.138702	-0.858745	-0.132381	-0.076	0.338298	0.370397	0.347	0.317143	-1.15809	-0.071	0.465034	0.833044	0.196	0.301	-0.314	0.247
YBR293W	0.306	NA	0.61049	0.018	NA	-0.159114	-0.131	NA	2.58062	-0.015	0.064	0.193	NA	-1.60046	-0.085	NA	1.09714	-0.196	NA	-1.09193	0.158	0.15	-0.0939	-0.0403	-0.0056	-0.0178	-0.229095	NA	-0.147853	-0.0845717	NA	1.599	-0.0517583	NA	-1.4909	0.0578907	-0.027	NA	0.884141	0.072	NA	0.369535	0.012	NA	0.122551	-0.081	0.083	0.424	-0.082
YBR294W	0.1	0.962819	0.354835	0.244	0.504694	-0.462663	0.075	0.214861	0.418944	0.132	0.339	-0.296	-0.0294052	-0.125732	-0.068	-0.646441	-0.00560764	0.017	0.740252	0.231785	0.095	0.179	-0.1986	-0.0771	-0.0728	0.0824	0.030896	0.38451	0.369923	0.165376	0.607453	0.439463	0.0532057	-0.396989	0.0340905	0.0539357	-0.127	0.633953	0.149731	0.098	0.321992	0.369535	0.243	0.201627	0.0538383	0.009	-0.058	-0.145	0.028
YBR295W	-0.678	0.837288	0.0113134	0.166	-0.883872	-0.481042	-0.141	1.58777	0.733946	0.735	0.554	-0.443	0.974616	0.433882	0.471	0.963759	-0.0273324	0.094	-0.323013	0.680512	0.306	0.353	-0.0784	0.2218	0.1499	0.1338	0.284892	0.644424	0.210493	0.34363	0.0570145	0.156561	0.279998	-0.125526	-0.194662	-0.176261	NA	-0.437964	0.489696	NA	-0.203928	-0.0629367	NA	-0.209654	0.642539	NA	NA	-0.463	0.633
YBR296C	NA	0.342028	1.34746	NA	-0.804437	NA	NA	1.06286	NA	NA	NA	NA	0.23319	1.47849	NA	0.0859146	0.843385	NA	0.0812952	0.433419	NA	NA	-0.3905	-0.1172	-0.2143	0.3464	0.121771	0.250115	-0.495776	0.248713	0.272425	0.180889	0.240497	-0.040359	-1.32531	-0.0360734	NA	0.134332	2.0438	NA	0.290924	0.591928	NA	-0.524527	2.45117	NA	NA	-0.131	0.394
YBR296C-A	NA	NA	NA	NA	NA	NA	NA	NA	NA	NA	NA	NA	NA	NA	NA	NA	NA	NA	NA	NA	NA	NA	NA	NA	NA	NA	NA	NA	NA	NA	NA	NA	NA	NA	NA	NA	NA	NA	NA	NA	NA	NA	NA	NA	NA	NA	NA	NA	NA
YBR297W	-0.203	0.790994	-0.0593616	0.092	-0.707773	-1.21801	-0.823	0.941955	1.87655	0.68	0.767	-0.831	0.205311	0.488546	0.371	-0.91517	-1.07999	-0.196	0.817819	1.02982	0.315	0.406	0.2762	0.1926	0.0404	0.0828	0.396709	0.275633	0.593491	0.273171	0.133498	-0.286237	0.0465572	0.197719	0.145008	0.0321176	0.54	0.161646	0.156272	0.051	0.279138	0.0829141	0.232	0.26562	0.231861	-0.442	-0.161	-0.401	0.098
YBR298C	-0.784	0.0792608	-0.425134	0.4	-0.699614	-0.609775	-0.386	0.79834	-0.217748	0.34	-0.146	-1.041	-0.0356968	0.610943	-0.096	-0.194652	0.0133096	0.377	0.06488	0.117643	0.076	0.174	0.0769	0.0412	0.2793	-0.4222	0.340229	0.224639	0.0967996	0.592534	-0.451016	-0.144144	0.406347	-0.524933	-0.77462	-0.667205	1.329	0.793362	-0.033018	1.26	0.0621631	-0.639398	0.842	-0.907384	0.552103	-0.022	-0.489	-0.71	0.967
YBR299W	0.415	0.427897	-0.0569349	0.232	0.388561	-0.633045	0.229	-0.56423	-0.208486	-0.274	0	-0.032	0.435515	-1.06667	0.157	-0.12993	-0.871886	0.207	0.381249	0.527977	0.103	0.335	-0.1154	-0.0519	-0.0437	-0.0339	-0.118241	0.148274	0.228163	0.147749	-0.263472	0.17344	0.0543967	-0.200294	-0.445607	-0.0576925	NA	0.240303	0.148134	NA	-0.379171	-0.0157548	NA	0.723093	0.673566	NA	NA	0.036	0.267
YBR300C	-0.803	1.36336	0.842663	0.719	-0.539801	1.35546	0.166	1.71754	0.544092	0.671	0.691	-0.185	0.629119	1.41118	-0.02	0.263168	1.23824	-0.246	0.317554	0.712515	0.279	0.399	0.0517	0.1735	0.1464	0.1196	0.253456	0.837721	0.279518	0.274462	0.13152	-0.28913	0.122588	0.253442	0.422501	-0.140863	NA	0.158226	0.639407	NA	0.193408	0.591928	NA	0.0963682	-1.56675	NA	NA	-0.651	0.515
YBR301W	0.186	0.449472	0.694321	0.164	0.522121	0.383303	0.027	-0.450849	0.153678	-0.126	0.14	0.109	0.117713	0.371941	-0.004	-0.141071	0.177539	-0.038	0.363971	0.442289	-0.076	0.061	-0.1517	-0.0438	-0.0329	0.0254	-0.246142	-0.266764	-0.205434	0.151025	-0.347864	-0.25368	-0.000990855	0.0540231	0.08532	-0.0114447	-0.052	0.243267	0.367586	0.1	-0.159867	0.0723597	0.139	0.329529	0.465006	0.116	0.225	-0.076	0.113
YCL001W	0.164	0.449772	0.150115	0.055	0.306099	-0.366871	-0.028	-0.189086	0.423378	-0.075	0.21	0.003	0.474301	0.133276	-0.005	-0.214628	-0.592384	-0.148	0.711397	0.567201	-0.048	-0.102	-0.0736	0.0462	-0.147	0.1305	-0.0417308	-0.242186	-0.133206	0.248644	-0.0599382	-0.0320434	0.098766	0.181135	0.379232	0.0340359	0.115	0.232532	0.18666	0.032	0.0559041	-0.0380222	0.111	0.278483	0.0839332	-0.111	-0.146	0.069	0.34
YCL001W-A	-0.493	0.763287	0.411418	0.417	-0.305335	-1.42446	-0.336	1.13621	1.17939	0.631	0.906	-0.249	0.422668	0.606941	0.24	-0.218239	0.376817	0.087	0.0642193	-0.250719	0.232	0.067	0.1588	-0.109	-0.1587	0.1264	0.454215	1.18317	0.480765	0.110062	1.12259	0.252755	0.136531	-0.807786	-0.990893	-0.683153	NA	0.507255	-0.0594902	NA	0.447164	0.33413	NA	-0.594794	-0.428532	NA	NA	-0.686	0.461
YCL001W-B	NA	NA	NA	NA	NA	NA	NA	NA	NA	NA	NA	NA	NA	NA	NA	NA	NA	NA	NA	NA	NA	NA	NA	NA	NA	NA	NA	NA	NA	NA	NA	NA	NA	NA	NA	NA	NA	NA	NA	NA	NA	NA	NA	NA	NA	NA	NA	NA	NA
YCL002C	-0.031	NA	0.0185408	-0.046	NA	0.103921	-0.07	NA	0.127922	0.159	0.003	0.028	NA	-0.14168	-0.016	NA	0.0931997	-0.031	NA	0.416136	0.073	0.053	-0.2479	-0.053	-0.008	-0.0768	-0.143404	-0.959786	-2.24052	0.0460256	-0.73355	0.204926	0.0827886	-0.315629	-0.261887	-0.208186	NA	0.573264	0.370558	NA	-0.022321	0.315803	NA	-0.0769454	-0.0357567	NA	NA	0.044	0.014
YCL003W	0.28	0.292968	0.695822	-0.061	3.25363	-0.168452	-0.094	-0.26285	0.468649	0.133	0.095	0.12	2.45403	-0.187596	-0.02	-0.926058	-0.0970266	-0.015	3.89582	0.128074	-0.007	-0.009	NA	NA	NA	NA	NA	NA	NA	NA	NA	NA	NA	NA	NA	NA	NA	0.24902	0.337726	NA	-1.85722	-0.408072	NA	1.86521	0.738976	NA	NA	NA	NA
YCL004W	-0.25	0.837288	0.314153	0.011	0.181652	0.327696	0.215	0.422713	-0.254996	-0.04	0.09	0.191	0.617531	0.166476	-0.04	0.459833	0.0462015	-0.072	-0.302724	0.263722	0.122	-0.037	NA	NA	NA	NA	NA	NA	NA	NA	NA	NA	NA	NA	NA	NA	-0.129	0.306656	0.332827	0.04	-0.075779	-0.172624	-0.004	0.614569	0.329183	0.018	0.034	NA	NA
YCL005W	0.223	-1.10727	-0.735285	-0.818	0.130925	-0.334964	-0.195	-1.47112	-1.58931	-0.43	-0.263	0.339	-0.660143	-2.63698	-0.845	-0.107732	-1.47854	-0.277	-0.0110688	1.2773	0.064	0.101	-0.3611	-0.7887	-0.2136	-0.3936	-0.265163	-0.182178	-0.173848	-0.337903	0.346259	-0.0942185	-0.31523	-0.457723	-0.673236	-0.0338056	0.157	0.199567	-1.09756	-0.434	0.533258	-0.614523	0.066	-0.606989	-0.374797	-0.482	-0.555	0.86	-0.476
YCL005W-A	NA	NA	NA	NA	NA	NA	NA	NA	NA	NA	NA	NA	NA	NA	NA	NA	NA	NA	NA	NA	NA	NA	NA	NA	NA	NA	NA	NA	NA	NA	NA	NA	NA	NA	NA	NA	NA	NA	NA	NA	NA	NA	NA	NA	NA	NA	NA	NA	NA
YCL006C	-0.022	0.282316	0.45311	-0.047	0.205202	0.128903	-0.068	0.0238718	0.146884	-0.008	0.012	-0.041	0.464577	-0.0804319	-0.057	-0.129228	-0.075348	-0.025	0.290678	0.200802	-0.052	-0.03	-0.0084	-0.0335	-0.0515	0.0005	0.0127503	0.0129365	0.514793	0.0419211	-0.201591	0.396826	-0.0193206	0.201169	-0.131859	-0.00311694	0	0.0329252	0.267732	-0.004	-0.176615	0.0165769	0.023	0.326804	0.12108	-0.006	0.028	0.02	-0.028
YCL007C	NA	NA	NA	NA	NA	NA	NA	NA	NA	NA	NA	NA	NA	NA	NA	NA	NA	NA	NA	NA	NA	NA	NA	NA	NA	NA	NA	NA	NA	NA	NA	NA	NA	NA	NA	NA	NA	NA	NA	NA	NA	NA	NA	NA	NA	NA	NA	NA	NA
YCL008C	-0.844	-1.18508	-0.828622	-0.398	-1.29153	-0.280743	-0.187	0.545953	0.376477	-0.395	-0.606	-0.814	-0.0689575	-0.774488	-0.606	-0.827048	-0.709156	-1.021	0.0144663	0.702606	0.027	-0.13	0.9045	x	0.4041	x	1.10837	-1.09729	-0.817704	NA	-0.451016	0.683389	NA	-0.990597	-0.910275	NA	0.887	-0.190036	-0.558238	-0.955	1.24588	0.0280269	-0.036	-2.90738	-1.95691	-1.11	-1.077	0.268	-0.121
YCL009C	0.185	0.171406	-0.0272142	-0.288	-0.145158	-0.374127	-0.189	0.0974471	0.0306506	0.082	0.088	0.16	0.379703	0.29652	-0.138	0.000202319	0.182368	0.017	-0.0574617	-0.331641	-0.241	-0.33	-0.1518	-0.2508	0.0328	-0.0703	-0.529451	0.17407	-0.386842	-0.201741	-0.153048	-0.131055	-0.0962443	0.170867	0.324501	0.12965	-0.243	-0.383516	-0.0903154	-0.062	-0.453921	-0.554087	0.004	0.0167846	0.304536	-0.211	0.031	1.355	-0.206
YCL010C	0.037	0.206799	-0.0746832	-0.295	-0.212466	-0.168114	-0.146	-0.439099	-0.736152	-0.606	-0.501	-0.744	-0.409693	-0.0139001	0.094	0.0465099	0.234267	0.206	-0.439695	-0.42635	-0.616	-0.43	0.3607	-0.0684	-0.3306	0.4113	-0.227852	-0.678885	-0.475312	-0.335137	-0.77612	0.108695	-0.337217	0.521241	-0.179461	0.174305	0.048	-0.129981	-0.407414	-0.4	-0.200436	-0.555503	-0.541	0.0911125	0.472324	-0.022	-0.016	0.427	0.227
YCL011C	-0.373	0.23263	0.0441429	0.171	0.221412	-0.51901	0.098	-0.744803	0.408437	-0.046	0.122	-0.498	0.293116	0.261949	0.261	0.282259	0.324724	0.074	-0.0110688	0.0238806	-0.019	0.292	-0.0066	-0.1611	-0.0804	0.3205	0.098428	0.393851	-0.377595	0.190365	0.505915	0.171327	0.0787324	0.0168266	-0.312821	0.128214	NA	0.668768	1.07334	NA	-0.454749	0.515306	NA	0.764619	0.274676	NA	NA	-0.157	0.1
YCL012C	NA	NA	NA	NA	NA	NA	NA	NA	NA	NA	NA	NA	NA	NA	NA	NA	NA	NA	NA	NA	NA	NA	NA	NA	NA	NA	NA	NA	NA	NA	NA	NA	NA	NA	NA	NA	NA	NA	NA	NA	NA	NA	NA	NA	NA	NA	NA	NA	NA
YCL012W	0.072	0.533976	0.0138455	-0.199	0.477727	-0.17785	-0.29	0.471615	0.863116	0.333	0.458	0.015	0.432722	0.2364	-0.041	-0.173439	-0.180661	-0.096	0.54771	0.215372	0.053	0.125	-0.0675	0.1748	-0.0477	0.0668	-0.133215	-0.0170109	-0.136609	-0.0346256	-0.258017	-0.261597	-0.0385149	0.219802	-0.115594	-0.00075223	-0.183	0.120335	0.472256	0	-0.21857	0.167873	0.015	0.379272	0.356154	-0.02	0.042	0.21	0.014
YCL013W	0.163	-0.135876	0.0913293	-0.342	-0.0496806	-0.0969921	-0.136	0.199611	0.493025	0.035	0.118	-0.579	0.231242	0.28086	0.077	0.273027	0.291885	-0.01	0.0122386	0.0587192	-0.013	0.005	-0.7017	0.0586	-0.0625	0.2069	-0.437378	0.127461	-0.322627	-0.146678	0.0270813	-0.0845684	-0.0534765	-0.17056	-0.048603	0.155105	-0.36	0.195832	0.652745	0.033	0.0921243	0.266832	0	0.293537	0.187082	-0.195	-0.153	0.676	0.059
YCL014W	0.103	0.301235	-0.00833153	-0.103	1.55093	0.155059	0.038	-0.341838	0.071673	-0.115	-0.121	0.022	-0.26931	-0.315056	-0.045	-0.773207	-0.447807	-0.148	0.773203	0.711024	0.301	0.299	-0.2903	-0.0924	-0.2091	0.2047	-0.0717104	-1.0087	-0.207015	0.033352	-2.02246	0.0248573	-0.0369039	-1.089	-0.16621	-0.0108061	-0.077	0.0274173	0.116148	0.142	-0.867475	0.323732	0.381	1.25144	-0.0377736	-0.148	-0.184	0.191	0.193
YCL016C	-2.619	-2.48464	-0.781828	-1.006	-0.398445	-0.703434	-1.08	NA	-0.0974542	-1.83	-2.334	-2.258	-1.01474	-1.48498	-0.39	1.43384	-0.741578	0.894	NA	0.469945	-2.508	-1.813	NA	NA	NA	NA	NA	NA	NA	NA	NA	NA	NA	NA	NA	NA	1.295	NA	-3.60006	-2.554	-2.61395	-2.73	-1.431	0.899971	0.866211	NA	NA	NA	NA
YCL017C	0.342	-0.732568	-0.358902	-0.309	0.292227	-0.774773	0.098	0.218016	0.0913074	-0.01	-0.163	0.527	-0.479405	-1.3191	-0.186	-0.526788	-1.08565	0.171	0.0698512	-0.142692	-0.115	-0.006	NA	NA	NA	NA	NA	NA	NA	NA	NA	NA	NA	NA	NA	NA	NA	-0.111919	0.115533	NA	-0.331013	-0.260319	NA	0.396647	1.17532	NA	NA	NA	NA
YCL021W-A	NA	NA	NA	NA	NA	NA	NA	NA	NA	NA	NA	NA	NA	NA	NA	NA	NA	NA	NA	NA	NA	NA	NA	NA	NA	NA	NA	NA	NA	NA	NA	NA	NA	NA	NA	NA	NA	NA	NA	NA	NA	NA	NA	NA	NA	NA	NA	NA	NA
YCL022C	0.149	NA	0.166883	-0.013	NA	0.0388256	-0.17	NA	0.552603	0.219	0.123	0.067	NA	-0.171824	-0.146	NA	0.191308	-0.307	NA	-0.180905	0.216	0.046	-0.1043	-0.0382	-0.0594	0.0797	-0.000468683	0.0649819	0.47478	0.0291394	0.0175712	0.339435	-0.0147107	-0.592767	-0.523252	0.0415304	0.144	0.705194	-0.205981	0.073	0.353872	-0.426688	0.094	-0.158132	0.482068	0.023	0.144	0.033	-0.01
YCL023C	-0.044	0.3008	-0.280281	0.009	-0.0731375	-0.142994	-0.027	0.503585	-0.0501485	0.01	-0.011	0.096	0.20245	0.280102	0.011	0.312409	-0.0782091	0.037	-0.367372	0.0329371	-0.127	-0.194	-0.0068	-0.0495	-0.0139	0.0288	-0.000271609	0.0622563	-1.07535	0.0132339	0.344953	0.0793898	0.0572061	-0.0815304	-0.0171374	-0.0362216	-0.047	0.373507	0.422781	-0.185	0.107547	0.0904503	0.016	0.0668683	-0.40554	-0.18	-0.293	0.057	-0.02
YCL024W	0.322	0.265382	0.255533	0.02	-0.00543366	-0.650967	-0.215	0.320292	0.990009	0.149	0.026	-0.061	0.0421374	-0.198677	-0.069	-0.149291	-0.12185	-0.071	0.459561	0.764128	0.069	-0.093	-0.073	-0.0685	-0.0693	0.0558	0.0283548	-0.238762	0.541699	0.075244	-0.704199	0.850499	-0.0716147	-0.23558	-0.359528	0.082414	-0.193	0.0714478	0.438077	0.017	0.0598245	0.276426	-0.067	-0.247255	-0.496359	0.102	0.073	0.21	-0.27
YCL025C	0.208	1.83729	0.387126	-0.031	1.01659	0.129916	-0.287	0.43577	-0.0888922	0.006	0.118	0.189	NA	0.385799	-0.084	NA	-0.108787	-0.009	4.03333	0.093588	0.025	0.121	0.016	0.1222	-0.1174	0.1301	-0.147526	-0.450231	-0.162352	-0.106464	-1.41608	-0.179107	-0.162736	0.416623	-0.0334231	0.0401913	NA	0.493081	0.379268	NA	-0.903454	0.234376	NA	0.879793	-0.111421	NA	NA	-0.148	0.19
YCL026C	0.091	NA	-0.153443	-0.236	NA	0.103921	-0.147	NA	-0.276424	-0.074	0.176	0.716	NA	-0.152406	-0.108	NA	-0.0370338	-0.406	NA	0.00486686	0.153	0.198	-0.1798	-0.0622	-0.0938	-0.1162	0.0860506	NA	0.0661028	0.0888737	NA	-0.0650722	0.19624	NA	-0.25035	-0.257766	NA	NA	0.0606714	-0.268	NA	0.0436237	-0.069	NA	-0.181094	-0.205	-0.057	-0.314	0.363
YCL026C-A	-0.312	0.559754	0.607123	0.204	0.416523	0.163218	-0.135	-0.219203	-0.00373979	0.023	-0.129	0.66	-0.046446	0.292626	-0.042	-0.273031	0.312475	-0.213	0.189553	-0.0516128	-0.16	0.102	-0.2055	-0.0195	-0.0887	0.1536	-0.124963	0.131909	-0.08537	-0.0192207	0.223652	-0.11016	-0.0175304	0.0483178	-0.140033	0.040279	-0.56	0.286162	0.449021	-0.104	0.0860241	-0.0554988	-0.068	0.124236	0.144064	-0.027	-0.029	-0.045	0.133
YCL026C-B	NA	NA	NA	NA	NA	NA	NA	NA	NA	NA	NA	NA	NA	NA	NA	NA	NA	NA	NA	NA	NA	NA	NA	NA	NA	NA	NA	NA	NA	NA	NA	NA	NA	NA	NA	NA	NA	NA	NA	NA	NA	NA	NA	NA	NA	NA	NA	NA	NA
YCL027W	-0.05	0.51536	0.428691	0.016	0.145876	-0.182961	-0.006	0.180956	-0.0316522	-0.044	0.113	0.117	0.510283	0.159924	-0.206	0.624957	0.046918	-0.139	-0.426106	0.349238	0.074	-0.167	-0.3314	-0.0172	-0.0304	0.2486	-0.318995	-0.0546977	-0.0632512	-0.0928641	-0.21493	-0.18231	-0.0825933	-0.179974	0.227229	0.0223991	0.028	-0.276756	-0.443554	-0.214	-0.204352	-0.125138	0.022	0.382123	0.404307	0.011	0.052	0.383	-0.183
YCL028W	-0.212	NA	0.0650556	-0.185	1.01659	0.309035	-0.078	-0.149193	-0.168713	-0.027	-0.021	-0.084	-0.277772	0.0880084	-0.123	-0.288628	0.162926	-0.082	4.89582	-0.313132	-0.059	-0.056	-0.2913	-0.0173	-0.0531	0.1441	-0.484747	-0.241679	-0.387716	-0.0681366	-0.85398	-0.450912	-0.0704451	-0.0125174	0.0313812	-0.13986	-0.101	0.420017	0.238445	0.034	0.063011	-0.274216	-0.072	-0.159735	0.551115	0.085	0.102	0.219	-0.061
YCL029C	-1.063	-1.31472	0.0255273	-0.184	-0.983407	0.823813	0.124	1.02073	0.380593	0.009	-0.418	-1.129	-0.107847	0.947978	-0.304	-0.703666	-0.34104	-0.278	0.104408	0.765401	-0.13	0.095	NA	NA	NA	NA	NA	NA	NA	NA	NA	NA	NA	NA	NA	NA	1.554	-0.557545	0.262438	NA	0.193408	-0.223648	NA	-0.237533	-1.31821	NA	NA	NA	NA
YCL030C	0.365	NA	0.195452	-0.153	NA	-0.633045	-0.468	NA	0.487508	0.086	0.305	0.193	NA	0.594245	0	NA	-0.220041	-0.112	NA	0.53337	-0.037	-0.164	0.052	0.044	-0.0295	-0.0237	-0.0233273	NA	-0.0419826	0.013323	NA	0.0948511	-0.00837271	NA	-0.0199464	-0.0107186	NA	NA	-0.278131	NA	NA	-0.354301	NA	NA	0.427522	NA	NA	-0.027	0.051
YCL031C	-0.287	0.761521	0.157631	-0.212	0.144917	0.123549	-0.025	0.58162	-0.28454	0.087	-0.348	-0.477	0.460348	0.0999811	0.215	0.249413	0.014865	0.267	0.0125825	0.32621	-0.177	-0.129	NA	NA	NA	NA	NA	NA	NA	NA	NA	NA	NA	NA	NA	NA	0.011	0.181764	0.73133	0.222	-0.273373	-0.408072	0.079	0.306881	0.673566	0.11	0.128	NA	NA
YCL032W	0.436	NA	-0.650583	-0.34	NA	-0.587957	-0.35	NA	-0.357321	-0.162	-0.178	0.46	NA	-0.956602	-0.223	NA	-1.0757	-0.71	NA	0.0549075	0.197	0.147	-0.1499	-0.225	-0.1567	-0.2796	-0.0909136	NA	-0.166468	-0.125771	NA	-0.164608	-0.0396926	NA	-0.938289	-0.42568	NA	NA	-0.193242	NA	NA	-0.0716446	NA	NA	-0.254083	NA	NA	0.009	-0.081
YCL033C	-0.238	NA	-0.218891	-0.039	NA	-0.0648338	-0.088	NA	-0.0974542	0.055	0.032	-0.145	NA	-0.354278	-0.129	NA	-0.0297033	0.033	NA	0.330542	0.182	-0.03	-0.2428	-0.1935	0.0063	-0.0153	-0.0318175	NA	-0.0952382	-0.0587474	NA	-0.000465219	0.117769	NA	-0.0856419	-0.222276	0.007	NA	0.140013	-0.129	NA	0.126264	-0.08	NA	0.0886037	0.008	-0.002	0.623	-0.041
YCL034W	0.152	2.10032	-0.188598	0.022	3.26452	0.193472	0.174	0.246736	0.0842962	-0.058	-0.059	0.343	-0.692809	0.00295663	-0.174	-0.703666	0.00939453	0.112	NA	-0.318907	0.044	0.089	-0.3106	-0.0277	0.0775	0.0188	-0.230704	NA	-0.218112	-0.173653	NA	-0.168765	-0.0353287	NA	-0.182708	-0.0253646	NA	NA	0.136907	NA	NA	0.14941	NA	NA	0.0886037	NA	NA	0.23	-0.209
YCL035C	-0.029	0.436429	0.132442	-0.008	0.138222	-0.0762623	-0.021	-0.411	-0.0264348	-0.215	-0.124	0.032	0.455964	0.339169	0	0.210887	-0.0817282	0.026	-0.281949	0.14204	-0.006	-0.033	0.071	0.1231	0.1174	-0.0798	-0.167538	-0.27626	0.111129	-0.0328203	0.0984359	0.0733356	-0.0519544	-0.057569	0.0463688	0.0505043	-0.065	0.0329343	0.107523	-0.063	-0.229187	-0.0283678	-0.119	0.159971	-0.0696584	0.047	-0.1	0.297	-0.115
YCL036W	0.357	-0.48464	0.284337	-0.22	NA	-0.0452729	-0.206	NA	0.372655	-0.141	-0.225	0.501	NA	-0.860759	-0.331	0.296334	0.118803	0.004	NA	-0.312957	-0.039	0.075	-0.3373	-0.2723	0.0125	-0.2387	0.10665	NA	0.145143	-0.0416857	NA	0.437371	0.166609	NA	-0.22047	-0.154202	-0.519	NA	0.00592939	-0.155	NA	0.154289	0.085	NA	0.0733369	0.073	-0.039	0.337	-0.016
YCL037C	-0.259	-0.328521	0.0510624	-0.226	0.496119	-0.118472	-0.117	-1.91001	-1.62352	-1.324	-1.035	-0.023	-0.425329	-1.12565	-0.384	0.0333	-0.953082	-0.211	-0.458528	0.104661	-0.146	-0.543	0.4856	-0.0554	-0.3369	0.5374	1.15942	-0.522381	-0.0552035	-0.268235	-1.27169	-1.31661	-0.463772	0.182596	0.0372577	NA	0.243	-0.707122	-0.370643	-0.422	-0.627424	-0.738989	-0.232	0.132856	0.317422	-0.17	-0.165	-0.248	-1.149
YCL038C	0.162	0.74885	0.596879	-0.036	1.53506	0.257954	0.002	-0.00674865	0.0333933	-0.031	-0.134	-0.655	-0.249202	0.775456	-0.22	-0.226506	0.271338	-0.355	0.488502	0.502367	0.307	0.355	0.0456	0.0775	0.0522	-0.0884	-0.0281078	-1.26615	-0.122318	-0.00805943	-1.62195	-0.109286	-0.0401212	0.0753863	0.058868	-0.00190333	-0.347	-0.146477	-0.0296322	-0.319	-0.559499	0.324548	0.289	0.831584	-0.10791	-0.416	-0.515	0.079	-0.028
YCL039W	0.21	0.037781	0.61049	0.025	-0.906786	-0.12349	-0.08	0.923563	0.245433	0.072	0.114	0.223	0.0977376	0.145069	-0.693	0.496272	-0.133895	-0.352	-0.409232	0.120997	-0.169	-0.111	-0.0932	-0.1492	-0.0102	-0.0282	-0.162887	-0.352103	0.199967	-0.0782898	0.267403	-0.738438	-0.112224	-0.163854	0.156221	-0.0367327	-0.095	1.14981	-0.0801911	0.018	0.47881	-0.00368197	-0.046	0.591849	-0.10208	0.225	-0.061	0.046	0.089
YCL040W	-0.037	NA	0.400272	0.131	NA	0.265672	0.232	NA	-0.211111	-0.123	0.077	0.188	NA	-0.216754	0.063	NA	-0.341355	-0.121	NA	0.175832	0.063	0.04	-0.1411	0.0498	-0.0234	0.0439	-0.223928	NA	-0.0545071	-0.0137439	NA	-0.239305	-0.0185356	NA	0.529637	0.101822	NA	NA	0.306832	NA	NA	-0.165997	NA	NA	0.190483	NA	NA	-0.02	0.133
YCL041C	-0.022	0.807446	0.25082	-0.043	0.136432	-0.115089	-0.144	0.185226	-0.56876	0.048	-0.017	NA	0.464527	0.279305	NA	-0.499195	-0.266798	NA	0.410395	0.381408	NA	NA	NA	NA	NA	NA	NA	NA	NA	NA	NA	NA	NA	NA	NA	NA	0.014	0.226943	-0.205374	0.027	-0.232857	-0.484694	-0.041	0.58927	0.879267	0.165	-0.039	NA	NA
YCL042W	0.114	2.10032	1.88351	-0.124	4.10406	0.425849	-0.22	0.222776	1.66808	-0.161	0.183	-0.121	0.307191	-1.11301	0.043	0.296334	-0.581113	-0.103	2.57389	0.0549075	0.177	0.263	-0.3717	0.1101	-0.056	0.2343	NA	NA	-0.103459	0.113815	NA	-0.378012	0.328184	NA	-0.0939868	-0.214369	NA	NA	0.492388	NA	NA	-0.103218	NA	2.2219	1.25525	NA	NA	0.652	0.387
YCL043C	0.12	0.0178603	-0.0310563	-0.278	-0.0765168	-0.233949	-0.349	0.191844	-0.00999139	0.028	0.009	-0.107	-0.0851265	-0.0534934	0.133	-0.095983	-0.150013	0.298	-0.104178	0.11301	-0.228	-0.238	NA	NA	NA	NA	NA	NA	NA	NA	NA	NA	NA	NA	NA	NA	-0.24	0.539316	0.452549	0.132	0.193408	0.0683658	0.141	0.681331	0.500417	0.053	0.057	NA	NA
YCL044C	-1.322	1.08096	1.06735	0.786	0.460199	0.264385	0.222	-0.378675	0.298474	0.083	0.015	-0.686	1.24748	0.778053	0.791	0.296334	-0.156615	0.025	0.408834	0.999766	0.079	0.173	0.0892	0.1887	0.0587	0.2236	0.416275	0.904935	0.665687	0.342235	1.14335	1.19035	0.353377	0.300916	0.007263	-0.0739987	0.906	0.0729983	1.15681	0.28	0.0591066	0.360602	0.281	0.0970078	0.785593	0.266	0.014	-0.932	0.609
YCL045C	0.169	NA	0.624165	0.349	NA	0.235165	0.281	NA	0.798523	-0.001	0.063	0.359	NA	0.00795195	0.031	NA	-0.214496	-0.231	NA	0.046446	0.172	0.229	-0.3954	0.1587	0.1314	0.0476	-0.156699	NA	-0.30991	0.0883109	NA	-0.229148	0.131616	NA	-0.119993	-0.171053	-0.471	NA	-0.000277397	-0.256	NA	0.214692	-0.287	NA	0.0305981	0.333	-0.243	0.524	0.148
YCL046W	0.366	0.652863	1.02553	-0.018	2.3951	-0.436648	-0.433	0.43577	-0.234958	0.321	0.31	0.273	0.0847985	0.380089	0.042	-0.395543	-1.15662	-0.495	1.45842	1.89141	0.368	0.161	-0.3373	0.0053	0.058	0.0211	-0.27296	-0.22282	-0.059677	0.132276	NA	-0.35968	0.080634	NA	0.184882	-0.0823052	0.071	-0.185576	-0.0228735	0.035	-0.572127	-1.11434	-0.085	1.43602	1.11014	0.171	-0.003	0.398	0.333
YCL047C	-0.233	NA	0.692952	0.01	NA	0.311914	-0.004	NA	-0.401131	-0.461	-0.528	-0.298	NA	-0.0375224	0.073	NA	-0.364129	0.123	NA	0.206113	-0.328	0.06	0.0631	0.2126	-0.1246	-0.0323	0.0117456	-0.270915	-0.50765	0.0884719	-0.151803	-0.281564	-0.0356045	0.326348	0.240285	0.138023	NA	-0.218408	0.159991	0.05	-0.519711	-0.266344	-0.271	0.444967	0.419902	NA	NA	-0.129	0.237
YCL048W	-0.015	0.247774	0.378101	-0.239	0.00518788	0.30874	-0.245	0.420422	0.100485	-0.195	-0.017	0.016	0.203761	0.00956579	-0.449	0.409716	0.0734611	0.019	-0.830003	-0.0900875	-0.147	-0.14	-0.1744	0.2097	0.0491	-0.1123	-0.288156	0.354725	0.171241	-0.0760885	0.146513	0.0422835	-0.00488132	0.139616	0.207183	0.0636561	-0.036	-0.210323	0.710092	0.097	-0.117521	0.513599	-0.192	0.0556219	-0.538543	-0.045	0.037	0.486	-0.163
YCL049C	0.033	0.491901	0.366564	-0.045	0.0088153	-0.0239968	-0.27	0.627765	0.477922	0.145	0.048	-0.013	0.149835	-0.297674	-0.091	-0.1643	-0.323265	-0.056	0.25692	0.208382	-0.099	-0.009	-0.0874	-0.028	-0.1192	0.0331	-0.0572954	0.235385	-0.0833931	-0.00211015	-0.344781	-0.204401	-0.0562874	0.461236	0.11164	0.0258973	0.048	-0.376098	0.144102	0.041	0.106564	-0.00753429	0.097	0.0919577	0.620559	-0.033	-0.013	0.055	0.002
YCL050C	-0.05	-1.73725	-1.45021	-0.934	0.185687	0.103921	-0.012	-1.0281	-0.973275	-0.389	-0.395	-0.17	-2.08222	-3.45299	-1.648	-0.248471	-0.902233	-0.07	-0.477945	0.0330481	-0.19	-0.165	0.002	-0.676	0.0562	-0.252	0.0173415	-1.47951	-1.87429	-0.457555	-0.276239	-0.283696	0.0345346	0.237583	-0.19077	-0.0401152	-0.129	-2.18365	-2.21842	-1.108	-0.204352	-0.638956	-0.069	0.214246	0.682058	-0.078	-0.23	0.2	-0.709
YCL051W	0.17	-0.344633	-0.18365	-0.091	-0.938178	-0.437453	-0.295	1.08081	0.81629	0.171	0.11	0.215	-0.199769	-0.674643	-0.267	-0.221514	-0.602175	-0.069	0.518184	0.14683	-0.159	0.012	-0.1026	-0.1006	-0.1524	-0.042	-0.153774	0.112047	-0.359715	-0.111514	-0.38161	-0.0430459	-0.174346	0.189975	0.0018524	0.00512368	0.045	-0.376973	0.407359	0.109	0.0365388	0.110956	0.008	0.471877	0.239123	0.098	-0.117	-0.002	0.101
YCL052C	0.074	-0.537107	0.0548712	-0.082	-0.517744	-0.763976	0.002	0.747714	0.281057	-0.001	-0.082	0.23	-0.550069	-2.16151	-0.376	-0.402663	-1.26057	0	0.139997	0.211877	-0.162	-0.364	NA	NA	NA	NA	NA	NA	NA	NA	NA	NA	NA	NA	NA	NA	0.02	-0.0402327	0.560406	0.231	-0.430029	0.1014	0.179	0.484933	0.930342	-0.009	0.102	NA	NA
YCL053C	0.178	0.2147	NA	-0.826	-0.284067	NA	-0.172	0.797036	0.220286	-0.103	0.049	-0.458	0.00462819	NA	-0.231	0.48776	NA	0.168	-0.417595	0.496613	-0.247	-0.291	NA	NA	NA	NA	NA	NA	NA	NA	NA	NA	NA	NA	NA	NA	0.109	0.152694	0.559598	0.292	-0.144589	0.266158	0.029	0.735087	NA	0.304	0.182	NA	NA
YCL054W	-0.019	-0.160638	-0.263099	-0.298	-0.00431634	-0.12775	-0.173	0.153654	-0.173906	-0.01	-0.051	0.082	-0.352154	-1.06229	-0.538	0.373955	0.266076	0.058	-0.426106	-0.496108	-0.37	-0.264	NA	NA	NA	NA	NA	NA	NA	NA	NA	NA	NA	NA	NA	NA	-0.037	-0.0034092	0.214909	-0.111	-0.183828	-0.0586231	-0.085	0.517723	0.673566	0.044	0.026	NA	NA
YCL055W	0	0.0482339	0.293008	-0.266	0.269359	0.670961	0.222	-0.0258105	-0.13398	-0.62	-1.037	-0.104	-1.104	-1.54772	-0.925	-0.540167	-0.240884	0.025	-0.467926	-0.258908	-0.384	-0.15	-0.0133	-0.3876	-0.2422	-0.1471	-0.120623	-1.2412	-0.0636651	-0.324064	0.140734	0.181843	-0.203743	-0.758317	-0.201133	-0.00793321	0.026	-0.342039	0.226662	-0.3	0.0414045	0.348259	0.041	-0.230426	-0.0442906	-0.151	-0.143	0.534	0.01
YCL056C	0.008	0.282383	-0.17729	-0.214	0.92517	-0.063051	0.04	-0.91338	-0.071143	-0.17	-0.229	0.099	1.00178	-0.65079	-0.184	0.663117	-0.259098	-0.027	-0.614551	0.165611	-0.135	-0.031	-0.2686	0.0929	0.0115	-0.1531	-0.260811	0.109023	-0.342764	0.0211605	0.455289	-0.367958	-0.0206964	-0.114122	-0.120954	-0.0130481	-0.108	-0.479543	0.0338135	-0.151	-0.026558	0.311376	-0.027	-0.280601	-0.243612	-0.065	-0.201	0.499	-0.279
YCL057C-A	NA	NA	NA	NA	NA	NA	NA	NA	NA	NA	NA	NA	NA	NA	NA	NA	NA	NA	NA	NA	NA	NA	NA	NA	NA	NA	NA	NA	NA	NA	NA	NA	NA	NA	NA	NA	NA	NA	NA	NA	NA	NA	NA	NA	NA	NA	NA	NA	NA
YCL057W	0.217	0.116811	0.50243	-0.301	0.246074	0.285368	-0.213	0.633709	0.452103	-0.026	0.167	0.061	0.125193	0.794821	-0.038	0.0139347	0.279032	-0.088	0.06488	0.436957	0.225	0.1	0.0546	0.0995	0.0006	-0.0478	-0.143118	-0.0972896	0.32067	0.0315262	-0.0501922	0.281063	-0.053963	-0.324306	-0.55334	0.00413542	0.04	0.0120693	0.0272147	-0.186	-0.0614063	-0.492961	0.011	0.451767	0.458442	-0.012	-0.04	0.184	0.003
YCL058C	-1.368	1.38983	2.02553	-0.886	1.01659	1.10392	-0.049	-1.14919	-0.0974542	-1.248	-1.295	-2.687	-1.10785	-0.900019	0.661	0.466259	1.42835	0.608	-0.274103	-1.53005	-0.21	-0.354	NA	NA	NA	NA	NA	NA	-1.49578	NA	NA	0.268352	NA	NA	NA	NA	1.416	-0.683076	-2.60006	NA	1.51534	-0.73	NA	0.385398	0.451174	NA	NA	NA	NA
YCL059C	0.159	-0.48464	-0.0438464	0.202	4.97079	-0.336168	0.081	-2.51843	-0.262792	-0.102	-0.029	0.579	0.892153	-0.10647	0.002	NA	-0.0396593	0.2	NA	0.112855	-0.215	-0.186	NA	NA	NA	NA	NA	NA	NA	NA	NA	NA	NA	NA	NA	NA	NA	NA	0.56575	NA	NA	0.225389	NA	NA	0.513402	NA	NA	NA	NA
YCL060C	-0.663	-0.0696025	-0.320248	-0.533	-0.127797	-0.782423	-0.373	-0.149193	0.880519	-0.278	-0.349	-0.585	-0.500164	0.00141725	-0.474	-0.0145947	-0.129648	-0.338	-0.444485	-0.192185	-0.452	-0.818	0.7804	0.1702	0.3428	-0.2295	0.467031	-0.0301754	0.204664	-0.024598	-0.42697	1.20695	0.273189	-0.26303	-0.600947	0.0215629	0.743	-0.798553	-0.649225	-0.409	0.215434	-0.484423	0.016	-0.752106	-0.133789	-0.418	-0.673	-0.233	-0.016
YCL061C	-0.529	0.51536	-0.559435	-0.812	0.0165926	-0.673687	-0.253	-1.73416	0.417119	NA	NA	-0.934	-0.330239	-0.359451	-0.101	0.39587	0.191308	-0.736	-0.0110688	0.154443	NA	NA	0.4946	0.2308	0.1061	-0.2194	0.662054	0.317748	1.08919	0.0964456	0.548984	0.853314	0.154943	-2.47602	-0.910275	-0.410898	0.325	-1.06159	-0.640701	NA	0.0779304	0.122442	NA	0.122363	0.165772	NA	NA	-0.234	-0.767
YCL062W	-0.084	0.614896	0.553459	0.091	-0.357803	-0.415454	-0.232	0.725276	0.828545	0.135	0.045	-0.815	1.45462	1.26663	0.982	-0.100556	0.0615647	0.319	0.549646	0.176214	-0.111	-0.028	0.2131	0.4036	0.0206	0.2849	-0.0439705	-0.0499838	0.349896	-0.108898	-0.502855	-0.295852	-0.163577	0.253887	0.0372577	-0.0319209	0.414	0.00658376	-0.05072	0.139	0.0805136	-0.480222	0.082	0.768327	0.400988	0.071	0.036	0.308	0.138
YCL063W	0.112	0.714669	0.328919	-0.02	-0.93094	-1.20274	-0.723	1.46972	1.01217	-0.488	-0.025	-0.07	0.24579	0.222838	0.379	0.00905246	-0.790488	-0.022	-1.50139	-0.481145	-0.227	-0.589	0.29	0.2023	-0.0939	-0.1006	-0.283894	0.119572	-0.643875	-0.0566083	-0.42697	-0.352235	-0.238607	0.187632	-0.946801	-0.138443	-0.387	0.316924	0.287467	-0.284	-0.0289848	0.0355344	0.013	0.612689	0.100677	-0.508	-0.414	0.307	0.122
YCL064C	0.24	-0.0923226	-0.936998	-0.154	0.289611	0.0458177	0.06	-0.174284	-0.0974542	-0.283	-0.017	-0.217	-0.576295	-0.748016	-0.405	0.124723	0.310889	0.01	-0.569697	-0.412597	-0.298	-0.293	-0.3166	-0.2714	-0.0541	-0.0497	-0.527312	-0.22282	-0.422713	-0.075809	-0.646732	-0.725417	-0.0825296	0.436353	0.0646342	-0.0531862	-0.133	0.146999	-0.0180677	-0.254	-0.0436316	0.00696528	0.042	0.289013	-0.0557862	0.029	0.017	0.643	-0.238
YCL069W	0.031	0.0113174	-0.085504	-0.05	-0.213527	-0.16984	-0.106	0.204916	0.228774	0.099	0.129	-0.033	0.40722	0.405607	0.066	0.430471	-0.365562	-0.047	-0.0695412	0.676864	0.022	-0.014	-0.0393	0.0618	0.0258	0.0157	-0.0874424	0.182233	-0.0723751	0.0315571	0.0719608	-0.385324	0.00642862	-0.17722	0.166801	-0.0293145	-0.029	0.184928	1.20607	0.045	0.270165	0.81432	-0.017	0.0888737	0.140245	0.135	0.114	0.134	-0.04
YCL074W	-0.017	0.461382	0.358103	-0.074	0.343403	NA	-0.442	0.159679	NA	-0.373	-0.8	-0.166	-0.00519336	NA	0.082	-0.23229	NA	0.041	0.213077	NA	-0.237	0.193	-0.838	0.121	0.2646	-0.2726	-0.224055	0.123384	NA	-0.0543799	-0.0552003	NA	-0.0829289	0.0234635	NA	0.113929	0.013	0.199567	NA	-0.018	0.294946	NA	-0.053	0.144208	NA	0.044	-0.082	0.324	-0.002
YCL075W	-0.038	0.406488	0.0970805	0.009	-0.1661	0.215631	0.052	0.678626	-0.0805804	-0.079	-0.083	-0.155	0.435581	-0.0304888	-0.064	-0.0357784	-0.281161	-0.132	0.209076	0.503549	0.087	-0.06	0.024	0.006	-0.0389	-0.0067	0.0180925	0.0736642	0.0768027	0.0160202	0.026035	-0.130707	0.00656729	0.00485393	0.17231	-0.0113153	0.074	0.205607	0.211073	-0.078	-0.193341	-0.0265094	0.013	0.413143	0.517364	-0.065	-0.176	0.056	-0.008
YCL076W	0.074	-0.137541	0.278912	0.1	0.127624	-0.0936793	0.21	0.453472	0.577305	0.055	-0.013	-0.188	0.889305	0.411689	0.21	0.426836	0.340884	0.008	0.232337	-0.0706233	-0.035	0.159	-0.1047	-0.0585	-0.0641	0.056	-0.083681	0.228699	-0.14018	0.0164096	-0.0283401	0.0622859	-0.0241887	0.146789	-0.115911	0.0422195	-0.528	0.623902	0.117798	-0.07	0.0447059	0.0164256	-0.046	0.262541	0.297074	0.14	0.16	0.074	-0.041
YCR001W	0.254	0.0782961	-0.33947	-0.235	0.686444	-0.272047	-0.123	0.276113	0.0589473	0.079	0.212	0.45	0.255661	0.500861	0.019	0.296334	0.200937	0.079	-0.866679	0.098235	0.142	-0.018	-0.6085	-0.0275	-0.2578	0.2109	-0.403975	-1.80778	0.0947034	-0.0122179	-2.24897	0.379997	0.112648	-0.388561	-0.198077	-0.140891	NA	0.269618	0.306832	NA	-0.673326	0.237263	NA	1.39747	0.482368	NA	NA	0.301	0.28
YCR002C	-0.692	-1.25582	-0.96586	-0.972	-0.716621	-0.709928	-0.478	-0.772123	-1.41938	-1.158	-1.868	-0.791	-1.88921	-1.04137	-0.807	-0.163097	-0.297971	-0.159	-4.01107	-2.17457	-1.817	-1.427	NA	NA	NA	NA	NA	NA	NA	NA	NA	NA	NA	NA	NA	NA	0.761	-0.631546	-1.19796	-0.795	-0.521863	-0.642537	-0.307	-0.411231	-1.02861	-0.669	-0.688	NA	NA
YCR003W	-1.255	-3.1285	-2.06194	-1.411	0.0731762	-0.283102	-0.209	-0.76217	-0.0974542	-1.215	-1.318	-1.449	-4.7372	-4.35945	-1.582	-1.28863	-1.29412	-0.337	-1.30058	-2.26702	-0.98	-0.921	NA	NA	NA	NA	NA	NA	NA	NA	NA	NA	NA	NA	NA	NA	1.24	NA	-1.78063	-2.341	0.000762565	-1.91057	-0.618	-3.49235	-0.133789	-1.928	0.05	NA	NA
YCR004C	-0.182	1.1144	0.109592	-0.035	0.787111	1.43734	0.008	-0.515321	0.0648172	-0.183	0.068	-0.393	0.814986	1.55488	0.078	-0.574383	1.12495	0.143	1.32725	0.615796	0.155	0.184	0.0391	0.1067	-0.0411	0.0506	-0.164953	0.241127	0.0319192	-0.0386987	0.763412	-0.15076	0.00457721	-0.281646	0.0666942	-0.0461993	-0.336	0.223814	0.148684	0.011	0.246519	0.0874552	-0.027	-0.0488037	-0.916197	-0.115	0.023	0.095	-0.038
YCR005C	-0.095	0.185211	-0.177687	-0.206	0.557161	-0.551168	0.076	-0.281296	0.860482	0.033	-0.054	-0.173	0.0956869	0.0300185	-0.153	0.0385367	0.11493	-0.136	-0.00715376	0.393709	0.225	0.102	0.0083	-0.0935	-0.0105	-0.0357	-0.078432	-0.0814646	0.0980646	-0.0113337	0.561411	0.268352	0.0612342	-0.303983	-0.10292	0.0361325	-0.143	-0.168503	-0.0265918	-0.336	0.0199248	-0.0724692	-0.044	-0.199565	0.328115	-0.161	-0.28	0.13	-0.131
YCR006C	0.207	-0.454266	0.224307	-0.552	-0.450533	-3.77055	-0.332	0.531529	1.7099	0.279	0.239	0.28	-0.359385	-3.10947	-0.39	0.128212	-1.90664	-0.054	0.0523566	-0.156597	-0.068	0.076	-0.1493	-0.0644	-0.0576	0.1159	-0.308624	-0.343836	0.504224	0.0167952	-0.1126	2.49074	0.117692	-0.237237	-0.547705	0.0653563	NA	-0.136249	0.181301	NA	-0.348302	-0.408072	NA	0.29663	2.99549	NA	NA	0.265	-0.091
YCR007C	NA	-0.143603	0.181646	0.114	0.633264	0.278418	0.129	-0.315203	-0.292711	0.43	0.311	NA	-0.567278	-0.79079	NA	-0.0338142	-0.462424	NA	0.766539	0.0748071	NA	NA	-0.7937	-0.1183	-0.1498	0.4023	-0.309509	-1.19683	-0.0417445	-0.017868	-0.612479	-0.673546	0.0104725	-0.125526	-0.135835	-0.178618	NA	-0.420042	-0.173161	NA	-0.669089	-1.1818	NA	1.14098	1.2158	NA	NA	0.547	0.089
YCR008W	0.701	-0.127088	0.2197	-0.271	-0.354051	-0.286869	-0.136	0.340392	0.0545489	-0.171	-0.19	0.591	0.284648	0.0608105	-0.058	0.079523	0.0133096	-0.197	-0.0707751	-0.102193	-0.387	-0.418	-0.2343	0.13	-0.292	0.295	-0.479855	0.0991077	-0.161875	0.153874	0.316882	-0.857179	-0.0825923	0.215511	0.450472	0.0107603	-0.212	-0.0282116	-0.114155	-0.081	-0.519879	-0.368544	-0.045	0.356349	0.514739	0.037	0.052	0.854	-0.356
YCR009C	-0.93	NA	NA	-3.022	-0.983407	-0.633045	-0.83	NA	-1.68242	-1.85	-2.887	0.661	-3.01474	-0.900019	-1.466	NA	NA	-2.782	NA	NA	NA	NA	NA	NA	NA	NA	NA	NA	NA	NA	NA	NA	NA	NA	NA	NA	0.334	NA	-1.60006	-1.732	NA	NA	-1.838	NA	NA	-0.746	-0.848	-0.198	NA
YCR010C	0.035	0.0699488	0.0656977	-0.051	0.143297	-0.209546	-0.055	0.261321	0.512599	0.093	0.12	-0.06	0.204806	0.112322	-0.019	-0.0416238	0.00944841	-0.024	0.0616215	0.00317638	0.012	0	-0.2223	-0.065	-0.1362	0.1515	-0.23987	-0.196103	-0.0483171	-0.0262193	-0.079047	0.0140344	-0.109202	-0.0944038	-0.145763	0.0107337	-0.044	0.172971	0.228679	-0.033	-0.102803	-0.045955	0.019	0.106252	0.221364	-0.003	0.074	0.267	0.014
YCR011C	0.154	-0.162712	-0.0611844	-0.058	0.0655022	0.185715	-0.103	0.256799	0.271413	-0.026	0.224	0.108	0.832106	0.31848	0.231	0.386847	0.285389	0.249	-0.176128	-0.232374	-0.16	0.075	-0.2772	0.076	-0.0588	0.2134	-0.340348	-0.963301	-0.834578	-0.0971312	-0.518868	0.131593	-0.00943033	0.0236171	-0.3418	-0.046295	NA	0.774914	0.589562	NA	0.240202	0.141762	NA	0.126742	0.208317	NA	NA	0.659	0.065
YCR012W	0.206	0.751658	-0.164297	0.297	0.491502	0.0433791	0.072	-0.097354	0.358225	-0.085	0.026	-0.184	-0.0652269	-0.522456	-0.218	-0.24354	-0.168999	-0.436	-0.0909221	0.127664	-0.238	-0.351	NA	NA	NA	NA	NA	NA	NA	NA	NA	NA	NA	NA	NA	NA	-0.358	0.453613	0.618776	0.243	-0.304619	-0.343221	0.052	0.370862	0.662197	0.112	0.205	NA	NA
YCR013C	-0.029	0.453959	-0.0294392	0.114	-0.398445	0.169809	-0.016	0.488237	-0.260953	-0.104	-0.043	-1.056	0.75465	-0.086432	0.089	0.173186	-0.26241	-0.012	0.219463	-0.491374	-0.222	0.121	NA	NA	NA	NA	NA	NA	NA	NA	NA	NA	NA	NA	NA	NA	-0.167	0.843292	0.446235	-0.011	0.0099615	-0.488691	-0.087	0.468539	0.993123	0.173	0.147	NA	NA
YCR014C	-0.059	NA	-0.240063	-0.285	NA	0.50291	-0.131	NA	0.749466	0.168	0.176	-0.045	NA	1.5762	0.043	NA	1.60303	0	NA	-0.0142168	0.071	-0.053	-0.0814	0.0401	-0.0181	0.0061	0.0233808	NA	0.0772632	-0.0152331	NA	0.00175052	0.0175377	NA	0.0443822	0.0278071	NA	NA	0.447695	NA	NA	0.116454	NA	NA	-0.5514	NA	NA	0.139	0.038
YCR015C	-0.154	0.217679	0.454371	0.098	0.543341	-0.0317345	0.103	0.441416	0.337761	-0.285	-0.119	0.07	0.231903	0.520895	0.076	-0.0317198	-0.0598304	-0.113	0.127829	0.529279	0.122	0.189	-0.1588	-0.008	-0.0488	0.1121	-0.0668378	-0.22282	-0.0355093	0.134333	-0.462376	-0.325829	-0.0212004	0.241683	0.00399528	0.165811	-0.034	0.36423	0.0503404	0.082	-0.344249	-0.42456	-0.092	0.575131	0.243447	0.064	0.016	0.288	0.082
YCR016W	-0.016	0.342523	0.152832	-0.027	-0.16753	-0.158049	-0.216	0.198191	0.137649	0.094	-0.225	-0.358	-0.3561	-0.198781	-0.353	-0.404594	0.0907657	-0.104	-0.4453	-0.339871	-0.448	-0.316	0.069	0.076	0.0791	-0.0479	-0.0408613	0.107027	0.205784	0.0209078	0.0952831	0.0313123	-0.0355548	-0.16115	-0.269169	-0.0493451	-0.057	0.154904	0.234163	-0.036	-0.157883	-0.077061	-0.09	-0.00229221	0.0790866	0.101	-0.037	0.502	-0.259
YCR017C	0.164	0.449772	0.0673474	-0.126	-0.617279	-0.62599	-0.979	0.0802889	0.0368469	0.193	0.386	-0.058	-0.4935	-0.257571	-0.393	-0.600572	-0.304714	-0.659	0.239475	-0.0252628	-0.243	-0.173	-0.2388	0.0165	-1.1349	0.591	-0.714612	0.167126	0.241189	0.119203	0.0171683	-0.387	-0.361292	-0.909798	-0.187809	-0.360616	-0.306	0.157725	-1.1526	-0.436	-0.965791	-0.960613	-0.506	0.0374745	0.544283	0.106	-0.524	0.918	-0.52
YCR019W	-0.199	0.720474	-0.701947	-0.061	0.338521	-0.404544	-0.151	0.191844	-0.047529	-0.114	0.04	-0.464	-0.551947	0.49853	-0.083	0.314713	0.129907	0.261	-0.642424	0.255372	-0.146	-0.45	-0.1244	-0.0315	-0.0399	-0.1147	-0.0235472	-0.279404	-0.0782186	-0.0421767	0.316438	-0.228555	0.105911	-0.320986	0.04147	-0.0781429	NA	-0.420042	-0.00179929	NA	0.193408	0.448803	NA	-0.315042	-0.124965	NA	NA	0.027	-0.215
YCR020C	0.085	0.342028	0.785576	0.198	0.288672	0.359178	0.078	0.0602605	-0.262513	-0.208	0.069	0.047	0.422668	0.0851841	0.146	-0.138881	-0.0708856	0.095	1.68153	0.573636	-0.026	-0.042	0.0147	0.011	0.0527	0.0168	-0.12768	-0.196589	-0.164952	0.00701087	-0.126132	-0.148339	-0.0918017	-0.465804	-0.116217	-0.156569	-0.23	-0.443025	0.123968	-0.244	-0.474749	-0.390999	-0.185	0.324856	0.626745	0.073	0.249	0.099	-0.082
YCR020C-A	0.27	-0.610171	0.0385834	-0.551	-0.313556	-0.392037	-0.18	-0.797349	-0.710431	-0.609	-0.293	0.199	0.337565	-0.260194	0.059	-0.0883294	-0.58288	-0.069	-0.323013	-0.0871115	-0.278	-0.371	-0.6211	-0.1534	-0.0817	-0.0298	-0.564618	-0.316797	-0.758811	-0.154241	-0.786	-0.633085	-0.235006	0.411502	-0.030865	0.00894344	-0.042	-0.34387	0.172035	-0.102	-0.311267	-0.387894	0.076	0.117069	0.591104	-0.11	0.042	1.075	-0.356
YCR020W-B	-2.165	1.51536	NA	-0.797	2.60156	NA	NA	-2.73416	NA	NA	NA	-1.728	NA	NA	NA	-1.28863	-0.741578	NA	NA	NA	NA	NA	NA	NA	NA	NA	NA	NA	NA	NA	NA	NA	NA	NA	NA	NA	1.427	-2.853	-2.44806	NA	-0.654589	0.00696528	NA	-2.42196	NA	NA	NA	NA	NA
YCR021C	0.09	0.853055	0.132442	0.272	0.290158	-0.223061	0.219	0.453152	0.512599	-0.117	-0.115	0.002	0.390959	0.0510715	-0.352	0.0673932	0.276344	-0.165	-0.120814	0.0369856	-0.12	-0.111	-0.1436	-0.08	-0.1249	0.1954	-0.120487	-0.112117	-0.0405815	0.0222779	0.0800194	-0.172775	0.0504995	0.0248905	-0.23352	-0.078123	-0.045	0.326772	0.660469	-0.107	0.122524	0.308135	0.166	0.12088	0.394311	0.1	0.286	0.096	-0.066
YCR022C	-0.083	0.455654	-0.180924	0.088	0.129067	-0.356714	0.018	-0.426727	0.36318	-0.042	0.104	0.077	-0.0482897	0.297427	-0.058	-0.446169	-0.215509	0.048	1.3164	0.384828	0.057	0.013	-0.1639	-0.0856	-0.1194	0.109	-0.0334948	0.0593814	-0.192384	0.154682	-0.219225	-0.513648	0.13177	-0.0336442	0.558722	0.0373156	NA	0.291389	0.359299	NA	0.128702	0.385477	NA	0.0506499	-0.0183115	NA	NA	0.196	0.28
YCR023C	0.113	0.695269	0.254346	-0.045	-0.310982	0.159203	-0.106	0.621325	0.0370879	-0.046	-0.065	-0.263	0.892153	-0.0950349	0.181	0.0256868	-0.0449701	0.343	0.573894	0.0472132	-0.113	-0.136	-0.1038	-0.0224	-0.1587	0.0578	-0.0742655	-0.351554	0.169805	0.124473	0.277646	0.309224	0.0285042	-0.274987	-0.254539	0.134924	-0.032	0.059766	0.343358	-0.045	0.360058	0.156191	0.101	-0.0234077	0.350446	0.015	0.046	0.796	0.086
YCR024C	-2.26	0.652863	0.315034	-0.776	1.3951	0.393427	0.546	0.057258	0.143554	-0.538	-0.697	-2.683	1.45158	0.0125182	0.513	1.17769	0.215353	0.376	-0.0959577	0.239332	0.265	0.189	1.2288	-1.554	0.2081	-0.6347	1.35033	0.346545	0.156301	-0.348134	0.490319	-1.2495	-0.142691	-0.986123	0.215256	-0.40003	1.699	0.381054	1.30683	-1.093	-0.096099	-0.0455021	-0.516	-1.10003	-0.718751	-0.486	-0.787	-0.543	-1.236
YCR024C-A	-0.415	0.896182	1.30564	0.439	-0.108938	-0.615971	-0.21	0.914937	1.45894	0.538	0.507	-0.458	0.735053	1.35632	0.541	-0.288628	-0.00461233	-0.118	0.956363	1.24077	0.484	0.567	0.0147	0.096	0.18	0.0411	0.281064	0.617071	0.719953	0.193903	0.427015	0.221046	0.210328	0.492258	0.137031	0.0224263	0.187	0.316924	0.513283	0.064	-0.0535071	-0.301157	-0.294	0.0287043	1.38078	0.447	0.239	-0.611	0.419
YCR025C	-0.683	-0.262248	1.03712	0.16	0.13207	0.0804617	-0.184	1.10456	0.526397	-0.083	0.263	-0.759	-0.955843	-0.0590084	0.063	0.103689	-0.627066	-0.135	-0.0110688	0.574686	0.322	0.32	0.0963	0.079	0.101	0.0398	0.242196	-1.0808	0.352221	0.188413	-1.93703	0.083927	0.0807726	-0.710489	0.022611	-0.0597789	0.396	0.246535	-0.119433	0.076	-0.111447	-0.014158	0.193	0.456364	-0.146613	-0.21	-0.343	-0.485	0.395
YCR026C	-0.817	NA	0.122824	0.363	NA	-1.86291	-0.578	NA	1.53058	0.114	0.266	0.137	NA	0.506606	-0.224	NA	-0.190563	-0.814	NA	-0.383214	0.257	0.415	0.3598	0.0869	-0.0562	0.0959	0.456838	NA	-0.113905	-0.227955	NA	-0.19108	0.0657867	NA	-1.03581	-0.374809	NA	NA	-0.230825	NA	NA	-0.314963	NA	NA	-0.326434	NA	NA	-0.371	0.774
YCR027C	-0.993	0.810816	NA	0.346	-1.85788	NA	-0.367	2.78941	NA	0.57	0.64	-0.446	0.444694	NA	-0.212	-1.76256	NA	-0.83	1.68937	NA	0.398	0.679	0.6296	0.5406	0.3652	0.1074	0.679485	1.57627	NA	0.475698	1.52502	1.26835	0.409106	-0.32906	-1.91027	-0.0960445	0.672	-0.0174952	NA	0.328	0.0358664	NA	-0.122	0.243925	NA	-0.242	-0.112	-0.627	0.194
YCR028C	-0.369	0.301235	0.566096	0.063	-1.14095	-0.940473	-0.49	1.67393	1.3944	0.448	0.216	-0.775	1.12764	0.468368	0.277	0.0636737	0.0843927	-0.491	1.00685	-0.109479	0.724	0.668	1.0981	0.3211	-0.6549	0.1117	2.45971	NA	0.0891864	NA	NA	0.00531713	NA	NA	-1.64724	NA	0.66	-0.225603	0.544992	0.067	-0.446417	-0.138886	0.098	0.496074	0.521076	0.111	-0.048	-1.936	NA
YCR028C-A	-3.419	NA	NA	-0.579	-2.79076	NA	-0.659	3.02073	NA	NA	NA	-3.145	0.809691	NA	NA	-1.70367	NA	NA	1.57389	-0.530055	NA	0.375	NA	NA	NA	NA	NA	NA	NA	NA	NA	NA	NA	0.289511	NA	NA	4.177	-1.68308	NA	NA	0.193408	NA	NA	-1.10003	NA	-0.223	-0.837	NA	NA
YCR030C	0.11	0.491381	0.553157	-0.057	-0.160285	-0.220351	-0.118	0.097319	0.0893143	-0.162	-0.075	0.574	0.163498	0.356992	-0.118	0.0359447	-0.261313	0.032	-0.143824	0.2773	-0.077	-0.147	-0.2056	-0.1912	-0.2405	0.1458	-0.113678	-0.193821	0.0218311	-0.00159768	-0.000659139	-0.0161019	0.0202139	0.14366	0.0522505	-0.0177938	-0.505	0.0629726	0.177549	-0.174	-0.018896	0.363512	-0.046	0.0342721	-0.029031	0.086	0.08	0.135	-0.103
YCR031C	-0.468	0.623613	0.667634	0.205	-0.343303	-0.0578304	-0.023	-0.17344	0.16965	-0.1	0.039	-0.372	0.823834	1.19278	0.232	-0.107244	0.334565	0.067	0.212627	-0.0492497	-0.22	-0.085	0.485	0.3995	0.0538	0.126	0.561676	0.355539	0.99167	0.317701	-0.160347	0.296366	-0.149991	0.350912	0.234775	0.220129	0.459	0.457786	0.40112	0.069	-0.161257	-0.456007	-0.018	0.291162	0.0404622	0.055	0.032	-0.132	0.396
YCR032W	-0.07	0.00674834	-0.107739	0.011	-0.310572	-0.0528049	-0.04	0.391375	0.181262	0.028	0.003	0.247	-0.0679538	0.639792	-0.429	-0.467853	0.224691	-0.315	0.630037	0.179663	-0.087	-0.153	-0.2323	-0.0493	-0.135	0.1448	-0.3415	0.175729	-0.00572525	-0.0536416	0.202988	-0.316611	-0.231827	0.424561	0.198954	0.190088	-0.164	0.230951	0.0197743	-0.258	0.120034	-0.330766	-0.179	0.224406	0.471932	0.161	-0.058	0.065	0.022
YCR033W	-0.52	0.199858	-0.573935	-0.102	-0.2672	-0.113671	-0.052	-0.463302	0.257641	-0.268	-0.381	-0.518	-0.207382	0.21928	-0.427	-0.418936	-0.0145964	-0.127	-0.791756	0.00910386	-0.42	-0.348	0.1162	-0.1871	-0.0666	-0.0133	0.16926	0.336607	0.986093	0.0399113	0.316882	-0.316611	-0.0323375	-0.18442	0.401669	-0.166583	0.434	-1.03266	0.506141	-0.174	-0.0229103	-0.368544	-0.077	-0.143098	0.384678	-0.105	-0.187	-0.224	-0.055
YCR034W	-0.421	-0.192874	-0.0333664	-0.339	-1.67146	-1.21801	-0.75	1.92881	1.04005	0.646	0.162	-1.009	-0.335257	0.0999811	0.028	-0.494212	-0.741578	-0.216	0.790705	0.453457	0.136	0.261	0.8725	-1.2956	0.3787	-1.3002	0.928076	-1.09729	-0.252505	-0.494507	0.137086	0.408529	0.280878	-0.941269	-0.992737	-0.843799	0.225	0.0431631	-0.0651368	-0.257	0.175486	-1.11262	-0.017	-0.252032	0.811763	0.024	-0.082	-0.396	-0.364
YCR035C	0.04	-0.500494	NA	-0.233	-0.0152914	NA	-0.15	-0.40419	NA	-0.118	0.038	0.019	-0.431292	NA	0.012	-0.594152	NA	0.028	-0.274103	NA	-0.185	-0.154	NA	NA	NA	NA	NA	NA	NA	NA	NA	NA	NA	NA	NA	NA	-0.027	0.107001	NA	-0.107	-0.38406	NA	0.094	-0.473318	NA	-0.787	-0.57	NA	NA
YCR036W	0.119	-0.441571	0.2801	-0.137	-0.473213	-0.056544	0.126	-0.0890719	0.0881014	-0.24	-0.363	-0.251	0.184334	-0.114144	-0.105	-0.0895567	-0.522743	-0.211	-0.22866	0.148017	-0.015	-0.165	-0.03	0.1475	0.0968	-0.1895	0.579136	0.0783491	0.054421	0.304586	0.63716	0.302299	0.21637	-1.06413	-0.707183	-0.170422	0.046	0.316924	-0.51517	-0.614	-0.201452	-0.282541	-0.724	-0.606989	0.0182143	0.032	-0.118	-0.22	0.373
YCR037C	-0.174	0.290293	0.272321	-0.053	-0.0356373	-0.853644	-0.02	0.507108	0.142749	0.07	0.04	0.156	0.23486	-0.752723	-0.095	0.0382299	-1.06116	-0.154	-0.0757745	0.530246	-0.044	0.119	0.0871	0.1615	0.0436	-0.1163	-0.0393069	-0.00628669	-0.0293281	0.0880142	0.0182131	0.0225084	0.0455837	0.115196	0.119986	0.0116422	0.039	0.284583	0.406368	0.012	0.116786	0.1125	-0.039	-0.126501	0.708209	-0.184	-0.149	0.021	-0.01
YCR043C	0.008	0.383607	0.689478	0.037	0.170302	0.00705909	-0.036	0.0444111	0.51398	0.064	0.093	0.006	0.462112	0.364166	-0.037	0.155322	-0.0374261	-0.09	0.0839514	0.35248	-0.056	-0.014	0.1786	0.1031	0.0234	-0.1006	0.0718849	-0.100201	-0.209155	-0.0144536	-0.0966054	0.0884837	0.0497431	-0.0287413	0.114945	-0.0100158	0.052	0.540448	0.263763	0.086	0.31497	0.654212	0.046	0.344756	-0.394793	0.039	0.013	-0.028	-0.004
YCR044C	-0.546	NA	0.784519	0.283	NA	-0.137087	-0.203	NA	0.966676	0.096	0.241	-0.489	-1.27777	0.745316	0.029	NA	0.172692	-0.361	NA	0.0840539	0.12	0.375	NA	NA	NA	NA	NA	NA	NA	NA	NA	NA	NA	NA	NA	NA	0.358	0.194067	0.306832	0.233	-0.490565	-0.55103	-0.039	-0.275879	0.176067	0.015	0.011	NA	NA
YCR045C	-0.939	-0.275187	-0.593383	0.04	-0.661479	-0.678488	-0.418	0.886431	0.387973	0.438	0.293	-1.055	0.268717	0.318991	-0.016	-0.0208558	-0.110073	-0.059	-0.712987	0.122022	-0.321	0.054	0.4223	0.0569	0.0739	-0.0968	0.476409	0.155691	0.646912	0.103618	0.223516	0.328958	0.0186153	-0.993943	-0.821738	-0.432621	0.769	-0.0664048	0.447695	-0.245	0.958942	0.35092	0.318	-1.86556	-0.639024	-0.76	-0.843	-0.439	0.205
YCR046C	-3.511	NA	NA	NA	NA	NA	NA	NA	NA	NA	NA	-3.606	0.307191	NA	NA	2.61826	NA	NA	-1.74803	NA	NA	NA	NA	NA	NA	NA	NA	NA	NA	NA	NA	NA	NA	NA	NA	NA	NA	0.316924	NA	NA	NA	NA	NA	NA	NA	NA	NA	NA	NA
YCR047C	-1.819	NA	NA	NA	NA	NA	NA	NA	-2.09745	NA	NA	NA	NA	NA	NA	NA	NA	NA	NA	NA	NA	NA	NA	NA	NA	NA	NA	NA	NA	NA	NA	NA	NA	NA	NA	NA	2.199	NA	-0.278131	NA	NA	NA	NA	NA	NA	NA	NA	NA	NA
YCR048W	0.201	NA	0.0462263	-0.307	NA	0.0224392	-0.027	NA	0.242886	-0.096	0.084	0.46	NA	0.0953197	0.204	NA	-0.313799	0.221	NA	0.632934	0.036	0.181	0.1087	0.0627	0.0065	-0.0244	0.0255796	-0.193674	0.0230093	0.0242044	0.139133	0.190349	0.0131547	-0.212462	-0.0309563	-0.03188	NA	0.51174	0.241409	NA	0.140296	0.0351163	NA	0.0209864	0.132726	NA	NA	-0.117	-0.022
YCR049C	-0.424	0.375957	0.560565	0.085	-0.839017	-0.0845245	-0.432	1.49191	0.520675	0.552	0.33	-0.33	0.505417	0.754206	0.378	-0.288628	0.11232	-0.458	0.573894	0.159016	0.339	0.264	0.0605	0.2981	0.1399	0.0536	0.147042	0.662721	0.762536	0.419569	0.329864	0.544942	0.254583	0.233173	-0.444253	-0.152043	0.376	0.330099	0.031554	-0.064	-0.182459	0.183648	-0.1	-0.561609	-0.260546	0.016	0.179	-0.671	0.82
YCR050C	-1.039	1.06556	NA	0.522	0.379163	NA	-0.337	0.538863	NA	0.116	0.354	-1.044	0.174741	-0.221947	-0.022	-0.536556	-1.47854	-0.883	0.21775	-0.945092	-0.36	0.035	0.4509	0.1284	0.1935	-0.1613	0.539926	0.576881	3.08919	0.221961	0.765978	2.26835	0.268269	-1.18112	-1.32531	-0.637041	0.4	-0.361148	0.136907	-0.284	-0.321166	NA	0.326	-1.00049	NA	-1.345	-0.687	-1.068	0.704
YCR051W	-0.193	-0.218658	-0.111976	-0.235	-0.0375148	-0.355511	-0.097	0.133615	1.29486	-0.269	-0.222	0.038	-0.956721	-0.863493	-0.799	-0.128971	0.786801	-0.289	-0.0589635	-0.781594	-0.056	0.05	0.5533	-0.149	-0.0317	-0.0098	0.697732	0.126514	1.34073	0.133162	0.157393	1.78292	0.0466619	0.0920651	-1.77277	0.0287116	0.275	-0.29313	0.399941	-0.244	0.0437716	-0.73	-0.205	-0.39656	0.451174	-0.325	-0.197	-0.237	0.089
YCR052W	-1.222	1.22517	0.806887	0.235	-0.0846907	-0.780602	-0.672	0.426999	0.709901	0.24	0.492	-0.535	1.52556	1.32972	0.616	-0.327863	-0.440408	-0.387	0.876163	0.665201	0.479	0.552	NA	NA	NA	NA	NA	NA	NA	NA	NA	NA	NA	NA	NA	NA	0.685	0.662815	0.865779	0.479	-0.177308	0.302421	0.155	0.312709	0.0456951	0.233	0.202	NA	NA
YCR053W	0.141	0.239386	0.11299	0.169	0.16924	0.159203	0.284	0.261493	0.273528	-0.047	-0.144	-0.097	0.598049	0.380717	0.069	0.396861	0.234175	0.138	-0.00414939	0.0791551	0.017	-0.013	-0.2519	-0.1925	-0.2402	0.0829	0.0515798	0.160966	0.563118	0.000528557	0.537624	0.600927	0.026453	-0.510024	0.110787	0.0203581	-0.121	0.176509	-0.19796	0.269	-0.0534295	-0.0562285	0.178	0.140979	0.201001	0.242	-0.008	0.297	0.061
YCR054C	0.221	0.24597	0.130588	-0.096	0.195299	-0.371164	-0.039	-0.00914495	0.382811	-0.042	-0.131	0.051	0.406157	0.163707	-0.01	-0.0989205	-0.350591	-0.154	0.233605	0.262777	0.186	0.11	NA	NA	NA	NA	NA	NA	NA	NA	NA	NA	NA	NA	NA	NA	-0.09	0.23524	0.447876	0.15	-0.270996	0.279715	0.041	0.495044	0.209285	0.173	0.23	NA	NA
YCR057C	0.161	0.361189	NA	0.147	0.392102	NA	0.024	0.725276	NA	0.259	0.233	0.24	0.550645	NA	0.079	0.163068	NA	-0.031	-0.29284	NA	0.085	-0.28	NA	NA	NA	NA	NA	NA	NA	NA	NA	NA	NA	NA	NA	NA	-0.244	-0.0317406	NA	0.581	-0.274198	NA	0.467	0.579451	NA	0.137	-0.056	NA	NA
YCR059C	-0.715	0.811977	1.21817	0.347	-0.297516	2.91128	-0.081	0.685748	1.25362	0.425	0.421	-0.699	0.981205	2.11988	0.331	-0.135005	1.70688	-0.106	1.28439	0.0214845	0.308	0.371	0.1177	0.2328	0.1154	0.2258	0.152155	0.421848	0.750134	0.200831	0.146245	0.851895	0.0779062	-0.0302458	-0.41313	0.0502735	0.332	-0.192548	0.306832	0.092	0.0947234	-0.0434998	0.003	-0.16532	-1.86609	-0.032	-0.096	-0.547	0.333
YCR060W	-0.114	0.239502	0.281054	-0.077	0.18888	-0.346491	-0.084	0.475502	0.861027	0.005	0.089	-0.618	-0.266699	0.50838	0.223	-0.100296	0.269817	0.101	0.32889	0.170247	-0.045	-0.109	-0.0144	0.1602	-0.0316	0.1639	0.03305	-0.210748	-0.120565	0.0319407	-0.373952	0.234631	-0.0159718	-1.72544	0.0350899	-0.0422308	0.011	0.329124	0.410596	-0.06	-0.206395	-0.0185351	-0.003	0.467315	0.320777	-0.173	-0.286	0.059	0.194
YCR061W	-0.483	-0.0107089	NA	-0.582	-0.693901	NA	-0.576	1.09182	NA	0.783	0.578	-1.446	0.114546	NA	0.954	0.0512219	NA	0.323	0.0669337	NA	0.124	0.156	0.4505	-0.0939	0.2574	-0.227	0.582045	1.52925	NA	0.200683	1.62722	NA	0.175904	-1.04998	NA	-0.701972	0.884	0.423839	NA	0.439	-0.337107	NA	0.121	-0.462599	NA	-0.973	-0.735	-1.019	0.502
YCR062W	-0.243	-0.572103	-0.521961	-0.928	0.146361	-0.11426	-0.29	-1.16479	-1.14738	-0.774	-0.933	-0.308	-0.403302	0.00311955	-0.565	0.0333	0.0112263	-0.305	-1.08507	-0.357353	-0.437	-1.004	-0.1021	-0.5419	-0.2893	0.0616	-0.354572	-0.0708173	-0.547306	-0.432038	-0.079047	0.190349	-0.393029	0.192835	-0.857807	-0.119285	0.076	-0.798553	-1.11607	-0.754	-0.0476005	-0.219215	-0.08	-0.201909	-0.0901995	-0.593	-0.852	0.286	-0.672
YCR063W	-0.96	NA	0.788488	0.273	NA	-1.35551	-0.094	NA	1.87217	0.159	0.287	-0.649	NA	0.696084	0.21	NA	0.25001	-0.191	NA	-0.105557	0.227	-0.072	NA	NA	NA	NA	2.28611	NA	2.31158	NA	-0.079047	0.683389	NA	0.874474	1.48204	NA	NA	0.644089	0.491257	NA	0.112488	-0.0346138	NA	0.369456	-0.185319	NA	NA	NA	NA
YCR064C	NA	NA	NA	NA	NA	NA	NA	NA	NA	NA	NA	NA	NA	NA	NA	NA	NA	NA	NA	NA	NA	NA	NA	NA	NA	NA	NA	NA	NA	NA	NA	NA	NA	NA	NA	NA	NA	NA	NA	NA	NA	NA	NA	NA	NA	NA	NA	NA	NA
YCR065W	-0.925	-0.851698	0.0255273	-0.299	-0.788151	NA	0.139	0.379916	NA	-0.076	-0.447	-1.038	-0.218129	NA	0.092	-0.189092	NA	0.119	0.407244	NA	0.029	-0.13	1.2815	0.2715	0.6122	-1.0616	0.563779	0.0609725	NA	-0.0547614	0.304282	NA	-0.218404	0.0830603	NA	-0.325784	0.559	-0.645274	NA	-0.503	0.0736684	NA	0.069	-0.917826	NA	-0.577	-0.591	-0.662	-0.717
YCR066W	-0.62	-2.43884	-2.83245	-0.923	-0.182716	-0.110204	-0.018	-2.48904	-2.15635	-0.993	-2.312	-0.47	-2.47279	-3.26259	-1.564	-0.990105	-1.19726	-0.055	-2.70814	-1.75245	-1.665	-1.039	0.2734	-1.0409	0.012	-0.9139	0.722543	-1.39275	-1.28427	-1.39036	-0.144635	-0.394613	0.0599102	-0.9273	-1.91027	-0.928696	0.619	-1.96687	-2.76356	-1.113	0.0725532	-0.82311	0.11	-2.14267	-1.52611	-1.322	-1.681	-0.192	-1.332
YCR067C	-0.042	0.148151	0.357403	-0.084	-0.0384787	0.222503	-0.017	0.0151075	-0.0585769	-0.061	0.01	0.01	0.119468	0.0735834	-0.057	-0.196706	-0.363995	-0.069	-0.124726	0.129605	-0.366	-0.221	-0.1333	-0.0083	-0.1499	0.1042	-0.0663394	0.496443	-0.0294581	0.0950483	0.650864	-0.34537	0.0512034	-0.183242	0.0177616	-0.03595	-0.076	0.102073	-0.0793852	-0.02	0.00980771	0.128342	0	0.013862	0.180896	-0.033	0.053	0.023	0.103
YCR068W	-0.935	0.404329	-0.183926	0.083	-0.490367	-0.350645	-0.41	0.812333	0.469586	0.542	0.548	-1.036	0.237928	0.197828	0.277	-0.346114	-1.03531	-0.242	-0.260096	-0.506971	0.158	-0.517	0.5575	0.0829	0.2812	-0.1823	0.645334	0.214585	0.199369	0.123697	0.639771	0.268352	0.182457	-0.926807	-0.748003	-0.505309	NA	-0.329439	-0.0686772	NA	-0.654589	-0.0861441	NA	-0.515067	-1.87075	NA	NA	-0.765	0.34
YCR069W	0.041	-0.120366	-0.218811	-0.144	-0.338324	-0.290358	-0.024	0.611137	0.286332	0.06	-0.155	-0.041	-0.287244	-0.198488	-0.183	-0.546385	-0.359432	-0.33	0.378343	0.619769	0.081	-0.007	-0.1423	-0.0906	-0.1259	0.0915	-0.0829332	0.0544747	0.179602	0.0325292	0.14198	0.117146	0.00965685	0.0492481	0.152122	0.118714	-0.196	0.00880158	-0.00861208	-0.173	0.0165299	-0.177902	-0.023	0.261766	0.294485	-0.175	-0.041	-0.05	0.067
YCR071C	NA	NA	NA	NA	NA	NA	NA	NA	NA	NA	NA	NA	NA	NA	NA	NA	NA	NA	NA	NA	NA	NA	NA	NA	NA	NA	NA	0.600302	-0.0628167	NA	1.54244	-0.179107	NA	-2.86249	-2.19978	NA	NA	NA	NA	NA	NA	NA	NA	NA	NA	NA	NA	0.906	NA
YCR072C	0.004	0.428945	-0.481956	-0.211	0.384744	-0.334521	-0.129	0.0221755	-0.0707369	-0.118	-0.073	0.851	0.429588	0.138662	-0.249	0.154315	-0.279298	-0.221	-0.239693	0.161823	-0.103	0.135	NA	NA	NA	NA	NA	NA	NA	NA	NA	NA	NA	NA	NA	NA	-0.382	0.343235	0.344502	0.021	0.00455083	-0.33007	-0.11	0.46802	0.838835	-0.008	0.283	NA	NA
YCR073C	0.147	-0.17205	0.284262	-0.245	-0.182716	-0.133579	-0.202	-0.149193	0.430722	0.072	0.088	-0.208	-0.167968	0.174459	0.109	-0.042251	-0.265737	-0.282	0.168134	0.562249	0.448	0.209	-0.1426	-0.0328	-0.0395	0.1096	-0.153573	-0.557239	0.3938	-0.064211	0.0264461	0.361461	0.0564079	-0.113248	-0.403315	-0.178906	-0.065	0.390924	0.361122	0.036	0.0569884	-0.0583262	0.016	0.100049	0.227668	-0.041	0.09	-0.027	0.091
YCR073W-A	0.264	1.83729	0.0390738	-0.212	4.01659	-0.0390373	-0.689	0.374369	0.394399	-0.009	0.051	0.215	0.307191	0.820697	-0.393	0.658904	-0.0780056	-0.63	1.10441	0.119038	0.063	-0.065	-0.543	-0.1751	-0.0568	-0.0808	-0.265272	-1.44521	-0.384316	-0.0992993	-2.8864	-0.121795	-0.136782	1.61144	-0.387373	0.109284	-0.043	-0.683076	0.322262	0.051	-0.22163	0.222694	0.106	1.48493	-0.184773	-0.076	0.038	0.092	0.114
YCR075C	-0.032	0.437791	-0.0861656	0.04	-0.0203339	-0.250405	-0.07	-0.0864572	0.206393	-0.004	-0.084	0.152	0.126783	0.422611	-0.093	-0.190076	-0.269754	-0.078	0.0967069	0.308419	0.04	0.084	0.0279	0.039	0.0459	-0.0732	-0.0524271	-0.233442	-0.0892501	-0.0765494	0.145863	0.389475	0.0261735	-0.0510228	-0.318393	-0.0158698	-0.037	0.3137	-0.0466071	-0.005	-0.122094	-0.0840084	-0.032	0.259867	0.193252	-0.013	0.061	0	0.082
YCR075W-A	NA	NA	NA	NA	NA	NA	NA	NA	NA	NA	NA	NA	NA	NA	NA	NA	NA	NA	NA	NA	NA	NA	NA	NA	NA	NA	NA	NA	NA	NA	NA	NA	NA	NA	NA	NA	NA	NA	NA	NA	NA	NA	NA	NA	NA	NA	NA	NA	NA
YCR076C	0.042	0.442242	0.518936	0	-0.0521201	-0.0987641	0.079	0.447451	0.355368	-0.11	-0.149	0.005	0.18259	0.316891	-0.041	-0.21386	-0.262549	-0.029	0.0390547	0.231433	0.015	-0.058	-0.0457	-0.0236	0.0861	-0.0306	-0.269171	-0.0447281	0.201916	0.0588514	-0.188394	0.157116	0.0140551	0.152576	0.0647308	0.00725633	0.023	0.327532	0.220675	0.072	0.23538	0.0283678	-0.02	-0.084599	-0.0277015	0.013	-0.104	0.096	0.167
YCR077C	-0.482	0.221629	-0.828622	-0.415	0.0905932	NA	0.409	-1.3012	NA	-1.67	-1.209	-0.261	-0.486358	NA	-0.655	0.350782	NA	NA	-2.18099	NA	NA	NA	NA	NA	NA	NA	NA	-0.22282	NA	NA	-2.8864	NA	NA	-0.710489	NA	NA	NA	-1.04565	NA	NA	-1.65459	NA	NA	0.163005	NA	NA	NA	0.494	-0.552
YCR079W	0.157	0.317914	0.315824	-0.073	0.448309	0.0597981	0.1	-0.225814	-0.474175	-0.235	-0.109	0.189	-0.233377	-0.209502	-0.214	0.0242549	-0.557439	-0.102	-0.154027	-0.248284	-0.271	-0.295	0.0234	-0.0145	-0.1132	-0.1017	-0.0184126	-0.557688	-0.215189	-0.0526869	-0.684768	0.0675325	-0.0358464	0.183802	-0.337858	-0.057606	-0.068	-0.343987	-0.637459	-0.318	-0.42903	-0.216848	-0.035	0.324469	0.104155	-0.133	-0.252	0.224	-0.067
YCR081W	-1.623	0.100322	1.44056	-0.069	-0.56837	-1.48104	0.146	-1.14919	2.7099	-0.415	-0.397	-1.409	-0.862734	0.421909	-0.175	-3.87359	-0.41965	-0.571	2.57389	0.732979	NA	0.026	1.7361	0.3839	x	0.2204	1.83801	-0.0708173	0.0891864	NA	-0.079047	-1.90157	NA	-0.295451	0.25965	NA	1.486	-1.26804	0.0437976	-0.04	0.930373	-1.40807	0.037	-0.836995	2.45117	-0.313	-0.559	-0.934	NA
YCR082W	0.361	-0.792762	-0.4599	-0.43	0.775585	-0.311117	-0.294	0.43577	0.304644	0.264	-0.002	0.071	-1.40553	-0.527107	-0.444	0.367888	0.116761	-0.241	1.26355	-0.218469	0.136	0.211	-0.4382	-0.4005	-0.1412	-0.0881	-0.294771	-0.456942	0.0654518	-0.0453986	-0.584471	-0.19108	-0.111481	0.238885	0.234775	-0.119836	-0.46	-0.615962	-0.35966	-0.526	-0.555054	-0.540827	0.029	-0.534432	-0.508828	-0.826	-0.307	0.314	-0.012
YCR083W	0.459	0.385592	NA	-0.058	0.0320227	NA	0.007	0.141708	0.178756	0.059	-0.033	0.112	0.0708929	NA	0.076	-0.252751	NA	-0.302	0.704478	0.0332125	0.212	0.162	-0.2731	-0.184	-0.0992	0.0982	-0.273383	-0.0369539	-0.0120969	-0.115973	0.213735	0.0486735	0.0786406	-0.0168597	0.297125	-0.161748	-0.071	-0.168503	-0.487077	-0.057	0.0183209	0.0819786	0.147	0.0118639	NA	-0.158	-0.012	0.078	0.259
YCR084C	NA	NA	NA	NA	NA	NA	NA	NA	NA	NA	NA	NA	NA	NA	NA	NA	NA	NA	NA	NA	NA	NA	NA	NA	NA	NA	NA	NA	-3.8177	NA	NA	-3.63854	NA	NA	1.25965	NA	NA	NA	NA	NA	NA	NA	NA	NA	NA	NA	NA	0.155	NA
YCR085W	-0.593	1.00962	0.762493	0.635	-0.822126	-0.210953	-0.376	1.23783	0.674277	0.624	0.607	-0.428	1.47182	1.26557	0.552	-0.21146	-0.156615	-0.366	1.08169	1.07427	0.821	0.466	-0.2336	0.1915	0.0092	0.1557	0.367628	0.589107	0.110881	0.262392	0.849762	-0.0895421	0.172029	0.0619637	0.137934	-0.0904228	0.402	0.635453	0.574312	0.367	0.25975	0.376199	0.12	0.0389474	-0.0218959	-0.183	-0.095	-0.614	0.688
YCR086W	-0.428	0.627835	NA	-0.215	0.182179	NA	-0.782	-0.276305	NA	-0.453	-0.198	-0.286	0.2821	NA	-0.101	-0.996862	NA	-0.65	0.401426	NA	-0.148	-0.077	0.3888	-0.2444	-0.2898	-0.1741	NA	-0.438549	NA	NA	-0.72541	NA	NA	-0.146588	NA	NA	0.366	0.275104	NA	0.051	-0.350913	NA	-0.029	0.0154482	NA	-0.258	-0.213	0.28	NA
YCR087C-A	-0.618	0.464734	0.791062	0.066	-1.38196	-0.218007	-0.536	1.14626	0.361977	0.104	0.48	-0.485	0.333186	0.656374	0.036	-0.67767	-0.0741533	-0.356	0.466978	-0.208127	0.115	-0.299	0.1217	-0.235	0.0018	-0.2023	0.44499	-0.499661	1.00303	0.0461083	-0.532765	0.774537	-0.0130409	0.0697299	-0.985826	-0.522359	0.087	-0.545573	-0.200128	-0.204	-0.484664	-1.578	0.008	-0.656422	-0.326434	-0.783	-0.505	-0.78	0.715
YCR087W	-0.757	1.27025	1.65356	0.26	0.0165926	-0.770548	-0.265	0.310239	1.31758	0.21	-0.575	-1.503	0.792618	0.778053	-0.005	-1.02559	-0.893581	-0.169	1.96621	0.2773	0.012	0.321	0.163	-0.0271	-0.0633	-0.1436	0.61057	0.00345541	0.775526	0.222204	0.34278	0.317261	0.111196	-1.36838	-0.910275	-0.865923	0.448	-1.36115	-0.365593	-0.551	-0.437359	-0.247608	-0.162	-0.530663	-1.05979	-1.002	-0.609	-0.33	0.301
YCR088W	0.275	-0.434014	-0.66635	-0.13	-0.2672	-0.200934	-0.032	-0.489533	-0.412328	-0.322	-0.17	-0.024	0.10821	0.256571	-0.181	0.166775	-0.0936842	0.13	-0.787294	-0.225829	-0.472	-0.064	-0.0593	-0.08	-0.1338	-0.0165	-0.0497556	-0.220685	-0.327934	-0.0692156	-0.361447	-0.265985	-0.0675639	0.09352	0.0154865	0.00960102	0.104	0.0658621	0.259526	-0.07	0.0458505	0.140232	0.031	-0.0138724	0.0916314	-0.095	0.099	0.064	-0.058
YCR089W	0.234	NA	0.206697	0.18	NA	-0.187845	-0.114	NA	0.339186	-0.102	0.068	0.589	NA	0.152449	0.216	NA	-0.211063	0.026	NA	0.308664	0.198	0.148	-0.2468	0.1109	0.0076	0.0523	-0.115148	NA	-0.231776	-0.101389	NA	-0.168088	-0.0132789	NA	0.188215	0.029824	NA	NA	0.697622	0.072	NA	0.198107	0.049	NA	0.542966	NA	NA	0.597	-0.109
YCR090C	-0.101	0.227235	1.26789	0.08	0.164236	-0.166169	0.049	0.220222	0.241348	0.006	-0.019	-0.063	-0.259035	-0.207592	-0.033	-0.307611	-0.662968	-0.027	0.406951	0.502367	0	-0.007	-0.1636	0.0702	-0.0533	0.0362	-0.284442	0.265281	0.806787	0.0241266	-0.415096	-0.316611	-0.192374	0.548598	0.468237	0.237306	-0.02	0.088252	-0.0415242	-0.039	0.106238	-0.466371	-0.036	0.00116971	0.570079	0.057	0.051	0.28	0.035
YCR091W	0.16	0.328947	0.472986	-0.021	0.11175	NA	-0.113	-0.118819	NA	0.053	0.121	0.042	0.335205	NA	-0.094	0.0585373	NA	-0.155	0.32909	NA	0.152	0.183	0.1144	0.0415	0.168	-0.0943	-0.11068	-0.0376056	NA	-0.0566196	0.123446	NA	0.00674158	0.254746	NA	0.149074	-0.018	-0.242504	NA	-0.062	0.00496255	NA	-0.002	0.0359487	NA	0.077	-0.048	-0.06	0.169
YCR092C	0.049	-0.0148194	-0.137971	-0.039	-0.553357	-0.948547	-0.063	0.800661	1.25618	0.038	0.082	0.027	0.332954	0.266953	0	0.174344	0.202016	-0.043	-0.0541375	-0.733588	0	0.015	0.0731	-0.0212	0.0003	-0.0365	0.0619424	0.532841	1.51917	-0.128519	0.213308	1.09843	-0.0826679	0.420013	-0.280918	0.170679	-0.052	-0.036457	-0.449117	-0.027	-0.0144622	-1.15925	-0.067	0.144251	0.873336	0.047	0.045	0.954	-0.038
YCR093W	0.837	0.754431	0.785213	-0.071	0.160184	-0.0832824	-0.385	0.126442	-0.205707	-0.295	-0.274	0.904	0.482025	0.868085	0.276	-0.0981974	0.465747	0.177	0.642065	-0.254297	-0.679	-0.392	NA	NA	NA	NA	NA	NA	NA	NA	NA	NA	NA	NA	NA	NA	-1.264	0.468927	0.536981	0.288	-0.239552	-0.442506	-0.523	0.684958	1.05842	0.746	0.811	NA	NA
YCR094W	-1.025	-1.02896	NA	-0.462	-0.527728	NA	0.257	-2.41223	NA	-0.958	-0.524	-1.187	-1.47417	NA	-0.911	-0.127473	NA	0.503	-0.976303	NA	-1.221	-0.565	0.5105	-0.4636	-0.3092	-0.3096	0.205034	-0.865268	-0.573779	-0.502209	-0.246157	-1.10511	-0.35441	0.585904	0.302719	0.124685	0.488	-0.482777	NA	-0.693	0.420179	NA	0.064	-1.71146	NA	-0.561	-0.508	-0.231	-0.874
YCR095C	-0.828	1.46645	-0.974473	0.126	-0.082943	NA	-0.392	0.997648	NA	0.322	0.501	-1.251	1.91291	-0.484981	0.398	1.05817	-0.46147	-0.045	0.573894	0.0549075	0.616	0.182	0.9634	0.5191	0.5998	0.0126	0.637442	0.644542	0.767258	0.247866	0.340856	1.57091	0.31305	0.441514	-0.580569	0.0825416	0.517	1.05389	1.0438	-0.114	-0.876982	0.81432	0.2	2.53224	-0.481712	0.358	0.236	-0.913	0.285
YCR095W-A	NA	NA	NA	NA	NA	NA	NA	NA	NA	NA	NA	NA	NA	NA	NA	NA	NA	NA	NA	NA	NA	NA	NA	NA	NA	NA	NA	NA	NA	NA	NA	NA	NA	NA	NA	NA	NA	NA	NA	NA	NA	NA	NA	NA	NA	NA	NA	NA	NA
YCR098C	-0.446	-1.23953	NA	-0.454	0.215901	NA	-0.191	-3.10339	NA	-0.653	-0.38	0.179	-1.42073	NA	-0.747	-0.183659	NA	0.187	-0.281716	NA	-0.785	-0.199	0.9883	-0.447	0.5443	-0.4688	0.00831704	-0.144818	NA	-0.762942	0.451468	NA	-0.218023	0.112633	NA	0.174748	0.351	-0.975858	NA	-0.228	-0.376908	NA	-0.357	0.556017	NA	-0.166	-0.378	-0.203	-0.847
YCR099C	0.224	0.180696	-0.867558	-0.012	0.196502	-1.01156	-0.008	0.314754	2.40505	-0.002	-0.002	0.573	0.404332	-0.434355	-0.003	0.176664	0.926801	0.06	1.03687	-1.1729	-0.073	-0.054	-0.3111	-0.1337	-0.1686	0.2101	-0.274372	-0.0336254	1.98965	-0.238056	0.102066	2.64686	0.0116656	-0.203229	-1.61071	0.00989601	NA	0.187391	0.354138	-0.039	0.0638748	-1.27057	-0.131	-0.139922	0.576705	NA	NA	0.358	-0.113
YCR100C	0.149	0.118024	-0.158436	0.049	-0.188098	0.163627	0.042	0.200614	-0.29568	-0.088	-0.155	-0.063	0.324164	1.05189	0.056	-0.0438491	0.322038	-0.174	0.401941	0.373437	0.185	0.111	-0.1836	-0.0426	-0.0225	0.1484	-0.221233	0.0544747	-0.169548	-0.0659775	-0.459471	-0.0607721	-0.0828597	0.193081	0.0251849	-0.0309375	-0.009	0.40498	0.311885	0.014	0.0942322	0.181944	0.11	0.106062	0.165772	0.052	-0.09	0.467	-0.143
YCR101C	0.397	0.360385	NA	0.046	0.168596	NA	-0.179	0.467478	NA	0.39	0.229	0.561	-0.261093	NA	0.031	-0.260936	-2.47854	-0.042	0.142305	0.0549075	-0.019	0.076	0.0219	0.1388	-0.0188	0.2447	-0.450252	-0.46098	-0.495776	0.0938922	-0.419387	-0.316611	0.0435147	-0.138823	NA	-0.0486276	-0.329	0.334133	NA	0.031	0.282906	NA	-0.105	0.266753	NA	-0.024	0.039	0.53	-0.069
YCR102C	0.005	0.202503	0.288562	-0.059	0.112594	-1.21801	-0.036	-0.0885666	0.487508	-0.308	-0.305	-0.141	0.141926	-2.12241	0.005	-0.285237	-1.05708	-0.068	0.495609	0.148017	-0.141	-0.01	-0.1715	-0.0685	-0.1448	0.0804	-0.43749	-0.596635	1.73688	-0.106114	-0.483668	0.683389	-0.10653	0.0409348	-2.06228	0.0542768	0.113	0.125558	-0.0068285	0.417	-0.310961	-1.68109	0.048	0.532854	2.51007	-0.003	0.19	0.228	-0.025
YCR102W-A	-0.001	-0.00287643	NA	0.085	-0.477396	NA	-0.004	0.123826	0.473294	-0.124	0.085	-0.061	0.00640163	NA	-0.145	-0.566646	NA	-0.083	0.504472	0.544492	0.049	0.099	-0.0162	0.0036	-0.0244	-0.0038	-0.0472899	0.0262071	0.144821	-0.00684698	0.218988	-0.223502	-0.0445916	-0.157046	-0.0313986	0.0534542	0.019	-0.171267	-0.0265918	0.199	-0.138912	-0.171033	-0.033	-0.082751	NA	0.169	0.195	0.031	-0.018
YCR105W	0.065	0.131385	-0.165899	-0.024	0.0411707	-0.438978	-0.027	-0.0965514	0.495776	0.045	0.013	0.037	0.0625686	0.0536874	-0.153	0.13548	0.0217218	-0.026	0.0218458	0.000201653	-0.131	0.006	0.0058	0.0783	0.0528	-0.1296	-0.0378949	-0.232635	-0.623326	-0.0252838	0.121523	-0.305556	0.0537518	-0.220813	-0.0278185	0.0109996	0.053	0.284812	0.175381	0.003	-0.00573315	0.155064	-0.021	0.476227	0.391302	0.01	-0.026	0.362	-0.269
YCR106W	0.119	0.388567	0.100026	0.025	0.235016	-0.443311	0.002	-0.0182076	0.364184	0.023	0.105	0.153	0.0925569	0.225512	0.034	-0.194193	-0.0474233	0.028	0.239993	0.27401	-0.298	0.028	-0.0029	0.0021	0.0233	-0.0126	0.000855577	0.0969687	-0.038214	-0.00913778	-0.0951667	-0.0680346	-0.0500246	-0.189984	-0.212232	0.0278177	-0.017	0.378138	0.193175	-0.104	-0.147629	0.17689	-0.066	0.327682	0.33639	0.003	0.09	0.045	-0.033
YCR107W	0.94	-0.48464	-0.234117	-0.287	-0.876492	NA	-0.116	0.97419	NA	0.254	0.476	0.311	-0.101274	NA	-0.038	-0.19305	NA	-0.531	0.895822	NA	0.484	0.146	-0.6285	0.2385	0.0848	0.0894	-0.59056	-0.140749	NA	-0.0944647	-0.482403	NA	-0.0638487	0.0848491	NA	0.0623195	NA	0.48976	NA	NA	0.456442	NA	NA	-0.363063	NA	NA	NA	0.776	-0.202
YDL001W	0.031	0.419782	NA	-0.321	0.190622	NA	-0.221	-0.964768	NA	-0.294	-0.25	-0.308	-0.707759	NA	0.061	-1.4456	NA	-0.245	-0.699125	NA	-0.628	-0.52	-0.0696	-0.08	-0.027	-0.1287	0.0154554	-0.117467	NA	-0.136211	-0.240798	NA	-0.0458622	-0.271204	NA	-0.136321	0.104	0.316924	NA	-0.011	0.409136	NA	0.174	0.0338267	NA	-0.246	-0.11	-0.171	-0.446
YDL002C	0.464	NA	1.21667	0.115	NA	0.826387	-0.083	NA	-0.112101	-0.034	-0.15	0.345	NA	0.66518	0.37	NA	-0.0434048	-0.116	NA	-0.333163	-0.157	-0.022	-0.2017	0.5183	-0.0051	0.2131	-0.273212	NA	-0.128044	0.0527224	NA	-0.412826	-0.0610682	NA	0.297833	0.239444	-0.157	NA	0.823153	0.128	NA	0.219959	0.004	NA	0.339463	0.172	0.312	0.851	0.011
YDL003W	0.094	0.56394	0.588463	-0.022	0.18432	-0.600623	-0.076	0.16568	0.955013	-0.187	-0.34	0.196	0.180659	-0.41681	-0.15	-0.122379	0.0321462	-0.07	1.16864	0.0134876	-0.238	-0.194	NA	NA	NA	NA	NA	NA	NA	NA	NA	NA	NA	NA	NA	NA	0.016	0.243214	0.249116	0.216	0.0296878	-0.68818	0.098	0.080179	0.866211	0.104	0.083	NA	NA
YDL004W	0.032	0.113262	0.525454	-0.191	-0.638272	0.229452	-0.064	0.340612	0.460541	0.099	-0.202	0.29	0.0586146	-0.0263354	-0.139	-0.0024277	-0.0891086	-0.286	-0.117002	0.225748	-0.117	-0.282	NA	NA	NA	NA	NA	NA	NA	NA	NA	NA	NA	NA	NA	NA	-0.107	0.274489	0.623689	0.109	-0.133757	0.305932	0.006	0.431494	0.232206	0.263	0.231	NA	NA
YDL005C	NA	NA	NA	NA	NA	NA	NA	NA	NA	NA	NA	NA	NA	NA	NA	NA	NA	NA	NA	NA	NA	NA	NA	NA	NA	NA	NA	NA	NA	NA	NA	NA	NA	NA	NA	NA	NA	NA	NA	NA	NA	NA	NA	NA	NA	NA	NA	NA	NA
YDL006W	-1.825	-0.48464	NA	-0.13	-1.79076	NA	-0.826	1.85081	NA	NA	NA	-1.556	-1.09136	NA	NA	NA	NA	NA	NA	NA	NA	NA	NA	NA	NA	NA	1.54652	NA	NA	NA	NA	NA	NA	NA	NA	NA	1.574	NA	NA	NA	0.652839	NA	NA	-2.55946	NA	NA	NA	NA	NA
YDL007W	-0.416	1.04587	1.11042	0.384	0.43163	-0.548156	-0.495	-0.210593	0.368209	0.413	0.56	-0.219	0.593495	0.816188	0.415	-0.107021	-0.227005	0.045	0.477678	0.0905315	0.263	0.198	NA	NA	NA	NA	NA	NA	NA	NA	NA	NA	NA	NA	NA	NA	NA	0.0586119	0.755817	NA	-0.345012	0.707405	NA	0.0312155	-0.374797	NA	NA	NA	NA
YDL008W	0.184	0.0750852	NA	-0.167	0.0165926	NA	-0.245	0.223534	0.705509	0.007	0.001	0.019	0.583636	NA	0.018	0.258532	NA	0.011	-0.00788053	0.253236	0.019	-0.166	NA	NA	NA	NA	NA	NA	NA	NA	NA	NA	NA	NA	NA	NA	-0.132	0.120828	0.941183	-0.014	0.0831481	0.333194	-0.091	0.0808496	NA	0.016	0.043	NA	NA
YDL009C	0.058	NA	0.370356	-0.139	NA	-0.218007	0.031	NA	0.475435	-0.232	-0.096	0.182	NA	-0.598638	-0.384	NA	-0.127761	-0.164	NA	-0.281376	0.056	0.069	-0.0993	-0.014	0.2055	-0.2146	-0.185266	NA	0.150587	-0.0325476	NA	-0.139733	-0.163558	NA	0.544104	0.0984857	NA	NA	0.402801	NA	NA	0.19961	NA	NA	0.223763	NA	NA	0.566	-0.164
YDL010W	0.541	NA	0.558401	-0.185	NA	-0.0931162	-0.38	NA	0.544994	0.438	0.42	0.089	NA	-0.127429	-0.03	NA	-0.41965	-0.174	NA	0.862262	0.193	0.102	-0.324	0.0104	-0.0433	-0.038	-0.143766	NA	0.568354	0.0904305	NA	0.581509	-0.0247153	NA	-0.512939	0.0719787	-0.26	NA	-0.0557381	-0.012	NA	-0.80039	0.033	NA	0.888579	-0.107	-0.455	0.449	-0.308
YDL011C	0.225	0.271906	NA	-0.248	-0.1245	NA	-0.345	0.238411	NA	0.085	0.159	0.222	0.127037	NA	0.115	0.087469	NA	0.178	0.0247319	NA	0.154	-0.288	-0.4668	-0.0669	0.0966	-0.1319	-0.321403	0.384035	NA	-0.0976855	-0.0528155	NA	-0.00950905	0.30245	NA	-0.00119979	NA	-0.125786	NA	-0.194	-0.387822	NA	-0.222	0.210672	NA	0.198	0.062	0.726	-0.343
YDL012C	0.07	-0.130411	0.516514	0.014	-0.243722	-0.189056	-0.063	0.00525336	0.315193	0.036	-0.077	0.289	-0.046446	0.141204	-0.106	-0.249948	-0.0363212	-0.059	0.676987	0.323275	0.129	-0.193	-0.1574	0.0781	-0.0481	0.1477	-0.168258	0.0333276	0.313339	0.097936	-0.155219	0.041843	-0.0239593	0.231884	-0.196579	0.0402739	-0.057	0.0527113	-0.00206943	-0.064	-0.0358712	-0.0531557	0.111	0.146808	0.150826	-0.137	-0.143	0.375	0.002
YDL013W	-2.616	NA	NA	-1.008	NA	NA	-1.106	NA	NA	NA	NA	-1.392	NA	NA	NA	NA	1.16531	NA	NA	NA	NA	-1.44	NA	NA	NA	NA	NA	NA	NA	NA	NA	NA	NA	NA	NA	NA	2.791	NA	NA	NA	NA	NA	NA	NA	NA	-1.567	-1.787	NA	NA
YDL014W	-0.276	0.389829	0.867986	0.107	1.01659	0.672204	0.302	-0.383658	-0.000157028	-0.464	-0.594	0.143	-0.158473	-0.0116643	-0.111	0.157172	0.507964	0.231	-0.685493	-0.293896	-0.594	-0.365	NA	NA	NA	NA	NA	NA	NA	NA	NA	NA	NA	NA	NA	NA	-0.199	0.579958	0.496996	-0.005	-0.321166	0.100539	-0.123	0.657401	-0.703154	0.293	0.186	NA	NA
YDL015C	0.006	NA	1.29231	0.122	NA	-0.311117	0.056	NA	1.50741	-0.014	0.014	0.243	NA	-1.65209	-0.247	NA	-0.470115	-0.004	NA	0.476931	-0.111	-0.151	NA	NA	NA	NA	NA	NA	NA	NA	NA	NA	NA	NA	NA	NA	NA	NA	0.434067	NA	NA	-0.677259	NA	NA	1.38816	NA	NA	NA	NA
YDL016C	0.245	NA	-0.0117056	-0.245	NA	-0.435813	-0.194	NA	0.30753	-0.075	-0.211	0.011	NA	-0.978021	-0.037	NA	-0.478544	-0.198	NA	0.479405	0.121	0.07	NA	NA	NA	NA	NA	NA	NA	NA	NA	NA	NA	NA	NA	NA	-0.134	0.184676	0.159402	0.074	-0.437019	-0.304694	-0.174	0.482214	0.642539	0.14	0.053	NA	NA
YDL017W	-0.046	0.377856	0.32192	-0.074	-0.413092	-0.286026	-0.41	1.22478	0.536418	0.168	0.172	0.131	-0.185849	-0.7332	-0.033	0.0818299	-0.58725	-0.117	0.0640326	1.00383	0.214	0.027	NA	NA	NA	NA	NA	NA	NA	NA	NA	NA	NA	NA	NA	NA	-0.03	0.661258	0.831787	0.179	0.230561	-0.2275	-0.101	0.217	0.913175	0.096	0.131	NA	NA
YDL018C	0.097	0.211968	0.0573761	-0.297	0.320499	-0.148845	-0.255	-0.133163	0.116141	0.05	0.049	-0.069	0.351757	0.15342	-0.058	0.431264	-0.041557	-0.128	-0.242506	0.247553	-0.065	-0.062	0.189	0.256	0.2715	-0.2298	-0.0856271	-0.0116728	-0.22758	-0.0776631	-0.20173	-0.507042	-0.00497344	0.276649	0.244823	0.0857931	0.034	0.475428	0.74696	-0.057	0.292323	0.604528	0.019	-0.325321	-0.251358	-0.054	-0.13	0.213	-0.194
YDL019C	-0.057	NA	0.980673	-0.029	NA	-1.05136	-0.35	0.43577	1.59286	0.201	0.258	0.091	0.0847985	-0.0364381	-0.074	0.296334	-0.234618	-0.322	3.62452	0.805548	0.301	0.141	0.1085	0.2374	0.1853	-0.3043	-0.0862599	-2.60133	0.347996	-0.00948185	-2.45756	0.141439	-0.047581	-0.710489	-0.105291	0.0596658	0.104	0.924606	0.435156	0.123	-0.19891	-0.746874	0.089	1.70733	0.744533	-0.213	-0.231	0.273	-0.192
YDL020C	-0.659	-2.18508	-1.05129	-0.664	-0.92896	-0.497162	-0.034	-0.0460994	-0.573188	-0.617	-0.833	-0.425	-1.22624	-0.802172	-0.393	-0.163097	-0.404543	-0.012	-1.94068	-1.8862	-0.179	-1.167	0.7568	-0.2005	0.0833	-0.6369	0.792377	-0.988355	-0.959723	-0.344885	0.357052	-0.551076	0.10901	-0.37607	-0.325312	-0.308591	0.779	-1.13559	-1.47607	-0.869	-0.552836	-0.169912	-0.334	-0.469263	-0.569888	-0.316	-1.006	0.127	-0.959
YDL021W	0.123	-0.339692	-0.980842	-0.5	0.0853054	-0.0221881	-0.182	-0.717477	-0.569075	-0.433	-0.725	-0.03	-0.839199	-0.893262	-0.473	-0.187827	0.227616	-0.048	NA	-0.199847	0.028	-0.028	0.0154	-0.1299	-0.0819	-0.3832	-0.151859	NA	-0.935061	-0.273603	NA	-0.298689	-0.043125	NA	-0.222219	-0.121717	-0.07	NA	0.180075	-0.441	NA	0.301672	-0.286	NA	-0.816816	-0.367	-0.336	0.134	-0.353
YDL022W	0.168	-0.437846	0.754673	-0.208	-0.321277	-0.581971	-0.403	1.06459	0.6142	0.228	0.405	-0.022	0.201396	-0.104377	0.019	0.0245298	-0.580755	-0.253	0.345625	1.04575	0.45	0.226	0.1082	-0.0321	-0.3153	0.2704	-0.0892222	0.0211051	0.264553	0.0935477	-0.197692	-0.505056	-0.225145	-0.752309	-0.0236566	-0.127928	0.036	0.936652	-0.124097	-0.119	0.420818	-0.943109	-0.37	-0.515067	0.460955	-0.209	-0.151	0.369	-0.458
YDL023C	-0.139	0.195027	-0.0127855	-0.176	0.103304	0.638257	-0.043	-0.258422	-0.684479	-0.178	0	-0.35	-0.221976	0.356582	-0.069	-0.295471	0.285055	-0.028	-0.0801441	0.178271	-0.081	-0.101	0.0199	-0.0368	-0.1347	0.0324	-0.0350375	-0.0776225	-0.00371618	-0.155149	-0.318513	-0.526646	-0.15547	-1.04752	-0.948458	-0.679146	0.01	-0.454873	-0.532552	-0.1	-0.183203	-0.56874	-0.081	-0.936782	-1.54947	-0.4	-0.435	0.025	-0.377
YDL024C	0.053	0.177363	0.21083	-0.088	-0.221099	-0.37858	-0.252	0.457143	0.576776	-0.15	-0.164	-0.096	0.687795	-0.0947473	-0.005	-0.146184	-0.246813	-0.081	0.354581	0.303651	-0.027	0.11	-0.2425	0.1252	0.0507	-0.1542	-0.314195	-0.0598819	-0.167153	-0.148666	-0.210292	-0.0704504	0.0264206	0.126012	0.152009	0.197673	0.094	0.576987	0.486241	0.109	0.468267	-0.00543974	0.146	-0.129776	0.00846384	-0.171	-0.04	0.628	-0.046
YDL025C	-0.585	0.547781	2.61049	0.351	-0.120911	2.10392	-0.171	0.052441	1.60299	0.23	0.056	0.202	-0.522884	-2.06994	-0.382	-0.9667	-1.32654	-0.307	1.25197	1.51434	0.262	0.386	0.3526	-0.0375	-0.1916	0.2662	0.180785	-0.258444	1.91926	-0.000517373	-0.529708	1.74228	-0.11219	-0.0938175	-1.50974	0.0568272	0.364	1.08951	-0.0371224	-0.005	0.893847	-0.408072	0.027	-0.137504	-0.785865	-0.443	-0.373	0.875	0.401
YDL026W	-0.021	0.381836	0.497947	-0.079	0.131457	-0.0140766	-0.262	-0.0359823	0.191307	-0.005	0.128	0.019	0.342815	-0.254935	-0.045	-0.466626	-0.336165	-0.006	0.336854	0.616506	-0.028	0.168	0.0747	0.1991	0.135	-0.1586	-0.116592	0.31864	-0.369328	-0.107065	0.472195	-0.316611	0.057796	-0.0807384	0.100696	0.0687315	0.084	-0.411774	0.230621	-0.034	-0.0796109	-0.243536	-0.035	0.00150901	0.27041	-0.002	-0.177	0.244	-0.209
YDL027C	0.081	0.334397	1.10082	-0.031	-0.184455	-0.381506	-0.053	0.309012	1.95566	0.052	0.112	-0.443	0.207655	-0.562984	0.147	-0.288628	-0.0826148	0.152	0.542643	0.2773	0.175	0.141	-0.0255	0.2228	0.0307	0.0117	NA	0.17407	0.461155	-0.189298	0.122587	0.437228	-0.123932	0.0513514	-0.325312	0.00372309	NA	0.852133	0.276837	NA	0.419289	-0.321657	NA	0.383904	0.619856	NA	NA	0.754	-0.095
YDL028C	-0.127	-0.0575297	0.0255273	-0.063	0.00441793	-0.633045	-0.18	-0.173855	1.0303	0.223	0.35	0.266	-0.0851265	-0.796514	-0.117	-0.137562	-0.375039	-0.116	-0.0757745	0.462992	0.077	0.166	NA	NA	NA	NA	NA	NA	NA	NA	NA	NA	NA	NA	NA	NA	-0.108	0.589296	0.22144	-0.148	0.410437	-0.116306	-0.167	0.340968	0.367516	-0.074	-0.002	NA	NA
YDL029W	0.123	-0.266593	0.116675	-0.349	-0.34381	0.0722118	-0.099	0.523997	0.347331	0.049	0.059	0.189	-0.167024	-0.14618	-0.182	-0.21386	0.187768	-0.077	-0.287279	-0.00189881	0.002	-0.069	NA	NA	NA	NA	NA	NA	NA	NA	NA	NA	NA	NA	NA	NA	-0.055	0.452083	-0.29107	-0.087	0.0584781	-0.46054	-0.008	-0.0445339	0.392095	-0.053	-0.013	NA	NA
YDL030W	-0.116	NA	0.0618691	-0.08	NA	-0.197906	-0.127	NA	0.612031	-0.03	-0.002	0.026	NA	0.378517	-0.101	NA	-0.0597539	0.013	NA	0.301191	-0.065	-0.051	NA	NA	NA	NA	NA	NA	NA	NA	NA	NA	NA	NA	NA	NA	-0.074	0.297295	0.643867	-0.02	-0.0853084	0.171819	-0.056	0.326786	0.0871515	0.047	-0.044	NA	NA
YDL031W	0.057	-0.0553887	NA	-0.269	-0.275297	NA	-0.305	0.379303	0.0753824	0.021	0.016	-0.151	0.539714	NA	-0.045	0.501059	NA	0.037	-0.29218	0.0130874	0.017	-0.024	NA	NA	NA	NA	NA	NA	NA	NA	NA	NA	NA	NA	NA	NA	-0.025	0.321959	0.599385	0.086	-0.427305	-0.106417	-0.068	0.820244	NA	0.06	-0.071	NA	NA
YDL032W	-0.499	-0.296195	-0.226011	-0.433	0.290768	0.414261	0.106	-0.26467	0.424083	-0.273	-0.415	-0.331	-0.00831086	-0.155858	-0.103	1.10369	0.701366	0.185	-6.04082	-0.206138	0.03	-0.076	0.6013	-0.0842	0.1202	-0.0773	0.431167	NA	-0.325851	-0.217413	NA	0.770852	-0.0548991	NA	-0.505885	0.28867	0.822	NA	-0.111481	0.171	NA	0.186671	0.259	NA	-0.535887	-0.426	0.029	-0.155	-1.646
YDL033C	-0.198	-0.276532	-1.0664	-0.719	0.112808	-0.16984	-0.335	-1.14919	0.103243	-0.159	-0.216	-0.899	-0.265388	0.447904	0.01	0.546878	0.309952	0.342	-0.62774	0.330542	-0.252	-0.252	NA	NA	NA	NA	NA	-0.445213	-0.718169	NA	-0.886402	0.335466	NA	-2.71049	-1.78474	NA	0.504	0.598695	0.00817367	-0.246	-0.434624	-0.408072	-0.564	-1.23753	0.0322212	-0.312	-0.973	0.354	NA
YDL034W	0.126	0.0728417	0.211768	-0.046	-0.666934	-0.441821	-0.028	0.574597	0.583724	0.08	0.068	-0.088	0.251696	-0.181651	-0.094	0.168327	0.0297977	-0.155	-0.168038	0.451086	0.049	0.185	0.0515	0.1662	0.071	0.0401	0.0430777	0.101243	0.0160517	-0.00413307	0.183987	-0.180604	-0.00992984	0.0892125	0.332652	0.135286	0.044	0.161646	0.116729	0.139	-0.421302	-0.216541	-0.274	0.45456	0.563648	0.121	-0.005	0.113	-0.135
YDL035C	0.108	NA	1.06865	0.215	NA	0.423563	0.018	NA	0.594278	0	0.062	-0.102	NA	1.72916	0.332	NA	0.47397	0.068	NA	1.2829	0.218	0.255	0.1502	0.782	0.1864	0.5287	-0.321767	NA	0.954885	0.307272	NA	-0.390612	-0.252832	NA	0.636214	0.260825	NA	NA	0.573045	NA	NA	-0.0210491	NA	NA	0.308368	NA	NA	0.564	0.275
YDL036C	-0.01	0.278031	0.214561	0.031	-0.576498	-0.539936	-0.18	0.736348	0.924914	0.032	0.017	-0.095	0.421524	-0.782979	0.108	0.122686	-0.578442	0.028	1.41442	0.710691	-0.093	0.025	-0.5252	-0.0349	-0.1338	-0.0022	0.0851904	0.443623	0.102125	0.0351627	0.342593	0.146361	0.0590049	-0.0115702	-0.283492	0.100083	0.096	0.200671	-0.144275	-0.045	0.343548	0.108503	-0.197	-0.278366	0.133907	0.126	-0.053	0.472	0.135
YDL037C	-0.547	0.682257	0.419009	0.144	0.265952	-0.438872	-0.173	0.804265	0.660728	0.435	0.285	-0.467	0.775744	0.55136	0.092	-0.29704	0.171189	-0.396	0.0985557	-0.0547169	0.419	0.177	0.1553	0.2168	0.06	-0.0142	0.158999	0.332698	0.352221	0.0544269	0.0464838	0.252232	0.0203502	0.0144039	0.105845	-0.027135	0.069	0.415488	-0.581523	0.008	-0.413581	-0.34719	0.07	-0.0138724	-0.110137	-0.276	-0.237	0.566	0.516
YDL038C	0.248	NA	NA	0.05	NA	NA	-0.068	NA	2.112	0.17	0.343	0.243	NA	NA	-0.126	NA	NA	-0.419	NA	0.917404	0.194	0.291	-0.477	0.1447	-0.0029	-0.0683	-0.591094	NA	0.281831	-0.158744	NA	0.666111	-0.140597	NA	-0.746155	0.0290623	0.166	NA	0.885368	-0.04	NA	1.4075	0.088	NA	NA	0.196	0.002	0.381	-0.077
YDL039C	-0.052	0.342523	0.339027	0.024	-0.414042	0.178971	0.03	0.536698	-0.0776457	-0.054	-0.006	-0.027	0.944621	0.181665	-0.061	0.296334	-0.0815647	-0.158	2.24317	0.668396	0.121	0.055	0.0165	0.0859	0.0124	-0.0094	-0.0582349	0.00090104	0.0756034	-0.0336051	0.0584565	-0.205151	-0.0762183	0.0755556	0.146257	-0.011269	-0.055	0.0833644	0.227293	0.062	-0.0221554	0.20968	0.081	0.33866	-0.0549333	0.024	0.006	0.05	-0.083
YDL040C	-2.318	-0.48464	-0.4599	0.617	-0.983407	NA	-0.162	-1.14919	NA	-0.932	0.6	-2.181	0.169687	0.614554	0.177	-0.163097	-0.504539	0.465	-0.426106	-1.40452	-0.67	-0.722	NA	NA	NA	NA	2.15562	-0.22282	NA	NA	1.50592	NA	NA	NA	-0.325312	NA	1.829	1.80235	1.94426	NA	-0.543558	1.7074	NA	0.636937	-1.83423	NA	NA	NA	NA
YDL041W	-0.778	-1.95857	-1.71144	-0.573	-0.042301	-1.10253	0.109	-2.73416	-0.627969	-1.058	-0.911	-0.846	-0.178236	-1.35945	-0.603	0.0125414	-0.446122	-0.205	-2.36471	-1.11502	-2.236	-3.043	NA	NA	NA	NA	0.420134	0.876715	-1.23274	-0.282428	-0.886402	-1.05358	-0.589089	NA	-1.91027	NA	0.894	-0.905469	0.169328	-1.128	-0.19891	-0.867504	-0.653	-0.515067	0.325643	-0.484	-0.063	-0.015	-0.813
YDL042C	NA	NA	NA	NA	NA	NA	NA	NA	NA	NA	NA	NA	NA	NA	NA	NA	NA	NA	NA	NA	NA	NA	NA	NA	NA	NA	NA	NA	NA	NA	NA	NA	NA	NA	NA	NA	1.342	NA	NA	NA	NA	NA	NA	NA	NA	NA	NA	NA	NA
YDL043C	-0.184	NA	-0.124282	-0.045	NA	-0.299308	-0.058	NA	-0.62855	-0.223	-0.115	-0.104	NA	0.276138	-0.024	NA	-0.0799941	-0.111	NA	-0.357763	-0.226	-0.244	NA	NA	NA	NA	NA	NA	NA	NA	NA	NA	NA	NA	NA	NA	0.025	NA	0.110546	-0.056	NA	-0.469648	-0.119	NA	-0.180675	-0.137	-0.22	NA	NA
YDL044C	-3.751	NA	NA	NA	NA	NA	NA	NA	NA	-0.173	-0.938	-2.67	1.30719	NA	NA	0.296334	NA	NA	NA	NA	NA	NA	NA	NA	NA	NA	2.50868	NA	NA	NA	-0.079047	NA	NA	NA	NA	NA	3.11	NA	NA	-0.447	NA	NA	0.087	-1.68499	NA	NA	NA	NA	NA
YDL045C	0.225	-0.277407	-0.489046	0.122	-0.450188	-1.41065	-0.34	0.697002	2.48751	0.291	0.275	0.174	-0.0576837	-0.456412	-0.164	-0.446014	0.899968	-0.059	0.532866	-1.06057	-0.19	-0.069	NA	NA	NA	NA	NA	NA	NA	NA	NA	NA	NA	NA	NA	NA	-0.108	0.431095	1.02443	0.043	-0.358002	-0.408072	-0.246	0.565552	0.440447	0.25	0.139	NA	NA
YDL045W-A	-2.663	NA	NA	NA	NA	NA	NA	NA	NA	NA	NA	-3.284	NA	NA	NA	NA	1.42835	NA	NA	1.2773	NA	NA	NA	NA	NA	NA	NA	NA	0.504224	NA	NA	NA	NA	NA	NA	NA	NA	NA	NA	NA	NA	NA	NA	NA	NA	NA	NA	NA	NA
YDL046W	0.091	0.229605	-0.340267	0.167	0.125117	0.0425201	-0.143	0.356992	-0.00630634	0.063	0.221	0.246	-0.0244305	-0.088464	-0.011	-0.488653	-0.406753	-0.114	0.195382	0.635194	0.26	0.133	0.0311	-0.0451	0.0156	-0.0448	-0.0878311	0.598842	-0.0861319	-0.0361587	0.517056	-0.0880794	0.0767113	0.0615592	0.00942353	-0.0134517	-0.175	-0.0655458	0.187533	-0.111	0.213036	0.130348	-0.049	-0.180199	0.220876	0.051	-0.016	0.092	-0.082
YDL047W	-0.841	NA	NA	NA	NA	-1.11847	NA	NA	NA	NA	NA	-1.683	-0.692809	-0.900019	NA	NA	-1.15662	NA	NA	NA	NA	NA	NA	NA	NA	NA	NA	NA	NA	NA	NA	NA	NA	NA	NA	NA	NA	NA	NA	NA	NA	NA	NA	NA	NA	NA	NA	NA	NA
YDL048C	-0.14	0.162162	-0.091169	-0.169	0.0984697	0.156562	0.026	-0.919711	-0.95867	-0.668	-0.375	-0.926	0.144017	0.584666	0.012	0.0963237	0.248005	0.023	-0.768387	-0.537917	-0.572	-0.659	0.6877	-0.0411	-0.197	0.1756	0.212005	0.171458	0.196102	-0.078575	0.62456	-0.373194	-0.163272	-0.958416	-0.325312	-0.231412	0.233	0.136008	-0.114995	-0.06	-0.328545	-0.0740036	-0.171	-0.323655	-0.903359	-0.235	-0.315	0.276	-0.016
YDL049C	0.039	0.15279	0.128621	-0.073	0.28724	0.103921	0.004	-0.0572704	0.00563926	-0.021	0.007	0.021	0.508825	0.178693	0.041	-0.184291	-0.143195	-0.041	-0.0710113	0.265804	-0.123	0.042	-0.2631	-0.0302	-0.0946	0.0694	-0.0600731	0.553508	0.16904	-0.0833457	0.399787	-0.0303068	0.114885	-0.309284	0.457096	0.0796237	-0.038	-0.33886	0.721869	-0.096	-0.102834	0.793562	0.003	0.456364	0.0568948	-0.022	-0.006	0.706	-0.052
YDL050C	0.121	-0.0879811	-0.176107	-0.24	0.220607	-0.465445	0.07	0.482564	0.925629	-0.173	-0.14	0.105	0.177556	-0.900019	-0.239	-0.637576	-0.5959	-0.194	0.657552	0.280789	-0.047	0.056	-0.1261	-0.1697	-0.0301	0.0017	-0.459976	-0.22282	-0.817704	-0.272932	0.242881	-0.0535766	-0.0259252	-0.0890005	-0.407775	0.0207887	0.131	0.153425	0.0918191	-0.119	-0.256395	-0.476244	0.087	-0.0652636	0.769996	-0.023	-0.197	0.882	-0.201
YDL051W	0.012	0.167437	NA	-0.036	0.0817768	NA	-0.051	-0.214377	0.902546	-0.049	0.011	0.261	-0.0578719	-4.06994	-0.296	-0.00289063	-0.32654	-0.187	0.290334	-0.945092	-0.044	0.023	0.0495	-0.1128	0.0924	-0.0947	-0.156158	0.1772	1.50422	-0.0578288	0.294861	1.14282	-0.123642	-0.242102	-1.19978	0.040132	-0.069	0.0473804	0.399941	-0.096	-0.042969	-1.14504	-0.012	0.140979	1.0886	-0.056	-0.157	0.458	-0.295
YDL052C	-0.335	0.646604	1.12506	0.281	-0.852163	1.54449	-0.49	0.536698	1.08088	-0.031	0.796	-0.925	0.600922	2.37682	0.714	-0.570399	1.6348	0.279	1.00999	0.920606	0.388	-0.044	0.1719	0.4897	0.2324	-0.1778	0.399136	-0.267215	1.01118	-0.0362239	0.759202	1.3181	0.301277	-0.271204	-0.120493	0.0865671	0.619	0.776355	0.813792	0.387	0.218943	-0.0121435	0.066	0.13317	-0.60772	0.421	0.1	-0.808	0.64
YDL053C	0.217	0.13427	0.450549	0.008	0.668669	0.27977	-0.01	-0.233585	0.121556	-0.204	-0.171	0.482	-0.269598	0.322374	-0.192	-0.097008	0.0542814	-0.387	0.0623934	0.402006	0.121	0.256	-0.1378	0.0658	-0.0291	-0.0194	-0.323196	-0.187487	-0.0866634	-0.146364	-0.339699	-0.505881	-0.0775436	-0.0377835	0.093092	-0.0754971	-0.284	-0.0174952	0.229271	-0.276	-0.494648	0.0217927	-0.127	0.334908	-0.810092	0.054	0	0.194	0.008
YDL054C	0.142	-0.48464	0.0650556	-0.222	1.82395	0.200782	-0.093	-0.371585	-0.50626	-0.163	-0.171	0.244	4.11455	0.0410874	0.114	2.29633	-0.319345	-0.571	2.82182	0.274221	0.037	-0.03	-0.0499	0.0725	-0.0654	0.0299	-0.251439	-2.22282	0.452694	-0.0332102	-0.079047	-0.127133	-0.0421729	-1.71049	-0.197933	0.0347622	-0.382	0.579958	-0.225663	-0.105	0.0414045	-0.577997	-0.107	0.373902	0.219848	0.168	0.024	0.424	-0.126
YDL055C	0.194	0.100322	0.0524943	-0.09	0.541684	-0.427603	-0.108	-0.331396	0.16558	-0.051	0.146	-0.015	-0.134181	0.0920323	-0.113	-0.525068	-0.426005	-0.099	0.361349	0.488928	-0.043	0.072	NA	NA	NA	NA	NA	NA	NA	NA	NA	NA	NA	NA	NA	NA	-0.172	0.174319	0.586753	0.264	-0.474516	0.28426	0.125	0.682066	0.490063	0.173	0.228	NA	NA
YDL056W	-4.219	-0.48464	NA	NA	1.60156	NA	NA	NA	NA	NA	NA	-3.202	NA	NA	NA	NA	NA	NA	NA	NA	NA	NA	3.2323	x	1.0625	x	2.69837	NA	0.241189	NA	NA	-0.316611	NA	-3.03242	NA	NA	3.308	NA	-1.27813	-0.647	NA	0.591928	0.219	0.899971	0.188139	-0.567	-1.904	NA	NA
YDL057W	-0.06	NA	0.371302	0.128	NA	0.1724	0.066	NA	0.155994	-0.021	-0.095	0.174	NA	0.0671912	-0.055	NA	-0.214496	-0.113	NA	0.713871	0.001	-0.086	NA	NA	NA	NA	NA	NA	NA	NA	NA	NA	NA	NA	NA	NA	0.148	NA	0.554315	0.023	NA	0.134077	0.177	NA	0.105882	-0.222	-0.239	NA	NA
YDL058W	0.07	0.0356168	-0.105176	-0.079	0.523553	-0.039274	-0.007	-0.289371	-0.148528	-0.035	0.095	0.126	-0.172552	-0.950645	-0.183	0.0141912	-0.885313	-0.215	0.115904	0.72004	-0.162	-0.286	NA	NA	NA	NA	NA	NA	NA	NA	NA	NA	NA	NA	NA	NA	0.074	0.587571	0.596339	0.195	0.0105436	-0.388173	0.037	0.315008	1.98017	0.045	0.136	NA	NA
YDL059C	-0.319	-1.92521	-2.19687	-1.609	0.19493	-0.311117	0.011	-1.9905	-0.789332	-2.037	-1.904	-0.429	-2.08513	-2.60046	-2.312	-0.126357	-0.478544	-0.07	-1.39573	-1.00168	-0.933	-1.565	0.2882	-0.9306	0.1255	-0.8841	0.434088	-1.80778	-2.28005	-1.37089	0.493532	-0.100882	0.0352855	-0.896045	-0.971675	-0.704409	0.508	-1.33515	-1.27813	-1.158	0.541331	-0.630465	0.018	-2.10003	-0.603274	-1.165	-1.174	0.011	-1.215
YDL060W	0.03	0.255777	0.29609	-0.139	-0.109724	-0.330657	-0.021	0.0112718	0.356403	-0.07	0.016	-0.12	0.465664	0.84448	0.141	0.285487	0.523344	-0.008	-0.136105	-0.0939558	0.062	-0.114	NA	NA	NA	NA	NA	NA	NA	NA	NA	NA	NA	NA	NA	NA	-0.143	0.0700662	0.717788	0.073	-0.61074	-0.424467	-0.071	0.682553	0.898816	0.142	0.203	NA	NA
YDL061C	-0.19	0.317679	-0.0152583	-0.022	-0.0190313	-0.381506	-0.306	0.201304	0.26746	0.16	-0.058	-0.175	0.11039	-0.271988	-0.374	0.380947	-0.397955	-0.372	-1.08603	-0.48762	-0.588	-0.619	0.2793	-0.7564	-0.0921	-0.3297	0.219531	-0.281714	-0.495776	-0.212698	0.36456	-0.258508	0.362051	-0.183242	0.0561168	-0.424061	0.303	0.25464	0.0146512	-0.277	0.291588	0.239626	-0.042	-0.178032	-0.412253	-0.577	-1.304	0.168	-0.037
YDL062W	-0.308	-0.233832	-0.00689421	-0.58	0.139077	0.19703	-0.014	0.0244552	0.361977	-0.131	-0.457	-0.18	-1.66156	-1.91888	-0.998	-0.157841	0.146454	-0.349	-0.860509	-0.760061	-0.146	-0.157	0.4011	x	-0.0014	0.0629	0.778257	0.514145	0.0891864	NA	-0.441617	-0.316611	NA	0.730084	-0.10292	NA	0.374	-0.300829	-0.0342049	-0.576	0.021455	0.298197	-0.014	-0.213985	-0.695668	-0.192	-0.284	0.868	NA
YDL063C	-0.577	-0.623245	-0.66837	-0.256	0.0812017	0.410024	0.161	-0.692636	-1.58006	-0.54	-0.614	-0.607	-1.3863	-1.15426	-0.791	0.210178	-0.247626	0.043	-0.40408	-0.574344	-0.472	-0.528	0.9144	-0.2871	0.3825	-0.3896	1.27468	-0.289935	0.182296	0.0522901	-0.538479	-0.76407	0.329041	0.333905	0.738818	0.254568	NA	-0.359606	-0.204757	NA	-0.309093	-0.0538899	NA	0.16846	0.387638	NA	NA	0.026	-0.32
YDL064W	0.07	0.150949	0.342384	-0.106	0.30727	0.34428	-0.018	0.0565558	-0.0141987	-0.099	-0.051	0.027	0.4135	0.560573	-0.006	0.370759	0.0675997	0.016	0.0787626	0.281976	0.13	-0.175	NA	NA	NA	NA	NA	NA	NA	NA	NA	NA	NA	NA	NA	NA	-0.157	0.135173	0.376373	0.085	-0.259415	0.185768	0.1	0.261645	0.102446	-0.02	-0.019	NA	NA
YDL065C	0.187	-0.0485409	0.169917	-0.205	0.684017	-0.620445	-0.407	-0.656153	-0.451091	-0.573	-0.544	-0.289	-2.40902	-2.62794	-0.822	-0.703666	-0.675083	-0.589	0.509763	-0.695114	-0.494	0.49	-0.526	-0.6002	-0.0889	-0.3224	-0.465732	-0.104176	-1.0401	-0.315089	-0.254134	0.254546	-0.0585365	-0.110096	-0.633435	-0.0696913	0.162	-0.637272	-1.24776	-0.328	0.239211	-0.792736	-0.271	-0.345142	0.219848	0.315	-0.239	0.438	-0.383
YDL066W	0.043	-1.35911	-1.5339	-1.429	1.31205	-0.311117	0.431	-1.90408	-0.682417	-1.101	-2.735	0.409	-2.55079	-2.44434	-1.598	-0.976684	-1.53101	-0.761	-0.426106	-0.612517	-1.43	-1.082	-0.0885	-1.0801	-0.3316	x	-0.155935	-2.31028	-1.18383	-1.2085	-3.16651	-1.00467	-0.473123	-0.125526	-0.588347	-0.813979	0.158	-0.798553	-0.956202	-1.33	-1.92207	0.0837809	0.11	-0.363063	-2.30371	-1.122	-2.47	0.999	-1.422
YDL067C	0.013	0.358634	0.677604	0.112	0.177057	0.412043	0.026	0.850807	0.108997	0.257	0.213	-0.003	1.60975	0.177984	0.715	0.848875	0.0192344	0.346	0.669051	0.694026	0.405	0.477	0.468	0.3315	0.2487	-0.1711	0.177182	0.343381	-0.0262908	0.0565697	-0.00281145	-0.11893	0.0244561	0.218857	-0.113009	0.100154	NA	0.412081	1.06172	0.248	0.0559041	0.87733	NA	0.899971	0.26731	0.099	0.142	-0.967	0.105
YDL068W	-0.555	0.196538	0.201954	0.136	0.498462	0.2058	0.125	0.169169	0.586072	0.198	0.132	-0.229	0.539554	0.561031	-0.008	-0.0326141	0.668441	0.19	0.0236966	-0.252018	-0.07	-0.062	0.1994	-0.0801	0.3349	-0.1128	-0.21115	-0.0577612	0.4686	-0.0518184	0.0860122	0.370231	0.180454	-0.276086	-0.369706	-0.0422799	NA	0.218743	0.301761	NA	0.174299	0.0554952	NA	0.0634697	0.519289	NA	NA	-1.047	0.487
YDL069C	-0.054	0.239726	0.252938	-0.028	0.351012	0.27619	0.039	-0.0529776	-0.0184659	-0.101	-0.032	-0.114	0.292544	0.199114	-0.047	0.0848303	0.0458056	-0.073	0.144726	0.101367	-0.086	0.018	0.4953	0.4662	0.4156	-0.0745	0.003144	-0.0999637	-0.619159	-0.00629403	0.40638	-0.492461	0.0191158	-0.164207	0.362744	0.252589	0.249	0.552302	0.484178	-0.049	0.644514	0.795942	-0.081	-0.0220265	-0.125884	0.123	0.089	-0.419	0.472
YDL070W	-0.058	0.400224	0.199778	-0.117	0.47005	-0.235168	-0.305	0.0774691	-0.212931	-0.014	0.084	0.048	0.930423	-0.262589	0.02	-0.0212373	-1.03236	-0.046	0.537182	0.84414	0.062	0.063	0.0075	-0.0205	0.1297	-0.0199	-0.142188	0.357641	0.0588128	0.116186	-0.0523297	-0.0312087	0.0250162	-0.259505	0.366565	-0.119397	0.078	0.237754	0.201479	-0.052	0.172243	-0.200267	-0.046	-0.143313	0.354149	0.019	0.033	-0.144	-0.053
YDL071C	-0.029	0.35263	0.201207	-0.018	0.445985	-0.342595	-0.078	0.0752387	0.656385	0.106	0.231	-0.286	0.114546	0.299014	0.182	-0.307737	0.11493	-0.017	0.602463	0.459298	0.104	0.109	-0.2506	0.3775	0.1149	0.0736	-0.52342	0.362142	0.110881	-0.239178	0.357052	0.00531713	-0.22848	-0.00523211	0.0430751	0.294077	0.011	0.641359	0.684395	0.245	0.0203429	-0.12869	0.149	0.19333	0.301427	-0.139	-0.055	0.021	-0.06
YDL072C	-0.07	0.180176	0.295024	0.008	0.096446	-0.0769755	-0.024	0.457796	0.782012	-0.006	-0.059	0.157	0.195546	0.335445	-0.037	-0.0684299	0.287109	-0.023	0.278887	-0.400856	-0.056	0.029	-0.0899	0.0138	-0.0413	0.131	-0.0229365	-0.153558	0.126523	0.127148	-0.254897	0.262938	0.172663	0.453487	-0.0951926	0.027019	-0.124	0.23845	0.564462	-0.165	-0.00652993	0.346815	0.047	0.133461	0.00707379	-0.172	-0.085	0.251	-0.181
YDL073W	-0.794	-0.747674	0.0458473	-0.093	0.823948	-0.609366	-0.105	-0.219582	-0.353794	-0.535	-0.483	-0.773	-1.5997	0.198759	0.107	-0.523093	-0.100906	0.2	0.808359	0.0766026	-0.054	-0.065	0.5484	0.0075	-0.0428	-0.0931	0.334231	-0.807783	0.526592	0.119731	-1.66401	0.142821	0.33169	0.289511	0.192536	-0.139565	0.798	0.448168	0.162442	NA	0.707981	0.598354	NA	-1.30648	-1.02871	NA	NA	-0.933	0.076
YDL074C	-0.28	-0.7102	-0.12203	-0.266	-0.398445	-0.690965	-0.442	-2.07519	-1.5656	-1.203	-3.222	-0.38	-1.12344	-0.456412	-0.558	-0.282822	-0.418002	-0.412	-1.89426	-2.27694	-1.718	-1.913	0.4358	0.6045	x	x	-0.0139585	-0.692306	-0.151822	-0.105466	-2.24897	-0.493489	-0.336513	2.57491	0.508678	0.0589187	0.608	0.262476	-0.0557381	-0.436	-0.517086	-0.282541	-0.603	-0.752106	-0.981786	-0.584	-0.764	0.289	0.019
YDL075W	-1.537	NA	NA	NA	NA	NA	NA	NA	NA	NA	NA	NA	NA	NA	NA	NA	NA	NA	NA	NA	NA	NA	NA	NA	NA	NA	NA	NA	NA	NA	NA	NA	NA	NA	NA	NA	NA	NA	NA	NA	NA	NA	NA	NA	NA	NA	NA	NA	NA
YDL076C	-0.33	-0.02306	-0.0325757	-0.243	-0.186224	-0.286026	-0.295	-0.0442234	0.0218447	-0.602	-0.487	-0.55	0.610038	0.214541	0.119	-0.278136	-0.168588	-0.356	-1.77974	-1.49443	-0.657	-0.881	0.2869	0.168	-0.0906	-0.1302	0.364554	-0.682252	0.18775	-0.113751	-1.21655	0.828819	-0.034087	0.774938	-0.991575	-0.0100898	0.563	0.572181	-0.0177408	-0.213	0.409136	-0.523549	-0.091	-1.10003	-0.0503727	-0.191	-0.486	0.342	-0.249
YDL077C	0.487	-1.92521	-0.626549	-0.693	-1.23133	-0.185586	-0.03	-0.341838	-0.0974542	-0.636	-0.458	-0.082	2.07273	0.0999811	0.44	0.781761	-1.03108	0.38	-0.648499	1.17038	-0.654	-0.188	0.8874	1.0468	0.8951	x	0.1176	0.924021	0.182296	0.0460029	0.757454	0.730695	-0.266012	-0.447454	-1.37262	NA	0.515	0.901886	0.584366	-0.393	2.00076	-1.54558	0.167	-0.100029	1.24472	-0.099	-0.536	1.108	-0.098
YDL078C	-0.03	0.259556	0.386373	0.016	0.126844	0.167858	-0.002	0.0998743	0.141351	-0.017	-0.01	-0.021	0.401313	0.249228	-0.018	-0.0560166	-0.285704	-0.019	0.137679	0.353921	0.01	-0.024	-0.1761	0.038	-0.084	0.107	-0.225154	0.1539	0.319484	0.100606	0.214684	0.0704122	0.17646	-0.119213	-0.145989	-0.0270606	0.012	0.297815	0.215029	0	0.0209593	0.0503997	-0.018	0.0936185	0.229878	0.013	-0.026	0.304	0.057
YDL079C	-0.037	0.0294822	0.559351	0.021	-0.233873	1.45568	-0.01	0.423201	0.495921	-0.079	-0.001	-0.029	0.0707508	1.59921	-0.14	-0.0746479	1.2876	-0.06	-0.426106	0.250099	0.043	0.035	0.0418	0.0611	0.0592	-0.0928	-0.0516087	-0.329736	0.140948	-0.0485552	0.225106	0.137421	-0.0225262	0.0288594	-0.104982	0.124116	0.017	0.0224765	0.0533836	0.038	0.00392984	-0.0295606	0.095	-0.251095	-1.33173	-0.056	-0.032	0.207	-0.186
YDL080C	-0.196	-0.332637	0.196639	-0.103	0.654023	-0.30047	-0.193	0.18641	0.458939	0.256	0.229	-0.043	-0.30948	-0.144438	-0.096	-1.00484	-0.457618	-0.164	0.766539	0.0198606	-0.238	-0.279	0.2565	0.2075	0.0235	0.0438	0.661007	0.125103	0.520903	0.260332	-0.368554	0.187862	-0.103968	-0.420982	-0.0465963	0.179617	-0.013	0.861244	0.0383431	-0.033	0.193408	-0.0915986	-0.143	0.359403	0.622717	0.17	0.026	0.063	0.408
YDL081C	-1.562	NA	-1.38951	-1.479	NA	0.273846	0.044	-0.149193	-0.945451	-1.736	-0.873	-1.948	NA	-1.70737	-1.168	NA	0.123492	-0.574	NA	-1.2252	-1.124	-0.037	NA	NA	NA	NA	NA	NA	-0.495776	NA	NA	NA	NA	NA	NA	NA	2.282	NA	-1.69317	NA	NA	-0.0861441	NA	-0.515067	0.244723	NA	NA	-0.358	NA
YDL082W	-0.112	NA	0.762493	0.157	NA	0.165321	0.173	NA	-1.03856	-0.71	-0.67	0.211	NA	-0.088171	-0.111	NA	-0.309319	0.041	NA	-0.300676	-0.744	-0.722	1.4612	0.2806	0.4373	-0.182	1.31387	NA	NA	NA	NA	NA	NA	NA	-0.325312	-0.707755	0.002	NA	0.569866	0.103	NA	-0.101969	-0.05	NA	1.24227	0.243	0.482	-0.412	0.478
YDL083C	0.103	-0.48464	0.388097	-0.294	NA	-1.70343	-0.824	NA	0.224474	NA	NA	NA	-1.01474	3.00687	NA	-1.02559	2.42835	NA	-0.426106	-0.945092	NA	NA	NA	NA	NA	NA	NA	NA	NA	NA	NA	NA	NA	NA	-0.325312	NA	NA	0.316924	-2.04367	NA	-0.806592	-2.49554	NA	-1.10003	0.451174	NA	NA	NA	NA
YDL084W	-0.186	-0.049703	0.0959166	-0.198	-0.199136	-0.932605	-0.22	0.300333	1.187	0.23	0.062	0.067	-0.0748961	0.235636	-0.078	-0.0857527	0.232796	0.049	-0.29284	-0.00851784	-0.137	-0.158	NA	NA	NA	NA	NA	NA	NA	NA	NA	NA	NA	NA	NA	NA	-0.05	0.593764	1.01632	0.044	-0.0476005	0.221559	0.014	0.254321	0.0478181	0.027	-0.124	NA	NA
YDL085C-A	NA	NA	NA	NA	NA	NA	NA	NA	NA	NA	NA	NA	NA	NA	NA	NA	NA	NA	NA	NA	NA	NA	NA	NA	NA	NA	NA	NA	NA	NA	NA	NA	NA	NA	NA	NA	NA	NA	NA	NA	NA	NA	NA	NA	NA	NA	NA	NA	NA
YDL085W	-0.155	-0.0860907	0.0155432	-0.33	1.04901	-0.446632	-0.308	0.241597	0.472861	0.08	0.116	0.034	-0.000931334	0.0847143	-0.094	-0.404105	-0.507303	-0.324	0.0974556	0.0156481	0.018	0.189	-0.1043	0.0878	0.0071	0.1006	-0.231468	-0.415466	0.177183	0.190991	-0.638474	0.286385	0.064728	-1.00422	0.111955	0.126638	0.044	0.291389	0.496577	-0.113	0.0609573	0.626279	0.057	0.221899	0.0492774	0.157	0.034	0.368	-0.107
YDL086W	0.076	0.309499	0.284614	-0.076	0.134429	1.09205	-0.009	0.0112718	-0.183427	-0.017	-0.218	0.054	0.513642	1.37682	-0.059	0.213279	1.11257	-0.086	0.304433	-0.124642	-0.01	0.106	-0.0381	0.0766	0.1344	-0.1433	-0.143766	0.0991077	-0.112832	-0.0292377	0.119733	-0.173871	0.0276365	0.139094	0.120752	0.0565908	-0.076	0.566283	0.148495	-0.063	0.020076	0.182052	0.021	0.276119	-0.521605	-0.025	-0.057	0.241	-0.16
YDL087C	0.228	NA	2.02553	-0.232	NA	1.10392	-0.312	NA	2.36198	0.212	0.339	0.046	NA	0.602481	-0.092	NA	1.84338	-0.209	NA	-1.62316	0.262	0.072	NA	NA	NA	NA	NA	NA	NA	NA	NA	NA	NA	NA	NA	NA	NA	0.85419	-0.0788217	NA	-0.520288	-0.770642	NA	0.49452	-0.133789	NA	NA	NA	NA
YDL088C	0.01	0.210505	0.741734	-0.098	0.43163	1.54449	0.088	-0.9268	-0.0974542	-0.353	-0.491	-0.117	0.0680033	1.1601	-0.159	0.296334	1.07016	0.004	0.131889	-0.187293	-0.013	-0.274	0.0872	0.0457	-0.0172	0.0015	0.151844	0.113229	0.179129	0.20157	-0.337359	-0.266858	0.085224	0.411502	-0.185588	0.0413508	0.119	-0.00500422	-0.232327	-0.062	0.322141	-0.0403404	0.161	-0.307834	-0.996285	-0.169	-0.09	0.401	-0.271
YDL089W	0.105	0.450654	0.0255273	-0.057	0.707265	0.241424	-0.117	-0.0877924	1.14355	-0.154	-0.251	0.03	-0.156376	-0.440587	-0.527	0.0702663	1.05284	-0.209	-0.145998	-1.06708	-0.22	-0.355	-0.2386	-0.2009	-0.1476	-0.212	-0.254897	-0.309625	0.323652	-0.0709672	0.314774	1.08778	0.122895	-0.862492	-0.424848	-0.310507	-0.394	-0.35187	0.417015	-0.386	-0.237227	-0.712927	-0.216	-0.473844	-0.413897	-0.23	-0.266	0.251	-0.054
YDL090C	-1.484	NA	NA	NA	NA	-0.896079	NA	NA	NA	NA	NA	-1.232	NA	NA	NA	NA	0.428347	NA	NA	NA	NA	-1.892	NA	NA	NA	NA	NA	NA	-3.30313	NA	NA	-3.12397	NA	NA	NA	NA	1.424	-2.005	NA	NA	-1.12852	-1.11857	NA	-1.10003	NA	NA	NA	NA	NA
YDL091C	-0.164	0.128337	0.0367545	-0.107	-0.0708702	-0.223654	0.052	0.265845	0.74582	-0.25	-0.25	0.054	0.236802	0.196489	-0.048	0.0537641	0.311861	-0.004	0.331037	0.239332	0.09	0.103	0.0109	0.1621	0.2347	-0.1702	-0.0274488	-0.0900652	-0.126542	0.067665	0.115769	-0.326665	0.104755	-0.0806721	0.0694052	0.119875	0.124	0.70687	0.378665	-0.023	-0.307021	-0.115025	0.084	0.917458	0.127477	0.032	-0.004	0.53	-0.328
YDL092W	-0.005	-0.884248	0.65231	-0.159	-0.00686633	0.264385	-0.095	-0.525341	-0.175457	0.053	-0.131	0.175	0.150465	0.608445	-0.111	-0.364864	0.0686769	-0.154	1.74754	-0.190849	-0.246	-0.244	NA	NA	NA	NA	NA	NA	NA	NA	NA	NA	NA	NA	NA	NA	-0.039	0.449374	0.52073	0.107	-0.240246	0.0745286	0.076	0.655552	0.0139649	0.018	0.006	NA	NA
YDL093W	0.144	-0.386665	NA	-0.223	-0.157237	NA	0.024	-0.0229291	NA	-0.076	0.024	0.156	0.47929	NA	0.132	-0.196947	NA	-0.2	0.279273	NA	0.249	-0.044	-0.2205	0.1397	0.1004	-0.0121	-0.380762	0.0208486	NA	0.0243033	-0.0224635	NA	0.0622217	0.22134	NA	0.147263	-0.153	-0.0599304	NA	-0.054	-0.0597113	NA	-0.046	0.0851859	NA	0.112	-0.042	0.46	-0.213
YDL094C	0.09	-0.106128	0.0699214	-0.465	0.413483	1.10392	-0.1	0.00645796	0.206327	0.097	0.124	-0.057	0.104883	1.52424	-0.075	-0.538242	1.26304	-0.216	1.1748	0.232494	-0.143	-0.223	-0.1927	-0.0333	0.0913	-0.102	-0.241816	0.195032	-0.10221	-0.0541774	0.233836	-0.137969	0.0110817	-0.453516	-0.00918987	0.0160786	-0.014	0.358344	0.306832	0.037	-0.0173595	0.521273	0.233	-0.509673	-1.1964	-0.044	-0.169	-0.024	-0.119
YDL095W	-0.555	0.731678	NA	0.715	-2.26352	NA	-0.04	2.95034	NA	1.083	1.051	-0.416	0.734006	NA	1.198	-1.38648	NA	-0.78	-0.0890713	NA	1.013	1.762	0.1669	1.195	0.0936	0.599	0.49992	1.24431	NA	NA	1.15542	NA	NA	-0.747015	NA	0.425205	NA	1.0856	NA	NA	-0.976517	NA	NA	0.707326	NA	NA	NA	0.415	0.23
YDL096C	-0.351	0.0389219	0.0255273	0.655	-0.523976	-0.606573	-0.105	0.914937	0.728516	1.072	0.979	0.116	0.937957	1.50208	0.911	-0.265544	1.08042	0.102	1.82543	0.987793	0.522	0.583	-0.0054	0.7477	-0.2974	0.3027	0.031251	0.128652	0.0362375	0.0873599	0.0539268	-0.133747	-0.139726	0.219802	0.491824	0.250953	NA	0.512475	0.639407	NA	-0.760789	-1.25607	NA	1.1479	1.20725	NA	NA	0.113	0.152
YDL097C	-0.1	0.422251	NA	0.512	-1.39844	NA	0.013	0.587773	0.461973	-0.279	-0.015	-0.029	0.722228	NA	0.505	-0.511021	NA	0.254	1.31086	0.832515	-0.06	-0.355	NA	NA	NA	NA	NA	NA	NA	NA	NA	NA	NA	NA	NA	NA	NA	0.753023	0.252384	NA	-1.57213	-0.0132126	NA	1.3854	NA	NA	NA	NA	NA
YDL098C	0.233	-0.0099596	0.166008	-0.195	-0.468834	-0.226228	-0.423	0.0467273	-0.296	0.082	0.46	0.205	0.551813	-0.0287522	0.029	0.130324	-0.210387	-0.084	0.282431	0.596617	0.23	-0.093	NA	NA	NA	NA	NA	NA	NA	NA	NA	NA	NA	NA	NA	NA	-0.391	0.189812	0.74935	0.152	-0.0731073	0.41505	-0.183	0.559631	0.471932	0.297	0.192	NA	NA
YDL099W	0.17	NA	0.839515	0.232	NA	0.00770532	0.179	NA	0.568127	-0.002	0.162	0.768	NA	0.0416824	-0.046	NA	-0.214914	-0.291	NA	0.397509	0.653	0.249	-0.0569	-0.064	-0.0879	0.0404	0.0287221	-0.167959	0.160269	-0.0824436	-0.112994	0.344973	-0.00457369	-0.312729	-0.52667	0.0518679	-0.16	0.100112	0.55522	0.121	-0.425502	0.114349	0.27	0.647205	-0.0281786	-0.098	-0.114	0.642	-0.12
YDL100C	-1.409	-0.636643	0.811402	0.691	-0.305335	-1.29463	0.561	0.658162	0.350005	-0.942	-0.303	-0.98	0.837706	0.576419	0.483	0.711372	0.677375	0.68	-0.689141	-0.658788	-0.232	-0.063	1.0854	0.8956	0.3971	0.1666	0.155977	0.299132	0.60376	-0.0259885	-0.194524	0.1155	0.0734572	-0.926218	-0.52525	-0.326768	0.693	-0.142508	0.28891	0.042	0.733976	-0.0754969	0.154	-1.51507	-0.520812	-0.121	-0.469	-0.08	0.556
YDL101C	-0.64	0.270247	-0.937947	-0.658	0.571181	-0.0940187	0	0.273498	0.137011	-0.032	0.297	-0.11	-0.277772	-0.849393	-1.215	-0.0662357	-0.156615	-0.338	0.381249	-0.260594	0.065	0.126	0.9044	-0.2568	-0.0211	0.5169	0.766889	0.0991077	-0.817704	-0.0105925	-0.757119	0.683389	0.00948591	0.774938	-0.64724	-0.00571078	0.897	0.282158	-0.385046	-0.184	0.659071	0.565933	0.429	-0.531745	-0.629746	-0.512	-0.023	-1.019	-0.522
YDL102W	0.518	0.470506	NA	-0.17	0.446277	NA	-0.366	0.600829	NA	-0.212	-0.115	-0.404	0.369119	NA	-0.031	-0.407273	NA	-0.72	0.553135	NA	0.071	0.034	NA	NA	NA	NA	NA	NA	NA	NA	NA	NA	NA	NA	NA	NA	-0.438	0.605049	NA	0.256	-0.267924	NA	0.419	0.899971	NA	-0.028	-0.317	NA	NA
YDL103C	0.194	NA	NA	-0.384	NA	NA	-0.185	NA	-1.83442	-0.188	0.211	0.183	NA	NA	0.029	NA	NA	0.017	NA	1.44485	0.049	0.179	x	x	x	0.3318	NA	NA	NA	NA	NA	NA	NA	NA	NA	NA	NA	NA	-0.347671	NA	NA	-0.513682	NA	NA	NA	NA	NA	NA	NA
YDL104C	-1.435	0.136848	NA	0.254	0.123508	NA	0.089	0.0434522	NA	0.106	0.501	-0.636	0.74015	0.684944	0.166	0.497968	-0.156615	-0.301	0.298259	0.63987	0.24	0.02	0.6425	0.4266	0.3711	0.1409	0.46674	0.615716	2.72662	0.22989	-0.079047	1.79887	0.145966	0.363936	-1.11886	0.0642265	1.177	1.147	-0.278131	0.368	0.608445	0.591928	0.482	1.52446	-0.133789	0.103	0.083	-0.548	0.257
YDL105W	1.009	-0.190909	1.19545	-0.089	-0.00686633	-0.673687	-0.263	0.505032	2.55462	0.404	0.278	0.472	0.010574	-0.375357	0.243	0.0460111	0.68292	0.237	-0.163072	-0.59515	0.031	0.033	NA	NA	NA	NA	NA	NA	NA	NA	NA	NA	NA	NA	NA	NA	NA	1.14107	0.542899	NA	0.472124	0.27	NA	0.390957	0.638801	NA	NA	NA	NA
YDL106C	NA	NA	NA	NA	NA	NA	NA	NA	NA	NA	NA	NA	NA	NA	NA	NA	NA	NA	NA	NA	NA	NA	NA	NA	NA	NA	NA	NA	NA	NA	NA	NA	NA	NA	NA	NA	NA	NA	NA	NA	NA	NA	NA	NA	NA	NA	NA	NA	NA
YDL107W	NA	0.346962	0.489276	NA	0.156317	-0.0551459	NA	0.0378926	0.0695175	NA	NA	NA	-0.000931334	0.25137	NA	-0.0290659	-0.193929	NA	-0.515744	0.551094	NA	NA	0.4026	0.3757	0.0955	0.3969	-0.234417	-0.35775	0.161943	0.167642	0.157992	0.317261	0.218634	-0.125526	0.25965	-0.0202524	NA	-0.506198	0.751927	NA	-0.375958	0.431463	NA	0.727134	0.17792	NA	NA	-0.612	NA
YDL108W	-0.012	NA	0.82849	0.029	NA	-0.406274	-0.273	NA	1.28442	0.271	0.158	0.439	NA	0.430806	0.23	NA	-0.186673	-0.315	NA	-0.139909	0.424	0.524	NA	NA	NA	NA	NA	NA	NA	NA	NA	NA	NA	NA	NA	NA	NA	NA	1.21568	NA	NA	0.186671	NA	NA	0.622542	NA	NA	NA	NA
YDL109C	0.054	0.27528	0.128621	-0.16	-0.327624	-0.494462	-0.014	0.591224	0.0918161	0.045	0.097	-0.007	0.0910958	0.214974	0.153	-0.132655	-0.302332	-0.069	0.429235	0.231785	0.108	0.218	-0.2042	-0.0232	-0.1184	0.1195	-0.108945	-0.0969575	0.524345	0.101761	-0.119461	0.108522	0.0924659	-0.0851121	0.126968	-0.0274185	-0.086	0.216619	0.174382	0.036	0.144127	-0.263682	-0.002	-0.139557	0.153374	0.04	0.119	0.138	-0.013
YDL110C	-0.019	0.767967	0.422417	0.076	0.276655	0.162814	-0.186	0.702105	0.566118	0.234	-0.023	0.097	0.272592	0.435442	0.243	-0.111882	-0.111992	0.02	0.573894	0.339746	0.07	0.031	-0.099	0.1337	0.027	-0.0349	0.0160424	-0.185921	0.404112	0.0729546	-0.236876	0.297605	0.047835	-0.0418293	-0.304403	0.017534	-0.111	0.189374	0.392079	0.077	-0.305398	0.0318399	-0.054	0.474441	0.0726621	0.085	-0.031	0.059	-0.046
YDL111C	0.415	0.695066	0.440565	-0.045	0.129803	-0.365565	-0.011	0.188976	0.411559	0.106	-0.139	0.341	0.091923	0.31571	-0.337	0.0643877	0.199044	-0.1	NA	-0.316348	0.007	-0.134	NA	NA	NA	NA	NA	NA	NA	NA	NA	NA	NA	NA	NA	NA	-0.193	NA	-0.294072	0.392	NA	-0.593939	0.613	NA	0.0520778	-0.304	-0.344	NA	NA
YDL112W	-0.065	NA	0.758243	0.046	NA	-0.283102	0.096	NA	1.14462	-0.042	-0.027	0.307	NA	0.273517	-0.216	NA	-0.156615	-0.372	NA	0.628982	0.323	0.278	-0.3343	-0.1653	-0.1099	0.0223	-0.0949199	0.062934	-0.0405815	0.0271691	0.356455	0.172136	0.0759892	-0.574834	-0.0133683	-0.0473854	-0.059	0.784703	0.148134	-0.209	0.924221	0.104997	0.044	-0.52745	0.116907	-0.032	0.15	0.095	0.128
YDL113C	0.438	0.651243	0.0803892	-0.139	0.60748	0.450245	-0.064	-0.338463	-0.634827	-0.151	-0.023	0.416	0.114546	-0.641826	-0.432	-0.144238	-0.674299	-0.19	-0.104178	0.14542	-0.09	-0.155	-0.1594	-0.0056	-0.0507	-0.0001	-0.175732	0.0494769	0.0111839	-0.0607844	-0.100109	-0.52788	-0.0971834	0.260942	0.165276	0.0369841	-0.464	0.00880158	0.425979	0.066	-0.305398	-0.178871	-0.183	0.117876	0.0920927	0.055	-0.153	0.521	-0.201
YDL114W	0.088	0.0938962	0.471861	0.193	0.372736	-0.992004	0.065	0.111335	0.224474	-0.02	0.144	-0.015	0.570225	-0.132192	0.169	0.308307	-1.15662	0.022	-0.27888	0.460164	0.03	0.064	-0.1047	-0.0007	-0.0974	0.11	0.00157027	-0.0248811	-0.047186	0.0346075	-0.367768	-0.404074	-0.0135895	0.38154	0.456047	0.0846952	-0.3	-0.351233	-0.0518547	-0.152	-0.17272	-0.0699035	0.035	0.4634	1.18383	-0.081	-0.138	0.064	-0.095
YDL115C	-0.941	NA	NA	-0.173	NA	NA	-0.314	NA	NA	-0.102	-0.045	-0.899	NA	NA	-0.272	NA	NA	-0.32	NA	NA	0.033	0.106	x	-0.1548	-0.415	0.6042	NA	NA	NA	NA	NA	NA	NA	NA	NA	NA	NA	NA	NA	NA	NA	NA	NA	NA	NA	NA	NA	1.058	NA
YDL116W	NA	NA	NA	NA	NA	NA	NA	NA	NA	NA	NA	NA	NA	NA	NA	NA	NA	NA	NA	NA	NA	NA	NA	NA	NA	NA	NA	NA	NA	NA	NA	NA	NA	NA	NA	NA	NA	NA	NA	NA	NA	NA	NA	NA	NA	NA	NA	NA	NA
YDL117W	-0.505	0.292968	-0.373022	-0.087	0.178864	-0.487274	-0.175	-1.24435	-0.386961	-0.536	-1.175	-1.088	0.685703	0.424943	0.305	0.366724	-0.517018	-0.005	-1.81842	-0.399658	-0.67	-0.549	-0.1015	0.8577	0.3485	-0.0149	0.150301	1.65165	0.388747	-0.101099	NA	-1.69512	-0.0883367	NA	1.52268	0.0757224	0.87	-0.217413	-0.028771	-0.703	-0.444022	-0.229102	-0.225	0.699672	0.753737	0.424	0.051	0.345	0.039
YDL118W	-1.495	NA	0.214561	-0.397	NA	-0.113671	-0.095	NA	0.0612435	-0.12	-0.015	-2.005	NA	-0.964149	0.216	NA	-0.550894	0.566	NA	0.135078	-0.529	-0.095	NA	NA	NA	NA	1.4902	0.362142	0.19228	NA	-0.757119	-0.316611	NA	-3.03242	-0.407775	NA	1.73	0.316924	0.327591	0.186	0.424733	0.511309	0.084	-2.26995	-2.66984	NA	NA	NA	NA
YDL119C	-0.396	-0.596533	-0.479512	-0.199	0.169672	-0.0913357	0.109	-0.626894	-0.00303863	-0.327	-0.323	-0.57	-0.58862	-0.428619	-0.508	0.321535	0.233785	0.063	-0.851591	-0.268117	-0.444	-0.313	NA	NA	NA	NA	NA	NA	NA	NA	NA	NA	NA	NA	NA	NA	0.38	0.0468347	0.128686	-0.22	-0.0908954	0.184158	-0.151	-0.548787	-0.610542	-0.353	-0.47	NA	NA
YDL120W	0.906	NA	0.0454268	0.361	NA	-0.481042	0.037	NA	0.446866	0.114	0.455	NA	NA	0.254015	0.118	NA	0.153069	-0.02	NA	0.478119	0.369	0.226	NA	NA	NA	NA	NA	NA	NA	NA	NA	NA	NA	NA	NA	NA	NA	NA	1.35818	NA	NA	0.999103	NA	NA	0.336353	NA	NA	NA	NA
YDL121C	0.115	0.565285	0.155004	0.051	0.124233	-0.336168	-0.01	0.077235	0.362813	-0.009	-0.006	0.002	0.133971	0.106934	0.055	-0.231842	-0.184766	-0.153	0.20371	0.389572	0.247	0.277	-0.0763	-0.1398	-0.0218	0.0295	-0.0791793	0.136406	-0.096645	-0.0150559	0.201061	-0.0834118	-0.0381031	-0.0768525	0.0487755	0.0235189	-0.051	-0.270915	0.247428	-0.065	-0.0232484	0.0982069	0	-0.488594	0.10423	0.057	0.013	0.049	-0.001
YDL122W	0.019	0.093336	NA	-0.334	0.551924	NA	-0.002	-0.985694	-0.273611	-0.263	-0.377	0.195	-0.157213	2.40579	-0.248	0.128063	2.58035	-0.042	-0.441057	-0.208127	-0.562	-0.26	-0.1457	-0.0091	-0.1242	0.0841	-0.270056	-0.279851	-0.0186169	0.00136151	-0.10159	0.272194	0.0296752	0.18957	-0.380055	-0.0649693	0.036	0.713814	-0.166485	0.168	0.77837	0.236447	0.144	-0.30648	-2.5774	0.109	0.032	0.245	-0.171
YDL123W	0.147	0.157312	NA	0.409	-0.0317704	NA	0.263	0.298266	NA	0.504	0.51	0.906	0.287013	NA	0.094	0.192499	NA	-0.704	-0.0998781	NA	0.528	0.125	-0.5519	0.0819	0.2357	0.0025	-0.28331	0.19062	2.24119	-0.0409336	0.0894587	-2.2235	-0.0423443	-0.0232165	1.67469	0.044931	NA	0.270754	-0.278131	NA	0.062704	-0.145038	NA	0.251443	NA	NA	NA	0.218	-0.081
YDL124W	-0.004	0.242341	0.400567	0.106	0.328537	0.253668	-0.388	0.090273	0.276361	0.094	0.3	0.106	0.499836	0.0462098	0.099	0.658904	0.172333	-0.031	-0.394397	0.263225	-0.044	-0.128	-0.0717	0.0037	0.0248	-0.003	-0.0364613	-0.138756	-0.468809	-0.0950242	-0.533079	-0.407907	-0.0953932	0.176502	0.309526	0.0334908	-0.39	0.274489	0.0344597	0.208	-0.300407	-0.339901	0.056	0.307629	0.920659	0.078	0.093	0.074	0.007
YDL125C	0.22	NA	0.865063	0.043	NA	1.31542	0.116	NA	0.301095	-0.087	0.036	0.727	NA	0.608128	-0.312	NA	1.093	0.171	NA	-0.178765	-0.128	-0.174	-0.151	-0.0446	0.0121	0.0387	-0.473073	NA	-0.160173	-0.0398965	NA	-0.0578767	-0.00482642	NA	-0.0998471	0.0690266	NA	NA	0.0733419	NA	NA	0.406372	NA	NA	-0.998859	NA	NA	0.166	0.389
YDL126C	-0.171	NA	0.492095	-0.154	NA	0.229452	0.136	NA	0.224474	0.134	0.099	0.068	NA	0.0629869	0.047	NA	0.197815	0.333	NA	-0.770414	-0.472	-0.212	NA	NA	NA	NA	NA	NA	NA	NA	NA	NA	NA	NA	NA	NA	NA	NA	0.0953279	NA	NA	0.436277	NA	NA	0.660463	NA	NA	NA	NA
YDL127W	0.113	NA	0.951527	-0.083	NA	1.17431	-0.082	0.43577	0.368209	0.175	0.21	0.289	NA	-0.201675	0.234	NA	-0.184096	0.058	NA	-0.645532	0.163	0.041	-0.4478	-0.1403	-0.163	0.0738	-0.268038	NA	1.12871	0.0413916	NA	1.17524	0.021408	NA	-1.2123	0.0362278	NA	NA	0.473942	NA	NA	-0.848645	NA	NA	1.38078	NA	NA	0.244	0.04
YDL128W	0.15	NA	0.231276	0.408	NA	-0.439523	0.104	-1.14919	0.887116	0.259	0.103	0.896	NA	0.34187	0.556	NA	0.309048	0.35	NA	0.0957798	0.129	0.231	-0.1158	-0.1686	-0.1226	0.1358	-0.637668	NA	0.338214	-0.0231432	NA	-0.0707858	0.0433148	NA	0.197413	0.0766603	NA	NA	0.0177597	NA	NA	-0.190715	NA	NA	0.420585	NA	NA	0.134	0.412
YDL129W	-0.086	0.0843809	0.316499	0.203	0.276982	0.313592	0.213	-0.0347342	0.0356073	0.054	-0.489	-0.239	0.431736	0.631909	0.057	0.120485	0.111006	-0.258	-0.348104	0.325555	0.104	0.353	-0.6311	-0.2577	0.1501	0.0911	-0.00411208	-0.191388	0.0757659	-0.0638019	0.0601888	0.116348	0.0679058	0.0379724	0.124915	0.124	-0.401	0.931634	0.129213	-0.138	0.837264	0.322741	0.165	0.0242991	0.0565425	-0.1	-0.163	0.891	-0.233
YDL130W	-0.337	-0.327671	1.61049	-0.245	0.393828	5.54133	-0.048	-0.594332	-0.378355	-0.531	-0.783	-0.408	0.152863	2.65018	0.071	0.142006	2.15705	-0.005	-1.3803	-1.27951	-0.956	-0.754	0.9985	-0.0724	-0.1397	0.0539	0.766834	-0.530943	-0.354914	-0.373432	-0.387169	0.0126967	-0.0283934	-0.14861	-0.65462	0.0686769	0.377	-0.375895	-0.0805306	-0.337	-0.88188	-0.305892	-0.282	0.0926161	-1.95976	-0.085	-0.679	0.009	-0.153
YDL130W-A	0.083	0.356662	1.37233	-0.098	-0.305335	-0.419641	-0.151	-0.0199099	1.2424	-0.006	0.084	-0.049	0.0963749	-1.19718	-0.076	-0.216372	-0.393655	-0.062	0.516813	-0.0679492	-0.03	0.072	0.0847	-0.0074	-0.0473	-0.0137	0.00632722	-0.0618286	0.792655	-0.0159834	0.0819448	0.942476	-0.0180931	-0.293213	-0.900427	-0.0286361	-0.016	0.295229	-0.233343	-0.044	0.160741	-1.2138	-0.083	-0.0727561	1.39716	-0.03	-0.048	0.032	-0.075
YDL131W	0.364	NA	0.395477	0.26	NA	0.125947	0.105	NA	0.365946	-0.093	0.338	1.147	NA	-0.303375	-0.047	NA	0.440029	-0.161	NA	0.0549075	0.031	0.005	-0.1899	0.0437	0.0284	-0.0009	0.0626841	NA	0.0314709	0.0880341	NA	0.301904	0.00286113	NA	-0.347594	0.0104631	-0.735	NA	0.562671	-0.121	NA	-0.474161	-0.364	NA	0.40537	0.552	0.377	-0.098	0.127
YDL132W	0.3	NA	1.00044	0.486	NA	-0.327796	-0.003	NA	0.724209	0.297	0.243	NA	NA	0.214314	NA	NA	-0.141818	NA	NA	0.0984092	-0.244	0.057	NA	NA	NA	NA	NA	NA	NA	NA	NA	NA	NA	NA	NA	NA	NA	NA	0.944262	1.076	NA	0.144469	NA	NA	0.462062	NA	NA	NA	NA
YDL133C-A	-0.229	0.761116	0.666446	0.077	0.995834	0.103921	0.117	-0.628361	0.574492	-0.17	-0.253	-0.174	0.241603	0.503703	-0.075	-0.0939807	0.377363	0.012	-0.0682127	-0.218543	-0.155	-0.064	0.1094	0.0184	0.0841	-0.057	0.132568	-0.441593	0.132255	0.0166272	-0.384755	0.460156	0.0389763	-0.221227	-0.174487	0.0229853	0.156	0.0768728	-0.00327068	-0.096	-0.461681	0.0202621	0.132	0.351845	-0.526934	-0.05	-0.068	-0.073	0.003
YDL133W	0.23	NA	NA	-1.212	NA	NA	-0.242	NA	NA	-0.453	-1.95	0.704	NA	NA	-1.871	NA	NA	-0.377	NA	NA	-0.377	-0.419	-0.2642	-1.3687	-0.4296	-0.0545	-0.157049	NA	NA	-0.718245	NA	NA	-0.219818	NA	NA	-0.137023	-0.231	NA	NA	-1.045	NA	NA	-0.623	NA	NA	0.093	-0.366	0.46	-0.658
YDL134C	0.237	0.15477	0.438023	0.105	0.725544	0.202101	0.242	-0.273182	-0.391185	-0.307	-0.163	0.653	-0.812719	0.175269	-0.139	-0.271034	0.0749486	-0.125	0.316096	0.342418	0.165	0.025	-0.1531	-0.1305	-0.0829	0.0792	-0.175484	-0.38947	0.0753806	0.0113832	-0.417463	-0.181787	-0.0730164	-0.283068	0.0336778	0.0222353	-0.327	0.176443	-0.000835419	-0.023	-0.452309	0.160878	-0.064	0.740191	-0.0707789	0.041	-0.043	0.541	-0.206
YDL134C-A	0.289	0.683305	-0.0808621	-0.037	0.390988	-0.174235	0.111	0.0434522	0.336119	0.045	-0.12	0.194	-0.0831241	-0.253293	0.194	0.162033	-0.169731	-0.209	NA	0.404242	0.158	0.278	-0.1873	-0.1073	0.0555	-0.0058	-0.133881	NA	0.0338847	-0.0600574	NA	-0.145864	0.00270935	NA	-0.0949609	0.0389904	-0.365	NA	0.106299	-0.03	NA	-0.20309	-0.197	NA	0.491993	0.039	0.135	0.153	-0.112
YDL135C	-0.367	-0.576271	0.0255273	-0.001	-0.33335	0.103921	0.156	0.387835	0.274515	0.098	-0.035	0.575	-0.226633	0.569466	0.002	0.296334	0.218233	-0.062	0.0614437	-0.072848	0.029	-0.185	-0.2802	-0.0698	0.12	0.1718	-0.341619	-0.0803762	0.411114	-0.0982173	-0.0125516	-0.00582342	0.0151872	0.171052	0.221881	0.0673235	-0.4	0.127099	0.345015	-0.045	0.325511	0.137669	-0.053	0.0537763	-0.191736	0.193	0.061	0.18	0.06
YDL136W	-0.327	-0.123132	-0.266499	-0.089	-0.0925291	-0.0726288	-0.016	-0.620264	-1.08894	-0.375	-0.227	-0.498	0.449413	0.630496	0.122	0.209278	0.150666	-0.11	-0.250822	-0.54188	-0.232	-0.224	0.7199	0.0257	0.1722	0.0644	0.56575	-0.0301754	0.00901605	-0.0075613	0.0409527	-0.0503309	-0.0975503	0.313025	0.38383	0.115628	0.57	0.0721202	0.22981	0.082	-0.263941	0.331538	0.013	0.438391	-0.223731	-0.012	-0.006	-0.189	-0.058
YDL137W	0.031	NA	-0.0269401	-0.106	3.18652	0.40509	0.092	-1.73416	-0.0360537	-0.17	-0.072	0.107	0.307191	0.375616	-0.074	NA	-0.0646929	-0.23	NA	-0.0181559	0.036	0.066	-0.0009	0.0368	0.0673	-0.071	-0.0045303	NA	0.23313	-0.0287349	NA	-0.269176	0.0273563	NA	-0.0661719	0.016657	0.083	NA	0.471891	0.132	NA	-0.223648	0.077	NA	0.562205	0.051	0.129	0.3	-0.155
YDL138W	0.822	-0.0696025	-0.274033	-0.093	-0.484306	-0.708452	-0.237	0.56583	0.802382	0.229	0.144	0.449	-0.133382	0.199517	0.056	-0.223673	0.0559292	0.174	0.337826	0.348899	0.055	-0.167	-0.1104	-0.0952	-0.0799	0.047	-0.0774152	-0.249662	-0.279159	-0.00480677	-0.063617	-0.015139	-0.021314	-0.0417655	0.0114404	0.0222398	NA	0.316924	0.164652	NA	0.170324	-0.187682	NA	-0.100029	0.435054	NA	NA	0.236	-0.212
YDL139C	-0.008	NA	0.296829	-0.092	NA	-0.081635	0.071	NA	0.160858	0.052	0.021	-0.269	NA	0.00534421	0.26	NA	0.114032	0.117	NA	-0.41166	-0.099	0.109	NA	NA	NA	NA	NA	NA	NA	NA	NA	NA	NA	NA	NA	NA	-0.086	NA	0.275468	0.065	NA	-0.408072	-0.291	NA	1.05157	0.491	0.522	NA	NA
YDL140C	0.013	0.574254	0.857405	-0.45	1.07549	-0.0480825	-0.617	1.01431	0.677479	0.323	0.368	0.312	0.0690312	0.324687	-0.193	-0.0573025	-0.482602	-0.487	0.211324	0.348104	0.019	0.199	NA	NA	NA	NA	NA	NA	NA	NA	NA	NA	NA	NA	NA	NA	-0.025	0.451225	0.12114	0.107	0.00578064	-0.141557	-0.344	0.373902	0.163597	0.012	-0.114	NA	NA
YDL141W	0.162	NA	0.277066	0.146	NA	-0.0660044	0.024	NA	0.452743	0.083	0.142	0.45	NA	0.0392271	-0.145	NA	-0.171566	-0.199	NA	0.224833	0.06	0.081	NA	NA	NA	NA	NA	NA	NA	NA	NA	NA	NA	NA	NA	NA	NA	NA	0.971041	NA	NA	0.261103	NA	NA	0.684151	NA	NA	NA	NA
YDL142C	-3.862	NA	NA	NA	2.01659	-0.896079	NA	NA	NA	NA	NA	-3.211	1.30719	NA	NA	NA	NA	NA	NA	NA	NA	NA	3.0986	1.5005	1.3236	0.4813	2.25288	0.861713	0.342473	0.455929	0.150435	0.593191	0.383392	0.449976	0.163435	0.403738	4.368	NA	NA	NA	NA	NA	NA	-0.100029	NA	0.784	-0.64	-1.736	0.037
YDL143W	-0.061	-0.745292	-0.672112	-0.483	0.557161	0.204951	0.01	-0.023662	-0.65139	-0.18	-0.161	-0.474	-0.575625	-0.686312	-0.23	-0.156178	-0.436723	0.142	-0.323537	0.133685	-0.15	-0.168	NA	NA	NA	NA	NA	NA	NA	NA	NA	NA	NA	NA	NA	NA	0.151	-0.845348	-0.121788	-0.037	-0.978712	-0.390794	0.02	0.209992	-0.0183115	-0.133	-0.189	NA	NA
YDL144C	0.206	NA	0.946357	0.175	NA	0.371616	-0.187	NA	0.0672905	0.033	0.166	0.193	NA	0.00157738	0.185	NA	-0.524859	0.156	NA	0.12481	0.054	0.135	0.0829	0.1437	0.0701	-0.0807	0.0323989	-0.0134351	-0.0421038	-0.0430448	-0.112155	0.0966292	-0.0395628	-0.351932	-0.0420976	0.0321561	NA	0.464078	0.500513	NA	0.0186332	0.0558749	NA	-0.0358987	0.23777	NA	NA	0.057	-0.1
YDL145C	0.155	0.408445	-0.606741	0.135	-0.0745552	0.149724	-0.162	0.556064	0.394399	0.284	0.141	0.635	-0.200604	-0.326284	-0.326	-0.280723	-0.0130246	-0.37	-0.269381	0.367695	0.408	0.089	NA	NA	NA	NA	NA	NA	NA	NA	NA	NA	NA	NA	NA	NA	NA	0.345779	0.355331	NA	0.222263	0.201343	NA	-0.219082	0.0799179	NA	NA	NA	NA
YDL146W	0.113	0.0514129	1.3713	0.148	-0.305335	1.10392	0.095	-0.827265	0.339951	-0.39	0.014	-0.138	0.143692	0.985522	-0.151	0.846531	1.14065	-0.243	-0.783658	-0.292112	0.005	0.068	-0.0976	0.0425	-0.1698	-0.0216	-0.00955737	-0.074063	0.00243178	0.00256131	-0.425497	-0.341106	-0.0651086	-0.453191	-0.398793	-0.0580821	-0.069	-0.502504	0.334846	0.073	-0.806592	-0.352577	-0.018	-0.00691961	-1.16127	-0.019	-0.073	0.241	-0.042
YDL147W	0.123	0.404329	NA	-0.026	-0.490367	NA	0.247	-0.149193	NA	-0.543	-0.748	-0.374	0.459194	NA	-0.189	-0.195519	NA	0.119	-0.78225	NA	-0.745	-0.669	x	-0.222	-0.1195	0.3688	NA	NA	NA	-0.125937	NA	NA	-0.00896087	NA	NA	-0.0616518	0.106	0.259208	NA	-0.137	0.0755712	NA	0.03	0.178272	NA	-0.315	0.04	NA	NA
YDL148C	0.271	-0.603939	0.413798	-0.134	-0.468834	0.30186	0.042	1.08687	0.372031	-0.032	0.077	0.037	-0.0625657	0.124027	-0.143	0.0947006	-0.0627485	-0.097	0.0175003	0.304628	-0.119	-0.218	NA	NA	NA	NA	NA	NA	NA	NA	NA	NA	NA	NA	NA	NA	-0.242	-0.0216007	0.681606	0.037	-0.295796	-0.281439	-0.045	0.350955	0.293322	0.09	0.103	NA	NA
YDL149W	0.148	0.57949	0.92823	0.001	0.706908	-0.96021	0.094	0.00484072	1.14355	-0.151	-0.079	0.039	0.0341725	-0.64418	0.18	-0.313719	-0.607995	-0.351	0.133321	0.506287	0.114	0.168	-0.0551	-0.0507	-0.0042	-0.0169	0.0277215	-0.304121	-0.199858	-0.0157287	-0.599987	0.0647761	-0.00921258	0.128421	-0.38394	0.0703903	0.069	-0.103652	0.412185	0.176	0.242317	-0.139583	-0.001	-0.100029	0.386218	0.103	-0.066	0.054	-0.086
YDL150W	-0.282	0.065557	-1.00842	-0.175	1.09188	0.378096	0.209	-0.639519	-0.588441	-0.905	-0.457	-0.437	-1.10785	-1.00693	-0.517	0.2169	-0.291545	0.145	-0.510171	-0.530055	-0.116	-0.245	NA	NA	NA	NA	NA	NA	NA	NA	NA	NA	NA	NA	NA	NA	-0.003	-0.0615877	1.17644	-0.053	-0.649051	-0.46252	-0.031	0.87488	1.39459	0.512	0.443	NA	NA
YDL151C	NA	NA	NA	NA	NA	NA	NA	NA	NA	NA	NA	NA	NA	NA	NA	NA	NA	NA	NA	NA	NA	NA	NA	NA	NA	NA	3.1466	NA	NA	NA	NA	-0.316611	NA	NA	-1.91027	NA	NA	NA	NA	NA	NA	NA	NA	NA	NA	NA	NA	NA	NA
YDL152W	0.59	0.51536	0.0519995	-0.284	2.01659	0.231676	-0.393	0.172735	-1.12212	-0.081	-0.159	0.061	-0.692809	-0.874024	-0.586	-0.703666	-0.671189	-0.277	2.15886	-0.926477	-0.136	-0.17	NA	NA	NA	NA	NA	NA	NA	NA	NA	NA	NA	NA	NA	NA	NA	1.31692	0.446235	NA	NA	0.316293	NA	NA	0.346204	NA	NA	NA	NA
YDL153C	0.176	0.132031	NA	-0.013	-0.082943	NA	-0.016	0.0207321	NA	-0.156	-0.102	0.139	-0.122953	NA	-0.109	-0.00322587	-0.156615	-0.12	-0.571957	0.0549075	-0.573	-0.316	NA	NA	NA	NA	NA	NA	NA	NA	NA	NA	NA	NA	NA	NA	-0.38	0.586531	-0.278131	0.152	0.288985	NA	0.008	0.625796	NA	0.192	0.069	NA	NA
YDL154W	-0.046	0.207764	0.356885	-0.072	0.0291652	-0.0954977	-0.109	0.110709	0.182454	-0.035	-0.018	-0.185	0.29505	0.092341	0.011	0.0967644	-0.174506	-0.007	-0.0593004	0.265125	-0.027	-0.017	-0.2606	0.0818	0.0006	-0.0483	-0.198914	0.0468232	-0.163356	-0.0162731	0.0275612	-0.267438	-0.0156281	-0.00132637	0.245159	0.0340301	0.072	0.401193	0.426991	-0.05	0.233145	0.312545	-0.077	-0.101537	-0.0499572	-0.164	-0.404	0.396	-0.087
YDL155W	0.23	0.65602	-0.147804	0.096	0.474443	-0.181056	-0.062	-0.0513456	0.0743121	-0.02	0.028	0.628	-0.662752	0.691341	-0.277	-0.251153	0.199528	-0.175	0.0593205	0.238129	0.029	0.069	-0.1055	-0.0575	-0.0034	-0.0009	0.0460264	-0.229199	-0.0759558	NA	-0.301086	-0.183344	0.021223	0.0737026	-0.0144087	-0.0319527	-0.447	-0.176891	0.0697928	-0.062	-0.214677	0.0393868	-0.131	0.210759	0.00371478	0.02	0.073	1.215	0.011
YDL156W	0.449	-0.0598874	0.172369	-0.155	0.2556	0.474484	-0.096	0.409841	0.0320565	0.141	-0.1	0.247	-0.704124	-0.451193	-0.053	-0.252454	-0.184228	0.27	-0.204892	0.0825198	-0.053	0.004	0.0518	0.0234	0.0489	-0.099	0.0229543	-0.0356609	-0.111534	-0.0232636	0.154254	-0.0189562	-0.00282767	-0.174075	-0.0497318	0.000774384	NA	-0.0785608	-0.177044	NA	-0.366464	-0.54209	NA	0.289918	0.794225	NA	NA	0.067	-0.172
YDL157C	-0.484	NA	0.805961	0.454	NA	-0.39858	0.079	NA	0.595568	-0.023	0.21	-0.28	NA	1.19235	0.702	NA	0.00133693	0.235	NA	0.445697	0.186	0.405	0.0649	0.1603	0.0821	0.0983	0.107966	NA	0.30943	0.0526252	NA	0.206951	0.061747	NA	0.141702	0.00204039	0.513	NA	0.859373	0.17	NA	0.27	0.093	NA	0.536749	-0.035	0.214	-0.023	-0.003
YDL158C	0.249	0.304819	0.162059	-0.089	0.112217	-0.00250143	-0.101	0.322955	-0.0344248	-0.042	0.098	-0.018	0.0371018	0.0367873	0.07	-0.0996917	-0.0259412	-0.072	-0.300169	0.0428779	-0.021	-0.044	x	-0.1252	-0.2001	0.3648	NA	NA	NA	0.0584872	NA	NA	0.0584872	NA	NA	0.0875346	-0.301	0.543495	0.263548	0.054	-0.0406269	-0.198427	-0.104	0.234761	0.389974	-0.051	0.193	NA	NA
YDL159W	NA	NA	NA	NA	NA	NA	NA	NA	NA	NA	NA	NA	NA	NA	NA	NA	NA	NA	NA	NA	NA	NA	NA	NA	NA	NA	NA	NA	NA	NA	NA	NA	NA	NA	NA	NA	NA	NA	NA	NA	NA	NA	NA	NA	NA	NA	NA	NA	NA
YDL159W-A	NA	NA	NA	NA	NA	NA	NA	NA	NA	NA	NA	NA	NA	NA	NA	NA	NA	NA	NA	NA	NA	NA	NA	NA	NA	NA	NA	NA	NA	NA	NA	NA	NA	NA	NA	NA	NA	NA	NA	NA	NA	NA	NA	NA	NA	NA	NA	NA	NA
YDL160C	-1.353	1.10032	1.6578	0.756	0.601555	0.869455	0.7	-0.471121	-1.86299	-1.687	-2.141	-2.505	-3.27777	0.778053	NA	-2.28863	-1.47854	NA	0.573894	NA	NA	NA	1.2256	-0.1514	-0.1428	0.1467	1.3863	-1.61514	0.388747	NA	-1.01193	-1.69512	NA	0.152008	1.25965	NA	NA	-2.853	-0.278131	NA	-3.97652	0.357463	NA	2.2219	-0.413897	NA	NA	-0.004	0.144
YDL160C-A	NA	NA	NA	NA	NA	NA	NA	NA	NA	NA	NA	NA	NA	NA	NA	NA	NA	NA	NA	NA	NA	NA	NA	NA	NA	NA	NA	NA	NA	NA	NA	NA	NA	NA	NA	NA	NA	NA	NA	NA	NA	NA	NA	NA	NA	NA	NA	NA	NA
YDL161W	-0.022	-0.0364357	1.45437	0.135	-0.322209	-0.137087	0.02	0.4072	1.86938	-0.226	-0.02	-0.17	-0.415581	-0.175653	-0.113	-0.102493	0.548641	-0.26	0.101305	-0.291268	-0.09	-0.242	-0.2326	-0.0981	-0.0124	-0.0207	-0.0429128	0.0583789	-0.208804	-0.0620333	-0.256585	0.117792	0.0139812	0.333674	-0.241248	0.0381024	-0.321	-0.249423	-0.0624018	-0.255	0.266471	0.129585	-0.295	-0.796023	0.603177	0.056	-0.128	0.219	-0.152
YDL162C	-0.189	0.659095	NA	-0.019	1.1097	NA	-0.012	-0.0617301	NA	-0.099	-0.004	-0.352	0.00332284	NA	0.105	0.233474	NA	-0.134	0.0601547	NA	0.086	0.047	0.3691	0.4877	0.0362	0.066	NA	0.526371	NA	NA	-0.079047	NA	NA	0.210656	NA	NA	0.008	0.316924	NA	0.179	0.339628	NA	0.034	0.190267	NA	-0.041	0.104	NA	NA
YDL163W	0.143	0.570642	0.629599	0.287	-0.523976	-0.539936	0.12	0.4999	0.833283	-0.127	0.049	0.265	-0.0553791	-0.163053	0.024	-0.241322	-0.105989	-0.13	0.100824	0.211877	-0.112	-0.099	NA	NA	NA	NA	NA	NA	NA	NA	NA	NA	NA	NA	NA	NA	-0.265	0.715473	0.404679	0.164	0.193408	0.0582458	0.028	-0.3268	0.185389	0.281	0.31	NA	NA
YDL164C	0.245	0.093127	0.56158	0.165	0.198431	0.826387	-0.035	-0.466383	0.067605	0.143	-0.045	0.095	-0.228303	0.206896	0.09	-0.239159	0.352398	-0.035	0.247907	0.0549075	-0.297	-0.035	NA	NA	NA	NA	NA	NA	NA	NA	NA	NA	NA	NA	NA	NA	-0.29	0.247661	-0.25065	-0.016	0.135922	0.0713971	-0.169	0.147281	0.194097	0.216	0.293	NA	NA
YDL165W	0.656	1.30891	NA	0.131	0.515694	NA	0.162	0.0417499	NA	0.179	-0.073	0.816	0.168807	NA	-0.116	-0.333297	NA	0.098	0.167901	NA	-0.014	-0.286	NA	NA	NA	NA	NA	NA	NA	NA	NA	NA	NA	NA	NA	NA	-0.832	0.0430012	NA	0.319	-0.322716	NA	0.274	1.08873	NA	0.344	0.472	NA	NA
YDL166C	0.251	0.671155	1.32098	0.058	-0.00894244	0.55138	0.08	0.486396	0.639511	0.329	0.321	-0.15	0.648228	-0.344804	0.284	0.162033	0.0360297	-0.001	0.0743227	-0.137738	0.32	0.2	NA	NA	NA	NA	NA	NA	NA	NA	NA	NA	NA	NA	NA	NA	NA	0.10368	-0.197211	NA	-0.380584	-0.716195	NA	0.406324	0.949627	NA	NA	NA	NA
YDL167C	-0.044	1.05057	1.00904	0.167	0.0165926	-0.146058	-0.192	-0.054556	0.136036	-0.172	-0.01	0.337	0.737542	0.930056	0.438	-0.0388498	0.0852732	-0.169	-0.641119	-0.30628	-0.436	-0.274	-0.067	0.0299	-0.0593	0.0283	0.0217949	0.207977	-0.0075142	0.0701034	0.230148	-0.186122	0.037361	-0.180446	0.0726111	-0.0105516	0.096	0.926977	0.554518	0.314	-0.11592	0.0172336	0.197	0.707326	0.202393	0.05	0.021	-0.084	0.141
YDL168W	0.16	0.449772	0.964127	0.153	-0.0158288	0.425849	0.07	0.850807	0.224474	0.036	0.074	-0.06	-0.103597	0.078286	0.15	-0.546565	-0.0527796	-0.035	0.641008	0.62645	0.066	-0.051	-0.085	-0.0481	-0.1165	0.067	-0.0475758	0.108573	-0.0753973	0.0384033	0.121793	0.0516558	0.0256472	-0.367112	-0.147669	-0.025168	-0.122	0.189812	-0.122011	0.114	-0.0941689	-0.537355	0.246	0.367097	0.223763	-0.145	-0.129	0.041	-0.021
YDL169C	0.195	-0.14479	NA	0.075	0.0165926	NA	-0.169	-0.534483	NA	0.187	0.085	0.294	0.0735186	NA	-0.167	0.0626621	NA	-0.059	0.405949	NA	0.063	0.176	-0.1467	0.0677	0.0512	-0.0173	-0.0584717	0.0354244	-0.495776	-0.0295224	0.151519	NA	0.0400495	0.111266	NA	0.0276561	-0.282	0.202753	NA	0.082	-0.28576	NA	-0.119	0.122363	NA	0.324	0.141	0.234	-0.205
YDL170W	0.596	0.184154	0.244362	0.204	0.0165926	-0.214902	0.079	0.275063	0.533312	0.187	0.486	0.797	-0.332062	-0.157619	-0.059	-0.368681	-0.260045	-0.199	0.13703	-0.247655	0.214	0.137	-0.0795	-0.0535	-0.0803	0.0271	-0.0625414	-0.18707	0.426404	0.0286125	0.00384597	0.198621	0.00522681	-0.0626348	-0.129502	0.00475107	NA	-0.172881	0.0437976	NA	0.0193782	0.0461037	NA	0.568765	-0.0618958	NA	NA	0.037	0.108
YDL171C	0.027	0.0963426	0.34421	-0.029	-0.347682	-1.28435	-0.03	0.903549	0.721974	-0.006	-0.124	-0.079	-0.158747	-0.981215	0.07	-0.26857	-1.54088	0.124	-0.0196308	0.502367	-0.244	-0.053	-0.2012	-0.0208	-0.0175	0.1093	-0.0631244	-0.0548126	-0.226344	0.0252212	-0.0714036	-0.0535766	0.00988463	-0.0101957	-0.347931	-0.0673992	0.003	0.164921	-0.0764967	0.083	0.0313509	-0.360767	0.149	-0.172438	1.45891	-0.023	-0.092	0.048	0.113
YDL172C	0.285	0.289084	1.34746	-0.143	-0.0307131	0.103921	-0.212	0.336234	0.487508	0.126	0.045	-0.686	-0.250291	-0.900019	-0.762	-0.59675	-1.15662	-1.187	0.22597	-0.36013	0.758	0.533	0.3781	0.2524	0.3584	-0.302	0.202388	0.177982	0.677556	-0.0133807	0.0620182	-0.411768	0.00819903	-0.211014	0.482043	-0.0499371	NA	0.347298	-2.50052	NA	0.0311362	NA	NA	-0.134794	NA	NA	NA	0.358	-0.089
YDL173W	0.392	-0.913483	0.141004	-0.347	-0.864763	-1.15911	-0.203	-0.589766	1.16558	-0.968	-0.301	0.053	-0.500164	-2.42358	-0.134	-0.926058	-1.22075	-0.624	0.936464	0.595476	0.188	0.011	0.2076	-0.0038	0.1249	-0.1373	0.15198	0.143777	0.345962	0.0574536	0.151102	0.535544	0.011605	-0.459105	-0.689366	-0.0743728	0.27	-0.618946	0.721869	0.068	-1.45867	0.17689	0.378	0.847504	1.28125	-0.685	-0.033	0.115	-0.112
YDL174C	-0.131	-0.26563	0.269453	0.098	-0.10679	1.10392	0.076	0.109541	0.135745	-0.026	-0.163	0.038	0.514349	1.5938	0.079	0.00328744	1.02957	-0.137	1.23069	0.378129	-0.073	-0.165	-0.0706	-0.0236	-0.0871	0.0909	-0.0146859	0.240012	0.116958	0.0331409	0.178329	-0.0768976	0.0132409	-0.0523217	0.234497	-0.00197804	-0.101	0.300309	0.352061	-0.098	-0.071831	0.142797	-0.01	0.192483	-1.21109	-0.046	-0.076	0.024	0.017
YDL175C	0.211	NA	-0.0754016	-0.068	NA	-0.247552	-0.053	NA	0.132028	0.238	0.392	NA	NA	-1.08643	-0.05	NA	-0.774745	NA	NA	0.798568	-0.136	-0.135	-0.2012	-0.0815	-0.1647	0.0435	-0.0339401	NA	-0.120737	0.0132711	NA	0.0321172	-0.00426779	NA	-0.0778507	-0.114053	NA	NA	-0.3831	NA	NA	-0.540523	NA	NA	0.274296	NA	NA	0.012	0.048
YDL176W	-0.033	0.0559283	0.476634	-0.094	0.142124	0.48664	-0.043	-0.223193	0.303508	0.025	0.231	0.056	0.434196	-0.461446	0.077	0.127515	0.0548887	-0.066	0.251966	-0.306492	-0.012	0.036	-0.0506	0.031	-0.0108	-0.0202	-0.028084	0.224273	0.425778	0.00307831	0.153225	0.133884	-0.028084	0.0379354	-0.0875152	0.00325782	NA	0.187937	0.422309	NA	0.0644212	-0.408072	NA	-0.276456	0.413699	NA	NA	0.012	-0.004
YDL177C	0.183	0.262594	0.310257	0.162	-0.13732	-0.692546	0.073	-0.0566808	0.808424	-0.091	-0.073	0.247	0.0796552	-0.359451	0.133	0.110275	-0.0452984	0.124	-0.0525454	0.229586	0.136	-0.109	-0.058	0.0217	-0.0984	0.0754	-0.00457422	0.132755	0.027401	0.0524326	0.00130196	-0.0524706	0.0178042	0.0723195	-0.0974029	-0.00343811	-0.259	-0.0151522	0.92656	0.063	0.0141831	0.443829	0.301	0.176932	0.377857	0.109	0.104	0.001	0.086
YDL178W	0.24	0.52482	0.946456	-0.154	0.178056	0.444958	-0.063	0.299397	0.472242	-0.069	0.034	0.259	0.107882	-0.432687	-0.04	-0.1469	0.108032	-0.059	0.635821	0.0549075	0.098	-0.103	-0.1085	0.0141	-0.1166	0.0854	-0.0357995	0.025404	0.0940358	0.0698641	-0.113308	-0.15527	0.0277705	0.0478901	0.222567	-0.00297792	-0.262	0.0674043	0.477944	0.039	0.0128354	-0.0502596	-0.078	-0.241385	0.431583	0.105	0.01	0.029	0.064
YDL179W	-0.186	NA	0.661715	0.068	NA	0.121199	0.022	NA	-0.0974542	0.027	-0.231	0.106	NA	-0.308982	-0.251	NA	-0.290471	-0.375	NA	0.521607	0.022	-0.064	-0.0949	0.0253	-0.0152	0.0166	-0.0763392	-0.0614043	-0.00267163	0.0137217	0.0385924	-0.158985	0.0117978	-0.0835474	0.235291	0.0473722	-0.259	0.280398	0.330102	0.231	0.0711519	0.0545547	-0.046	0.101178	0.480661	0.167	0.01	0.089	-0.02
YDL180W	-0.046	0.606508	0.695737	0.244	-0.114652	0.269658	0.101	0.0672989	-0.45047	-0.064	-0.086	0.06	-0.457095	-0.164847	-0.045	-0.345961	0.177804	0.083	0.397863	0.196927	0.04	-0.228	-0.0706	0.0106	0.0243	0.0621	-0.0405759	-0.0717436	-0.13641	0.0212602	0.0176461	-0.192481	0.0353474	-0.0441551	-0.0751839	-0.00117195	-0.092	0.176061	0.179976	-0.14	-0.177575	0.219959	0.161	-0.0260284	0.409723	-0.129	-0.088	0.036	0.026
YDL181W	0.222	NA	0.0255273	-0.225	NA	-0.703434	-0.12	NA	0.504582	0.185	0.161	0.321	NA	-0.436772	-0.16	NA	-0.319554	0.022	NA	0.272813	-0.261	-0.429	NA	NA	NA	NA	NA	NA	NA	NA	NA	NA	NA	NA	NA	NA	NA	0.704654	0.0398396	NA	0.106696	-0.122163	NA	0.229539	0.619297	NA	NA	NA	NA
YDL182W	0.142	-0.151741	-0.190965	0.058	-0.573887	0.12738	-0.073	0.702484	0.415955	0.383	0.009	0.137	0.195683	-0.0100725	0.056	-0.0526732	-0.00951113	-0.028	-0.0301776	0.328941	0.028	0.077	-0.162	0.0748	0.0184	0.0888	-0.106621	0.18546	-0.0723193	0.0458973	0.037467	0.0722559	0.0239059	0.0261214	-0.0616639	0.0358027	-0.196	0.301411	0.219828	-0.195	0.00406519	0.0342382	-0.014	0.387909	-0.0472798	-0.041	0.263	0.023	0.207
YDL183C	-0.25	NA	0.440565	-0.704	NA	1.42585	-0.177	NA	-0.303905	-0.483	-0.012	-0.31	NA	-1.40903	0.151	NA	-1.36607	0.244	NA	-0.36013	-0.083	-0.489	-0.286	-0.3784	-0.0293	0.0013	-0.103782	NA	-0.551486	-0.16561	NA	0.0568474	-0.0567335	NA	-1.20401	-0.0454243	0.063	NA	0.994888	-0.347	NA	0.0944281	-0.119	NA	0.586103	-0.195	-0.306	0.212	-0.247
YDL184C	-0.039	0.44333	0.414939	0.09	0.0444269	0.257954	0.073	0.350602	-0.0974542	0.065	-0.435	0.047	0.700969	0.0634552	0.153	-0.0488011	-0.349261	-0.134	-0.176128	0.59805	0.118	0.14	-0.2315	0.0479	0.068	0.0275	-0.142631	0.0359138	0.154244	-0.00175197	0.0459112	-0.106649	0.0239724	-0.101576	0.0559523	0.0348663	0.002	0.316924	0.697622	0.148	0.125504	0.328893	0.225	-0.082751	0.0678451	-0.148	0.111	0.226	-0.001
YDL185W	NA	NA	NA	NA	NA	NA	NA	NA	NA	NA	NA	NA	NA	NA	NA	NA	NA	NA	NA	NA	NA	NA	NA	NA	NA	NA	NA	NA	NA	NA	NA	NA	NA	NA	NA	NA	NA	NA	NA	NA	NA	NA	NA	NA	NA	NA	NA	NA	NA
YDL186W	0.184	-0.0527569	0.430784	-0.056	0.0165926	-1.19864	-0.04	0.260995	0.639511	-0.038	-0.125	0.221	0.255558	-0.717155	0.113	-0.164507	-1.11814	-0.198	-0.0110688	0.305231	-0.023	0.134	-0.1081	-0.0547	-0.0222	0.0803	-0.241782	0.0143272	-0.196644	0.013833	0.04275	-0.296195	0.0984384	-0.016263	0.111521	0.00220424	-0.226	-0.355501	0.293776	-0.24	-0.0781383	-0.141792	-0.027	-0.025175	1.09092	-0.018	0.011	0.182	0.033
YDL187C	0.062	0.282263	0.578068	-0.182	0.300801	-0.0480825	-0.161	0.373954	0.408186	0.002	-0.019	0.272	0.631864	-0.221947	0.05	0.0167171	-0.691273	0.019	0.289013	0.570828	-0.034	0.068	-0.1327	0.0105	-0.0424	0.0727	-0.0681866	-0.465882	0.212526	0.0482734	-0.389223	-0.111212	0.0278637	-0.0295573	0.00615652	0.0192982	-0.16	0.0538895	0.269357	0.029	0.151344	-0.072888	0.079	-0.117204	0.462856	-0.044	-0.098	0.07	0.012
YDL188C	0.199	0.51536	0.501965	0.072	2.04407	-0.733141	0.186	0.188976	-0.00259504	-0.228	-0.186	0.238	0.0777091	-1.55305	0.064	0.163068	-1.44243	0.188	2.81937	0.677206	0.053	0.009	-0.1595	0.0109	-0.0755	0.0791	-0.0995643	-0.0932749	-0.145677	0.0255621	-0.0360459	0.00531713	-0.0193959	-0.145736	0.0547615	0.00551547	-0.298	0.504009	0.609395	0.199	-0.0830058	0.0600766	0.134	0.220106	1.53557	-0.112	-0.086	0.173	0.018
YDL189W	-0.223	0.126881	NA	-0.056	-0.258793	NA	0.069	-0.0930498	NA	-0.326	-0.189	-0.278	-0.411396	NA	-0.177	0.0586014	NA	-0.294	-0.233461	NA	-0.092	-0.093	-0.1258	-0.1251	0.058	-0.0121	-0.0214094	-0.174169	NA	-0.100139	0.0523992	NA	0.00183533	-0.103115	NA	0.0144204	0.097	0.216857	NA	-0.015	0.00712273	NA	-0.007	0.193702	NA	-0.024	-0.044	0.265	-0.299
YDL190C	-0.231	-0.103211	0.386275	0.015	-0.646372	0.244402	-0.055	0.288212	-0.158208	-0.205	-0.108	-0.298	-0.0354107	0.255259	0.063	-0.436727	0.376419	0.074	-0.0809708	-0.104669	-0.196	-0.114	0.0718	0.0232	0.0374	-0.0439	0.0816469	0.197288	0.178454	-0.016134	-0.0841359	0.508179	0.012112	-0.0869628	-0.590949	-0.0740961	0.133	-0.0309994	0.598134	-0.144	0.367905	-0.0743348	-0.04	-0.40381	0.137065	-0.02	-0.175	-0.032	-0.008
YDL191W	-1.361	-1.48464	NA	-0.656	-0.983407	NA	-0.459	0.43577	NA	-0.486	-2.974	-2.992	-1.69281	NA	NA	-0.118703	NA	NA	-1.01107	NA	-1.527	-2.458	NA	NA	NA	NA	2.14552	NA	NA	NA	NA	NA	NA	NA	NA	NA	2.107	NA	NA	-0.242	1.19341	NA	0.624	-0.363063	NA	-1.435	-0.968	NA	NA
YDL192W	-1.263	1.51536	1.30564	0.526	0.0165926	-1.32492	-0.389	0.5613	-1.47597	-0.027	-0.089	-1.495	1.53985	0.894662	0.704	0.433838	-0.6014	-0.454	-0.300575	0.13291	0.555	0.177	1.1475	0.9003	0.2909	-0.0035	1.66727	1.89266	2.08919	0.540274	-0.66401	-0.316611	-0.623989	1.74894	1.48204	NA	1.064	-0.0981136	1.07551	-0.304	-0.669089	-1.25607	-0.541	0.832857	2.97055	-0.11	0.541	-1.188	1.08
YDL193W	-0.892	-1.62214	-2.862	-1.701	0.914713	0.566893	0.45	-1.69939	-1.12602	-1.416	-1.317	-0.64	0.411528	0.0587584	-0.143	0.366724	0.0334875	0.495	-0.0635362	0.31497	-0.411	-0.644	NA	NA	NA	NA	NA	NA	NA	NA	NA	NA	NA	NA	NA	NA	1.03	-3.26804	-2.57359	-1.813	0.144498	0.103827	0.159	-2.25757	-2.07865	-1.593	-1.457	NA	NA
YDL194W	-0.366	0.524025	NA	-0.226	0.0761814	NA	-0.237	-0.842354	-0.633507	-0.653	-0.774	-0.619	0.579846	NA	0.013	0.248151	NA	0.108	-1.24714	-0.945092	-1.246	-0.822	0.4851	0.0887	-0.1679	0.0166	0.0619956	-0.343115	0.182296	-0.418561	0.0319843	0.531386	0.212689	-0.558486	-0.325312	-0.597612	0.429	-0.0225626	0.01955	-0.246	-0.426888	-0.783581	-0.131	-0.290972	NA	-0.442	-0.891	0.844	NA
YDL195W	0.073	-0.719105	-0.577814	-0.657	-0.0574079	-0.29297	-0.266	-0.49023	0.224474	-0.334	-0.841	-0.122	-1.10785	-2.77103	-1.121	-0.494212	-0.53409	-0.193	-1.17613	-1.55728	-1.921	-0.639	NA	NA	NA	NA	NA	NA	NA	NA	NA	NA	NA	NA	NA	NA	-0.12	0.110473	-0.478429	-0.378	-0.0841263	-0.280317	-0.182	-0.114676	-0.196253	-0.284	-0.546	NA	NA
YDL196W	0.158	-0.774147	0.377829	0.061	2.2576	-0.543778	-0.142	-0.457315	0.205109	0.125	0.081	-0.771	-0.770812	0.275068	0.322	-0.951593	0.503898	0.602	0.0333253	0.7256	0.081	0.135	NA	NA	NA	NA	NA	NA	NA	NA	NA	NA	NA	NA	NA	NA	NA	-0.161123	-0.030203	NA	-1.28464	0.0181925	NA	1.55205	-0.0682004	NA	NA	NA	NA
YDL197C	0.272	0.100322	0.554995	0.151	0.160184	0.0902457	0.011	0.151316	0.672116	0.263	-0.019	-0.085	0.114546	-0.50336	-0.314	-0.288628	-0.174994	0.067	0.512493	0.253321	-0.061	-0.027	-0.1351	-0.0815	0.0321	0.0254	0.000723386	0.243843	-0.0378763	-0.0135788	0.148514	0.201326	0.0207726	0.37661	-0.183538	0.0513378	-0.202	-0.00189831	0.345306	-0.17	-0.18884	-0.0939636	0.165	0.543179	0.539047	-0.026	-0.291	0.111	-0.086
YDL198C	-1.589	NA	NA	-1.027	1.43163	NA	-0.355	-3.14919	NA	NA	NA	-1.411	NA	NA	NA	-0.703666	-1.47854	NA	-1.23346	-0.945092	NA	NA	NA	NA	NA	NA	1.85901	NA	NA	NA	-1.07905	NA	NA	NA	NA	NA	1.499	NA	NA	-1.265	-0.391555	0.591928	NA	NA	NA	NA	NA	NA	NA
YDL199C	-0.087	0.17708	0.657795	0.037	0.0165926	1.20826	0.043	0.167997	0.448974	0.061	-0.413	0.226	0.259256	0.85778	-0.167	-0.0541628	0.611489	-0.074	-0.778408	0.120154	-0.144	-0.108	-0.1928	-0.1021	0.1144	0.0188	0.0343423	0.0932071	0.0622987	0.0108929	0.017738	0.0261959	0.0439002	0.0439907	0.262963	0.0203492	-0.091	-0.0981136	0.141023	-0.003	-0.596025	0.217532	0.149	0.658153	-0.8269	0.045	-0.009	0.118	-0.03
YDL200C	0.176	0.374184	0.461626	0.179	0.0165926	0.425849	-0.056	0.507323	-0.33692	0.181	0.356	0.236	-0.0137384	0.306432	0.077	-0.0702376	-0.258796	-0.703	-0.0162305	0.456648	0.237	0.076	-0.1822	-0.0195	-0.0603	0.1472	-0.945463	-0.0770323	-0.0759694	0.227045	0.19914	0.096036	0.101468	0.11824	0.152919	0.0371506	NA	0.303688	0.501479	0.148	0.0552452	0.71846	NA	0.0577622	-0.167212	NA	NA	0.368	0.326
YDL201W	0.094	0.115589	0.30524	0.092	0.0913604	0.207477	0.224	0.104094	0.18008	-0.015	-0.342	-0.172	0.199914	0.581772	0.058	-0.343709	0.216508	0.076	0.190247	-0.057302	0.004	0.221	-0.2457	-0.0791	-0.1076	0.0816	-0.0718567	0.110023	-0.111946	0.00960488	0.106351	-0.257597	0.0071715	-0.108673	0.187525	-0.0143094	NA	0.40318	0.20276	NA	-0.0198969	0.0671267	NA	0.173536	-0.228039	NA	NA	0.211	-0.022
YDL202W	-1.311	-0.899678	NA	NA	1.01659	NA	NA	0.0207321	NA	NA	NA	-1.18	2.00763	NA	NA	3.05122	-1.74158	NA	-0.093531	0.0549075	NA	NA	1.5889	0.5281	0.6393	0.2557	1.3975	-0.22282	NA	-0.0994048	-0.079047	NA	-0.0970098	-0.295451	NA	0.0688715	1.16	-1.853	NA	NA	0.930373	-1.40807	NA	-0.547488	1.45117	NA	NA	-0.242	-0.575
YDL203C	-0.295	-0.18508	1.24792	-0.395	0.038619	0.688883	-0.187	-0.80127	-3.26738	-0.497	-0.959	-0.791	-1.03161	-1.18542	-0.514	-1.29704	-1.74158	-0.702	-0.558557	0.161823	-0.298	-0.01	-0.1209	-0.2581	0.0139	-0.133	0.0458888	-0.25801	-0.294142	-0.201135	-0.446592	-0.891305	-0.0421488	0.04135	0.108783	-0.0806377	0.156	-0.22497	-0.808645	0.102	0.11864	-1.04962	0.438	-0.567155	0.0803361	-0.643	-0.909	0.062	-0.265
YDL204W	0.037	-0.302802	0.257198	-0.088	-0.229318	0.00770532	0.009	0.882377	0.635526	0.314	0.19	0.772	0.299371	-0.554128	-0.098	-0.292533	-0.799584	-0.146	0.971229	0.669164	0.059	0.189	-0.0651	0.0341	0.0162	-0.0345	-0.0574289	-0.406461	-0.0332976	-0.100045	-0.332914	0.0515402	-0.0168939	-0.221151	-0.328565	-0.0874694	NA	0.620115	0.485169	0.013	0.0721013	0.226643	0.066	-0.125564	0.51495	-0.035	-0.147	-0.04	-0.033
YDL205C	0.199	0.0798584	0.0518385	-0.287	-0.00387146	-0.00640278	-0.295	-0.371585	0.115352	0.102	0.07	-0.432	0.392582	-0.411272	-0.029	-0.0839377	-0.4526	-0.441	0.181576	0.254677	-0.162	-0.121	NA	NA	NA	NA	NA	NA	NA	NA	NA	NA	NA	NA	NA	NA	-0.206	0.291613	0.158281	0.152	-0.0227258	0.130701	0.123	0.236399	0.0514261	-0.064	0.05	NA	NA
YDL206W	NA	NA	NA	NA	NA	NA	NA	NA	NA	NA	NA	NA	NA	NA	NA	NA	NA	NA	NA	NA	NA	NA	-0.029	0.0135	0.046	0.0137	-8.63879e-05	0.0486755	-0.0569932	0.00753563	-0.0290064	-0.125898	0.0199472	0.0949912	0.106544	0.0147106	NA	NA	NA	NA	NA	NA	NA	NA	NA	NA	NA	0	-0.015
YDL207W	-0.076	-0.455494	-0.0619356	-0.009	-0.171852	-0.202182	0.001	0.0392522	-0.0208329	-0.064	-0.188	NA	-0.482389	-0.273834	NA	-0.668333	0.0477431	NA	-0.473412	-0.197279	NA	NA	NA	NA	NA	NA	NA	NA	NA	NA	NA	NA	NA	NA	NA	NA	-0.326	0.182274	0.306832	0.271	0.329612	-0.471266	0.258	-0.38665	1.27586	-0.042	-0.202	NA	NA
YDL208W	0.801	NA	0.426065	0.322	NA	0.103921	-0.111	NA	0.23597	0.215	0.031	0.668	NA	0.298207	-0.134	NA	-0.347664	0.038	NA	0.434401	0.128	-0.092	NA	NA	NA	NA	NA	NA	NA	NA	NA	NA	NA	NA	NA	NA	NA	NA	0.540843	-0.06	NA	0.0137544	NA	NA	0.497824	NA	NA	NA	NA
YDL209C	0.033	0.223404	0.154261	-0.027	-0.0979671	-0.210015	-0.234	-0.197691	0.321563	0.185	0.137	0.105	-0.00427013	0.147115	0.125	0.0692655	-0.23314	-0.075	-0.00289488	0.263602	0.061	0.015	NA	NA	NA	NA	NA	NA	NA	NA	NA	NA	NA	NA	NA	NA	-0.275	0.541047	0.520236	0.117	-0.397629	-0.13982	0.009	0.370977	0.378178	0.205	0.328	NA	NA
YDL210W	0.013	0.244026	1.34414	-0.075	0.279	2.8631	-0.083	-0.00741895	-0.0516505	-0.005	-0.077	-0.045	0.601869	0.775141	-0.002	-0.0475046	0.949884	0.046	0.465221	0.764049	-0.042	-0.032	-0.0363	0.0242	-0.013	-0.0137	-0.0328922	-0.359262	-0.0564911	0.00532151	-0.198071	-0.25674	0.00310931	-0.190444	0.18613	-0.0104869	0.045	0.221767	0.0792802	-0.022	0.0157883	-0.0757525	-0.052	-0.0732763	-1.38719	-0.021	-0.073	-0.062	0.066
YDL211C	0.44	NA	0.379164	0.001	NA	0.339988	-0.27	NA	-0.0704872	0.277	0.439	-0.037	NA	-0.0507989	0.278	NA	-0.307395	0.269	NA	0.529816	0.267	0.375	-0.451	0.186	-0.0224	0.0709	-0.172677	0.313048	0.167515	-0.00583505	0.449403	-0.197804	0.0368245	-0.391538	0.33555	-0.0221741	NA	0.33073	-0.335464	NA	0.151179	0.563546	NA	0.184274	-0.192284	NA	NA	0.196	-0.18
YDL212W	-0.043	0.600527	0.491191	0.098	0.035958	-0.0711661	-0.076	0.552726	0.221368	0.185	0.146	-0.056	0.353884	-0.529376	-0.004	-0.293382	-0.343029	-0.015	0.325073	0.506782	-0.065	-0.054	NA	NA	NA	NA	NA	NA	NA	NA	NA	NA	NA	NA	NA	NA	-0.214	-0.460684	0.124934	0.139	-0.22163	-0.326935	-0.012	0.390297	0.552712	-0.066	0.1	NA	NA
YDL213C	0.282	NA	-0.363515	-0.517	NA	-0.153877	-0.146	NA	0.423378	0.034	-0.308	0.025	NA	-1.19836	-0.433	NA	0.346817	0.062	NA	-0.634392	-0.212	-0.496	-0.1025	-0.1946	-0.1401	0.009	-0.158605	NA	-0.261888	-0.371184	NA	0.0122255	-0.26506	NA	-0.905688	-0.0852713	0.206	NA	-0.0110264	0.296	NA	-0.646859	-0.07	NA	0.431808	0.11	-0.283	0.594	-0.436
YDL214C	0.115	NA	1.50552	0.14	NA	-0.144007	-0.046	NA	0.990009	0.122	0.111	0.316	NA	0.397662	0.132	NA	0.633462	-0.065	NA	0.0374201	0.04	0.049	0.0209	0.202	0.2096	-0.1325	0.0326065	NA	0.254946	0.050552	NA	0.0810445	-0.00215087	NA	-0.112319	0.123382	NA	NA	-0.00511202	NA	NA	-0.469473	NA	NA	0.471932	NA	NA	0.029	-0.099
YDL215C	0.097	0.467105	0.0104204	0.117	-0.0121663	-0.95748	0.073	0.139433	0.548909	-0.029	-0.029	0.744	-0.141399	0.526796	-0.095	0.0456837	0.234575	-0.165	0.324115	0.272138	0.077	0.117	-0.0073	0.0457	-0.0531	0.0412	-0.0223019	0.354549	0.0180791	0.0121218	0.358533	0.0712563	-0.0141443	0.0369235	-0.125827	0.00367307	-0.333	0.47137	-0.0900582	-0.125	0.135193	-0.445066	-0.124	0.450582	-0.171757	0.117	0.142	-0.023	0.008
YDL216C	0.088	NA	0.730071	-0.091	NA	0.404316	-0.314	NA	0.104651	-0.108	0.03	0.367	NA	0.215458	-0.216	NA	-0.654115	-0.518	NA	0.522034	-0.016	-0.05	-0.0642	0.2238	0.0352	0.0332	0.00764633	0.159899	0.207184	-0.00845804	-0.0340996	-0.0345756	-0.0879455	-0.324507	0.164442	0.0394874	NA	0.418207	-0.092385	NA	-0.418027	-0.583514	NA	0.796135	0.694731	NA	NA	0.456	0.046
YDL217C	-0.229	0.618237	0.339961	0.057	-0.243935	-0.22175	-0.45	0.299268	0.279615	0.476	0.269	0.278	0.52422	0.503878	-0.074	0.189419	-0.0844656	-0.201	-0.396153	0.110137	-0.139	-0.088	NA	NA	NA	NA	NA	NA	NA	NA	NA	NA	NA	NA	NA	NA	-0.11	0.787003	0.661569	0.107	0.225117	0.245538	-0.101	0.330605	0.174127	0.216	0.124	NA	NA
YDL218W	0.266	0.263821	0.112332	-0.093	-0.103702	0.0352079	-0.225	-0.280437	0.159704	-0.175	-0.036	0.457	0.112375	0.270914	-0.015	-0.366631	-0.138582	-0.054	1.52498	0.672358	0.06	0.453	-0.1912	-0.1979	-0.1045	0.1039	-0.00856837	0.14214	-0.345786	-0.0486808	-0.0456006	-0.11823	0.012837	0.335362	0.112093	-0.0154407	-0.492	-0.290759	0.233122	-0.128	-0.22163	0.434387	-0.074	0.869597	0.143051	0.266	0.137	-0.064	-0.017
YDL219W	0.159	0.353089	0.0853987	-0.163	0.282183	0.497402	-0.132	-0.241451	-0.296763	-0.037	-0.197	-0.158	0.275011	0.443126	0.271	-0.176419	0.40138	0.23	0.149008	-0.0681509	-0.247	-0.125	-0.0887	0.047	-0.0741	0.0954	-0.0394245	-0.0469706	0.171078	-0.0136919	-0.12559	-0.112834	-0.0272289	-0.0216175	0.141643	-0.025369	0.058	-0.115187	0.955069	0.109	-0.0261587	0.928963	0.091	0.424392	-0.315029	0.084	0.041	0	0.045
YDL220C	0.085	NA	0.61049	0.081	NA	1.91128	0.002	NA	1.26512	0.026	0.003	0.371	NA	0.47195	0.076	NA	1.07785	-0.088	NA	-1.45967	-0.112	-0.022	NA	NA	NA	NA	NA	NA	NA	NA	NA	NA	NA	NA	NA	NA	-0.037	1.21739	0.747405	0.252	-0.0130432	-0.755996	-0.125	1.6258	1.02149	0.077	0.183	NA	NA
YDL221W	0.107	NA	0.33365	0.261	NA	NA	-0.244	NA	NA	0.221	-0.021	0.363	NA	NA	0.065	NA	NA	0.103	NA	NA	-0.065	-0.292	NA	NA	NA	NA	NA	NA	NA	NA	NA	NA	NA	NA	NA	NA	-0.516	0.316924	NA	0.201	NA	NA	-0.065	NA	NA	0.068	0.125	NA	NA
YDL222C	0.197	0.550407	0.543994	0.212	-0.0812547	0.825205	0.12	-0.0513456	-0.121301	0.266	0.417	0.283	0.307191	0.314381	-0.087	0.536285	-0.172646	-0.18	-1.05837	0.312559	-0.025	-0.086	-0.1522	-0.0065	-0.0249	0.0994	-0.0304116	0.283898	-0.0992223	0.0850951	0.246793	-0.0569671	0.0535662	0.224256	0.246974	0.0431771	-0.513	-0.0209458	0.263763	-0.09	0.285526	0.324644	0.152	-0.085232	-0.0232304	-0.187	-0.244	0.146	-0.086
YDL223C	0.237	NA	-0.0207664	-0.064	1.18652	-0.29601	-0.27	0.140314	0.565511	0.342	0.322	-0.101	-0.0147371	0.578444	-0.274	0.781761	0.262469	-0.538	1.46698	-0.239997	0.162	0.074	-0.2847	-0.0667	0.0223	0.0958	-0.369929	-2.54475	0.122837	-0.0907638	NA	0.326734	-0.139869	NA	-0.0780303	0.100117	-0.429	0.316924	0.271557	-0.11	-0.543558	0.183843	-0.074	1.63694	-0.0140495	0.156	0.205	0.154	0.017
YDL224C	-0.122	0.564034	0.884251	0.173	0.164346	0.197703	-0.304	0.0859106	0.266236	0.192	0.171	-0.45	1.01006	0.823597	0.205	0.296334	0.267882	0.179	0.333843	0.00453402	-0.014	0.001	-0.0171	0.0202	-0.0456	0.0943	0.0705817	0.185264	0.280661	0.0973676	0.0477677	0.124516	0.0425586	-0.182148	0.0897252	0.00305874	0.156	0.459277	0.0168763	0.16	0.37398	-0.0837215	0.241	-0.0175669	0.498792	-0.039	-0.053	-0.056	0.033
YDL225W	0.693	1.10032	-0.623566	-1.285	3.71703	-1.14662	-1.108	-2.84963	-0.633507	-0.127	0.085	0.005	0.307191	0.144835	-0.238	NA	-0.726471	-0.556	NA	-1.0382	-1.222	-1.198	-0.1322	-0.3719	-0.1072	-0.1401	0.0093866	NA	-0.233357	-0.246726	NA	-0.0821457	-0.125145	NA	-0.187809	-0.064905	-0.061	NA	0.306832	-0.135	NA	0.893097	-0.389	NA	0.281249	0.504	-0.482	-0.076	-0.421
YDL226C	0.096	-0.593574	NA	-0.642	0.592785	NA	-0.053	-0.529465	NA	-0.347	-0.468	-0.308	-1.04857	-2.06994	-0.995	-0.121891	NA	-0.158	0.0756428	NA	0.086	-0.256	-0.1256	-0.1187	0.0331	-0.4372	-0.197407	-0.0907169	1.34553	-0.172801	-0.350008	-1.09422	-0.263475	-0.371964	-0.810739	-0.314701	-0.14	-0.110497	NA	-0.266	0.211786	-0.73	-0.064	-0.648922	-0.548826	-0.145	-0.424	0.733	0.102
YDL227C	0.562	NA	0.424077	0.428	NA	0.111189	0.24	NA	0.282729	0.761	0.58	NA	NA	0.484779	NA	NA	0.223349	NA	NA	0.125758	NA	NA	x	x	0.282	x	-0.0164078	NA	-0.123137	-0.0310431	NA	-0.0791994	0.0135575	NA	0.0554427	-0.0260578	-0.069	NA	-0.0536366	-0.03	NA	0.0857424	-0.027	NA	-0.0426409	0.081	-0.024	-0.04	0.029
YDL229W	-0.345	-0.547834	0.10353	-0.076	-0.720373	0.478316	-0.024	0.213377	-0.319847	0.047	0.085	-0.479	-0.712174	0.0824937	-0.083	-0.408922	-0.34183	-0.136	0.259785	0.13187	-0.303	0.053	-0.2305	-0.2234	0.1113	-0.1546	-0.0653657	-0.11421	0.119744	-0.0057919	-0.177311	-0.148157	0.0250728	-0.392379	0.189261	-0.153768	0.046	-0.322486	-0.181915	-0.037	-0.169162	0.0737968	0.127	-0.404884	-0.640749	-0.211	0.241	0.106	-0.022
YDL230W	0.348	0.322715	0.00641845	0.022	0.0945952	1.04582	-0.089	-0.466383	0.155665	0.055	0.133	0.314	0.111271	1.1601	-0.097	-0.0662357	0.601679	0.117	0.334223	0.730709	0.051	0.062	-0.3201	0.1046	0.0671	0.0189	-0.0430466	0.0288777	0.022691	0.0134188	-0.156828	-0.159742	-0.0227057	0.450529	0.142836	0.0943696	NA	-0.0735356	0.647869	NA	0.0853479	0.627552	NA	0.452512	-1.16941	NA	NA	0.256	-0.051
YDL231C	0.476	-0.15783	2.72597	0.138	-0.0331604	4.25367	0.088	-0.004803	0.179063	-0.162	-0.31	0.116	0.524422	1.26225	0.085	0.314256	0.877332	0.145	0.0920247	0.847811	0.236	0.172	-0.2365	-0.0776	-0.1108	0.1017	0.0106426	0.171595	0.111773	0.0598965	0.216175	-0.0736342	0.0708372	0.00683387	0.218184	0.0148772	NA	0.833982	0.167281	NA	0.00785199	-0.276161	NA	0.766704	-0.797921	NA	NA	0.09	0
YDL232W	NA	NA	NA	NA	NA	NA	NA	NA	NA	NA	NA	NA	NA	NA	NA	NA	NA	NA	NA	NA	NA	NA	NA	NA	NA	NA	NA	NA	NA	NA	NA	NA	NA	NA	NA	NA	NA	NA	NA	NA	NA	NA	NA	NA	NA	NA	NA	NA	NA
YDL233W	-0.149	0.0642532	0.700688	0.095	-0.246442	0.0566149	0.221	0.508701	0.353207	-0.316	-0.281	0.039	0.287826	-0.341724	-0.041	0.217263	-0.272093	0.228	0.179034	0.0376296	-0.021	0.248	-0.3048	-0.0264	-0.0717	0.1113	-0.0919555	0.0484816	-0.0127856	-0.0172635	-0.0205514	-0.110539	-0.0386146	0.243399	0.00349276	0.0486284	-0.164	0.0111154	0.142201	0.305	0.375886	0.0122596	-0.018	-0.266387	0.913005	-0.075	-0.073	-0.024	0.024
YDL234C	0.263	-0.215453	-0.215481	-0.016	0.0531185	0.00834297	-0.208	0.113841	-0.309999	0.032	0.293	0.537	-0.361188	-0.296909	0.116	-0.62481	-0.679036	0.229	0.063699	0.317942	-0.182	-0.113	-0.1665	-0.0643	-0.1018	0.0859	-0.0714077	-0.000428021	-0.243389	0.0565374	-0.0515663	-0.309556	-0.00787388	-0.648332	0.170133	0.0116096	NA	0.0224765	0.419307	NA	-0.581033	-0.158094	NA	0.406931	0.833044	NA	NA	-0.072	0.039
YDL235C	0.155	0.365465	0.914824	0.325	-0.00251618	0.229452	0.145	-0.0560835	-0.0825039	-0.123	-0.069	-0.268	0.73184	0.0578556	0.057	-0.0508877	-0.918004	-0.026	-0.117984	1.15679	0.225	0.165	NA	NA	NA	NA	NA	NA	NA	NA	NA	NA	NA	NA	NA	NA	-0.12	0.374257	0.836429	0.16	0.183627	-0.432118	-0.027	0.277727	1.57131	0.357	0.327	NA	NA
YDL236W	0.593	-0.00330018	0.0404776	-0.036	-0.198675	0.831841	-0.032	-0.297516	0.0734786	-0.238	-0.333	0.656	0.119119	1.08738	0.065	-0.312876	0.874411	0.007	-0.385917	-1.05343	-0.648	-0.276	-0.2441	0.0435	-0.2752	-0.1222	-0.0695643	0.0534066	0.163396	0.0361777	-0.257803	-0.0282428	-0.0830063	0.12055	-0.214376	-0.0917675	NA	-0.183505	-0.267159	NA	-0.508069	-0.583514	NA	-0.12725	-1.03757	NA	NA	0.31	-0.001
YDL237W	0.066	0.524025	0.185992	0.17	-0.054666	-0.202182	-0.162	-0.0435827	0.406588	0.262	0.124	-0.383	0.218964	0.360848	-0.13	0.043048	-0.118141	-0.03	0.229939	0.210702	-0.156	-0.035	-0.1064	-0.0663	-0.0702	0.0105	-0.080151	-0.0308883	-0.343773	0.0213399	-0.274138	-0.128984	-0.0351986	0.426421	-0.005732	-0.0452916	-0.004	-0.602906	0.317479	0.195	-0.26345	0.100075	0.179	0.377293	0.40537	0.108	0.061	-0.061	0.064
YDL238C	-0.141	NA	0.434918	-0.103	NA	0.273846	-0.038	NA	0.27178	-0.062	-0.061	-0.015	NA	-0.595164	-0.128	NA	-0.214331	-0.079	NA	0.112623	0.048	-0.257	-0.0781	0.0885	-0.0134	0.0625	-0.173918	-1.33385	-0.0519413	-0.0702245	-2.02658	0.194079	-0.128458	-0.517844	-0.293012	0.065448	-0.004	0.0315217	-0.278131	-0.138	-1.28464	-0.647538	-0.066	1.2219	0.762375	0.19	0.161	0.063	-0.11
YDL239C	0.042	0.0243736	0.209239	-0.138	-0.33335	-0.235929	-0.123	0.473002	1.00058	-0.033	-0.082	-0.082	0.178458	0.0433976	-0.126	-0.118703	-0.242345	0.04	0.289591	0.579749	-0.012	-0.014	0.0225	0.0945	0.0714	0.0052	0.0177642	-0.168982	-0.340498	0.00302438	-0.383256	-0.124991	-0.0225896	-0.0105702	0.00662954	0.0545659	0.026	-0.420042	0.127508	-0.046	-0.309093	0.219959	-0.04	0.500875	-0.145963	0.046	0.112	0.058	-0.087
YDL240W	0.232	0.534385	1.35895	0.387	0.518342	-0.147618	0.026	0.329779	1.55462	0.34	0.362	NA	0.667087	-0.114144	0.095	-0.129429	0.114687	-0.203	0.999658	0.294858	0.265	0.319	-0.131	0.085	-0.0445	0.1115	-0.117831	-0.156983	-0.522248	0.0160917	-0.214307	6.14079e-05	-0.0894531	0.200506	-0.204176	0.127991	-0.423	0.0734698	0.298658	-0.095	-0.00822622	-0.336519	-0.475	0.309847	0.999478	0.048	0.271	0.051	-0.043
YDL241W	0.205	0.708005	NA	0.265	0.418691	NA	0.144	0.0842972	NA	-0.234	-0.129	0.166	0.748563	NA	0.512	0.426919	NA	0.498	0.043379	NA	0.035	0.089	-0.0646	0.0016	0.0391	0.0251	-0.0434938	0.120187	NA	0.0461826	-0.0604314	NA	0.0324636	-0.236558	NA	0.00752289	-0.394	0.0661158	NA	-0.04	-0.746471	NA	0.012	0.808823	NA	0.061	-0.107	0.065	-0.091
YDL242W	0.033	0.067901	0.288562	0.106	-0.11269	0.222565	0.066	0.111335	0.654618	0.256	0.215	0.085	0.391255	0.984504	0.072	-0.260059	0.727907	-0.093	0.615714	0.0993017	0.102	0.102	-0.2028	-0.1228	-0.1613	0.1633	-0.0796073	-0.0792296	-0.10583	0.021556	-0.0891476	0.0606245	0.000621334	-0.137968	-0.117585	0.010576	-0.259	-0.0126443	1.11233	-0.197	0.00944481	0.686255	0.013	0.163005	-0.0977195	-0.069	0.161	-0.051	0.075
YDL243C	0.083	0.0482339	-0.185977	0.02	-0.145679	-0.800922	-0.178	0.248567	1.15531	0.182	-0.024	-0.027	0.231903	0.654842	-0.232	-0.575081	0.0675997	-0.114	0.702218	-0.302986	0.134	0.008	-0.0055	-0.068	0.0581	-0.0405	-0.0531317	0.089967	0.194121	-0.0518126	-0.0549514	0.339777	-0.0285673	0.0998499	-0.32155	0.0314096	0.117	0.200671	0.735416	0.043	0.0771546	0.721988	0.139	0.255799	-0.0610324	-0.058	-0.231	0.038	-0.076
YDR001C	0.289	0.926293	1.37345	-0.357	0.860942	0.598685	-0.584	-0.131046	-0.407794	0.005	-0.089	-0.194	0.208225	-0.771286	-0.235	-0.0537644	-0.785521	-0.187	-0.236003	0.141495	0.004	-0.199	-0.0247	0.0825	0.0024	-0.0228	-0.00101611	-0.318328	-0.159085	0.0837243	-0.548137	0.0650679	0.00620112	0.253532	-0.0921132	0.0172197	-0.412	0.797814	0.220971	-0.135	0.707981	-0.161157	-0.176	0.153728	0.721395	-0.051	-0.051	0.064	-0.083
YDR002W	0.308	NA	0.0986937	0.004	NA	-0.222183	-0.091	NA	-0.0161541	0.121	0.188	0.524	NA	0.322374	-0.225	NA	-0.0829584	-0.193	NA	-0.0747835	-0.463	-0.02	NA	NA	NA	NA	NA	NA	NA	NA	NA	NA	NA	NA	NA	NA	-0.437	0.465023	0.22437	0.208	-0.0711873	0.181891	0.023	0.195427	-0.210682	0.027	0.137	NA	NA
YDR003W	0.269	0.344089	0.272442	-0.292	-0.191516	-0.124898	-0.254	-0.0764366	0.131364	0.154	0.435	0.485	-0.0229576	-0.0745166	-0.389	0.509328	-0.0510052	-0.356	-0.144335	0.12125	0.481	0.346	-0.0386	0.0106	-0.0377	0.1306	-0.0132429	-0.14882	0.266725	0.11375	-0.167776	0.0854875	0.0478805	-0.100621	0.215662	-0.0121296	-0.106	0.570043	-0.504012	-0.144	0.558172	-0.931634	-0.088	-0.245227	1.44112	0.657	0.523	-0.032	0.02
YDR003W-A	NA	NA	NA	NA	NA	NA	NA	NA	NA	NA	NA	NA	NA	NA	NA	NA	NA	NA	NA	NA	NA	NA	NA	NA	NA	NA	NA	NA	NA	NA	NA	NA	NA	NA	NA	NA	NA	NA	NA	NA	NA	NA	NA	NA	NA	NA	NA	NA	NA
YDR004W	-0.781	-1.62214	-3.27215	-1.409	0.686444	-0.0782827	-0.179	-2.47112	-2.99054	-1.09	-2.112	-0.789	-5.15224	-1.70737	-1.394	-1.46266	-0.122668	-0.661	NA	-3.78639	NA	NA	0.6258	-1.1023	-0.0791	-1.2198	0.784015	-2.39275	-1.63328	-1.48432	0.0729561	-0.252481	-0.0683295	-1.36945	-1.32531	-1.31428	0.955	-3.89253	-4.27813	-1.186	-0.0618494	0.273752	0.329	-1.14733	-2.15265	-1.171	-1.426	-0.352	-1.675
YDR005C	0.208	0.567199	0.667073	-0.333	0.491931	-0.370011	-0.328	0.0840063	1.25618	0.381	0.375	-0.017	0.688013	0.260446	0.169	0.250531	0.360784	-0.158	0.164018	0.0148301	-0.05	0.069	0.0308	0.18	0.0608	-0.1021	-0.200537	0.0914541	-0.129349	0.0433597	-0.056327	0.468221	-0.0134632	-0.125526	-0.614819	-0.0485085	-0.387	-0.0753935	0.0188512	0.119	-0.0903853	-0.583159	0.097	0.250878	0.666902	-0.145	0.125	0.469	-0.173
YDR006C	0.132	0.328947	NA	0.192	-0.120911	NA	0.048	0.381322	NA	0.222	0.576	NA	0.847241	NA	0.347	-0.339254	NA	-0.214	1.01447	NA	0.61	0.462	0.0343	0.054	0.003	0.1179	0.0357536	0.267296	NA	0.0460913	0.193546	NA	0.0460913	0.246339	NA	-0.0166027	-0.255	0.0306197	NA	0.147	0.0198714	NA	0.152	0.406931	NA	0.066	0.561	-0.301	0.188
YDR007W	-0.369	0.472291	0.416317	0.309	0.388561	0.656462	0.34	-0.149193	-0.749531	-0.187	-0.269	0.08	0.329387	0.230042	-0.005	0.179925	0.607317	0.291	-0.390187	-0.682058	-0.479	-0.436	0.8818	-0.2167	0.3054	0.3007	-0.148579	-0.22282	-0.555897	-0.137649	-0.419231	-0.609393	-0.14242	0.0232311	0.120944	0.0163269	-0.087	-0.0270305	0.495594	0.032	-0.226496	-0.0403404	0.134	0.404763	1.09887	0.263	0.356	0.404	-0.138
YDR008C	0.188	0.989291	0.118637	-0.223	0.37023	-0.80297	-0.113	-0.672755	0.487508	-0.173	-0.278	NA	0.866618	-0.275528	-0.034	0.333809	-0.0136575	-0.306	-0.904154	-1.58555	NA	NA	1.0654	-0.0145	-0.1073	0.4843	-0.0746392	-0.482063	-0.0288997	-0.14059	-0.117521	0.295463	-0.10183	-0.178475	-0.380055	-0.0156535	0.164	-0.11371	0.327591	0.056	-0.512861	-0.176747	-0.301	0.899971	1.21985	NA	NA	1.173	-0.507
YDR009W	0.248	0.00516522	0.463852	-0.156	-0.198146	0.265284	-0.271	-0.222256	0.108488	0.18	0.199	0.285	0.204097	0.0933174	-0.037	-0.367875	-0.0355236	0.121	0.0581939	0.238354	-0.228	-0.055	-0.0588	0.0175	-0.0246	-0.027	0.0315118	0.16583	0.0903852	0.0320701	0.2099	-0.0571788	0.0365301	-0.0148992	0.147175	-0.0216333	NA	0.0346853	0.141095	NA	-0.0112101	0.0483061	NA	0.0312155	0.163477	NA	NA	0.009	-0.087
YDR010C	0.217	0.0890952	0.218172	-0.093	-0.420987	-1.11847	-0.217	0.0219937	1.48751	-0.158	-0.074	-0.12	0.140413	-0.294298	-0.067	0.115342	-0.550894	-0.037	0.0856072	0.856362	0.141	0.072	-0.0739	-0.0828	-0.0127	0.0385	-0.067875	-0.226195	-0.128044	-0.123024	0.15103	0.671707	-0.0641432	-0.0673226	-0.245459	0.0259485	-0.217	-0.146208	0.639407	-0.179	0.0764515	-0.0234084	0.092	0.220616	0.33399	-0.044	-0.181	-0.012	0.023
YDR011W	-0.271	-0.573449	-0.391791	-0.486	-0.0798702	-0.0780197	0.087	-0.533857	-0.592219	-0.539	-1.023	-0.687	-0.516602	-1.11092	-0.877	0.261037	-0.0617038	0.067	-1.40394	-0.856041	-0.957	-0.683	-0.0308	-0.6027	-0.0714	-0.1744	0.0522764	-0.388129	-0.631838	-0.207057	0.311116	0.261925	0.0323793	-0.578699	-0.55902	-0.153336	-0.023	-0.271022	-0.110403	-0.215	0.246088	0.390788	-0.045	-0.264218	-0.122473	-0.191	-0.401	-0.024	-0.158
YDR013W	0.272	0.0173331	0.296175	-0.05	-0.259042	0.813141	-0.215	0.36538	-0.154598	0.011	0.169	0.377	0.481615	0.678994	0.011	0.243223	0.446049	0.034	-0.0850694	0.089673	-0.156	0.032	NA	NA	NA	NA	NA	NA	NA	NA	NA	NA	NA	NA	NA	NA	-0.493	0.374832	0.239901	0.066	-0.357493	-0.0519284	-0.218	0.338264	-0.422294	-0.001	0.434	NA	NA
YDR014W	0.073	-0.551754	0.0255273	-0.73	0.390051	-0.481042	-0.05	-0.254162	1.90255	-0.488	-0.708	-0.207	0.307191	-1.85422	-0.102	0.140215	-0.788884	0.124	-0.970427	-0.945092	-0.492	-0.266	0.1976	-0.2653	-0.0124	-0.0778	0.263438	-0.920792	-0.990541	-0.361574	-0.268872	-0.183344	-0.0927001	-0.202694	-1.71234	-0.267177	0.178	0.284502	-0.030203	0.026	-0.12852	-0.600717	0.103	0.087598	1.34426	-0.258	-0.407	0.159	-0.217
YDR015C	-0.076	0.713299	1.06115	-0.083	0.71049	0.336581	-0.207	0.113841	-0.312193	0.065	0.367	0.249	0.0464267	-0.559364	0.011	-0.249407	-0.827456	-0.078	0.523268	0.446675	-0.095	-0.224	-0.0347	0.0095	-0.0553	0.0061	-0.0215778	0.201319	0.00536794	0.0143972	0.109025	-0.244686	-0.0196532	0.226716	0.292883	0.00195024	0.033	-0.340188	-0.937094	-0.109	-0.233407	-0.73	0.012	0.326786	1.20408	0.053	0.106	-0.02	0.039
YDR016C	-0.061	-0.126593	0.558022	-0.298	0.152248	-0.0595781	-0.223	0.165318	0.324779	-0.009	0.214	-0.377	1.11781	0.224309	-0.12	0.273251	0.0450184	-0.179	-0.0227506	0.175202	-0.046	-0.087	NA	NA	NA	NA	NA	NA	NA	NA	NA	NA	NA	NA	NA	NA	-0.004	0.180351	0.709995	0.097	-0.140202	0.402657	-0.133	0.43319	0.314569	0.287	0.136	NA	NA
YDR017C	NA	NA	0.366564	NA	NA	0.241424	NA	NA	-1.97192	NA	NA	NA	NA	0.0999811	NA	NA	0.843385	NA	NA	-0.137738	NA	NA	-0.0133	0.1258	-0.5802	x	1.58357	NA	0.241189	0.494437	NA	-0.316611	-0.377915	NA	NA	NA	NA	NA	0.108893	NA	NA	-0.408072	NA	NA	-1.02687	NA	NA	-0.663	-0.387
YDR018C	-0.009	0.75352	0.440565	0.116	0.146228	-0.355511	-0.013	0.126931	0.777015	0.024	-0.265	-0.084	0.380901	0.57756	0.054	0.0563836	0.267524	0.062	0.0691015	0.233878	0.148	0.082	-0.0756	0.0584	0.0668	0.0021	0.0103729	-0.204962	-0.0247046	0.00534791	-0.0867689	0.13892	-0.0225505	0.0469772	-0.239382	0.07474	-0.095	0.0767899	0.0113761	0.022	0.134514	-0.256069	0.219	-0.236531	0.0467835	-0.183	-0.087	0.014	-0.024
YDR019C	0.059	-0.171141	-0.723411	-0.15	-0.0332833	-0.567015	-0.234	0.0150824	0.209207	0.056	0.023	0.05	0.245552	-0.0349485	-0.143	-0.113228	-0.537706	-0.097	0.229939	0.486624	-0.065	-0.025	-0.023	0.0026	0.0129	-0.0277	-0.0289318	-0.0792012	0.0775235	-0.065592	-0.0629573	0.174777	-0.0643653	0.107872	-0.148244	0.0157086	0.023	0.203861	0.441762	-0.027	-0.273292	-0.0230473	-0.012	0.105085	-0.699386	0.002	0.06	0.022	-0.064
YDR020C	-0.327	0.736089	1.55446	0.184	0.53813	-0.381506	0.007	-0.938426	0.843652	-0.6	-0.707	-0.535	0.364524	-0.0387252	0.32	0.404294	0.193882	0.03	-0.812782	-0.973662	-0.713	-0.676	0.2351	0.0988	-0.0332	0.118	0.273917	0.219322	0.52625	0.19173	-0.129673	0.375267	-0.0478783	-0.225062	-0.869633	-0.0982315	0.003	0.0355109	-0.0793507	-0.224	0.00856797	-0.960613	-0.004	0.129758	0.451174	-0.445	-0.331	0.079	0.012
YDR021W	0.129	0.0178603	0.0502952	0.001	-0.170777	-0.338437	-0.119	0.136479	0.319703	0.018	0.009	0.217	0.0201967	-0.131138	-0.093	0.0898835	-0.09166	0.15	0.0621155	-0.0981041	-0.39	-0.149	NA	NA	NA	NA	NA	NA	NA	NA	NA	NA	NA	NA	NA	NA	-0.579	0.277854	0.133847	0.105	0.119987	-0.224626	-0.092	0.288697	0.483117	0.135	0.165	NA	NA
YDR022C	-0.218	0.520396	0.604148	0.08	0.456634	0.213545	0.045	-0.000912903	0.377884	0.072	0.097	-0.082	0.110681	0.201861	-0.052	-0.0296519	0.2246	-0.014	-0.0212646	0.0110199	-0.045	0.116	-0.109	-0.0894	-0.0869	0.1052	0.0112785	0.0820341	0.00888477	0.0334074	0.174188	-0.0356925	0.0392483	-0.104768	0.0254444	-0.023366	0.09	-0.0108021	0.326249	0.076	-0.00475866	0.0157355	0.272	0.30613	0.136514	-0.159	0.139	-0.062	0.033
YDR023W	-0.027	0.392349	0.141004	-0.18	0.486078	-0.214255	-0.129	-0.0807132	0.272384	0.062	0.186	-0.08	0.635662	0.0575458	0.026	0.113027	-0.444961	-0.116	0.130659	0.338016	0.141	0.09	NA	NA	NA	NA	NA	NA	NA	NA	NA	NA	NA	NA	NA	NA	-0.002	0.455203	0.355442	0.2	-0.0885307	-0.0254179	0.085	0.522497	0.323291	0.072	0.094	NA	NA
YDR024W	-0.336	0.290293	0.458487	-0.018	0.455477	0.425849	-0.471	-0.436074	-0.83442	0.354	-0.041	-0.635	-0.121652	0.684944	-0.436	-0.0255937	-0.0570798	0.106	-0.648499	0.00599794	-0.801	-1.012	1.0112	0.3922	0.2713	-0.191	1.55115	0.824485	-0.303131	0.0508138	-1.17858	0.0459591	0.442005	1.52655	0.0897252	0.227108	0.926	-0.386683	0.274411	0.149	-0.11592	0.639233	NA	0.0768487	-0.503023	NA	NA	-0.341	0.179
YDR025W	-0.347	0.444971	0.578068	-0.28	1.2967	0.366955	-0.228	-0.429301	-0.460024	0.383	0.497	-0.585	0.0380043	-0.958913	-0.008	0.0992976	-0.893581	-0.715	-0.696195	1.14802	0.443	0.202	NA	NA	NA	NA	0.572234	-0.544749	0.826152	NA	-3.98594	-0.731648	NA	1.87447	-0.325312	NA	1.013	0.262476	0.399941	0.721	-0.474017	-0.408072	0.634	-0.187492	0.418752	-0.021	0.141	-0.119	NA
YDR026C	-0.081	0.014931	0.566674	-0.052	-0.0340334	-1.25074	-0.105	0.052441	0.447542	0.015	-0.089	-0.014	-0.0668348	-1.28847	-0.125	-0.22754	-1.61141	-0.31	0.430637	1.0464	0.127	-0.013	-0.0251	0.0301	0.0407	-0.025	0.0264111	0.192217	0.205831	0.0254273	0.180562	0.375628	-0.0196367	0.189363	-0.320621	0.0720346	-0.15	0.0806895	0.52393	0.027	-0.28303	-0.154316	0.116	0.598801	1.33268	-0.051	-0.283	0.054	-0.165
YDR027C	NA	NA	NA	NA	NA	NA	NA	NA	NA	NA	NA	NA	NA	NA	NA	NA	NA	NA	NA	NA	NA	NA	NA	NA	NA	NA	NA	NA	NA	NA	NA	NA	NA	NA	NA	NA	NA	NA	NA	NA	NA	NA	NA	NA	NA	NA	NA	NA	NA
YDR028C	-1.549	NA	NA	NA	NA	NA	NA	NA	NA	NA	NA	-2.28	NA	NA	NA	NA	NA	NA	NA	NA	NA	NA	NA	NA	NA	NA	2.83171	NA	NA	NA	NA	NA	NA	NA	NA	NA	2.193	0.316924	-0.278131	NA	NA	-0.408072	NA	NA	NA	NA	NA	-2.709	NA
YDR029W	0.041	0.00385962	-0.380465	-0.121	-0.464534	-0.084841	-0.033	0.374369	0.104854	0.055	-0.06	-0.123	-0.204309	0.778053	-0.009	-0.377437	0.467875	0.002	0.673429	0.732979	-0.118	0.052	-0.2651	-0.0526	-0.0022	0.0116	-0.0617788	0.302861	0.246221	0.0267131	0.346407	-0.210371	-0.00275031	-0.181971	-0.133765	-0.0535163	NA	0.193189	0.0256502	NA	0.378623	-0.244842	NA	-0.285244	-0.893297	NA	NA	-0.001	0.025
YDR030C	-0.059	-0.0477762	-0.157337	0.086	-0.296565	-0.0985722	-0.141	-0.127498	0.0525712	0.021	0.04	0.167	0.264547	-0.00964341	-0.208	0.351301	-0.228765	0.183	1.07083	0.898788	0.123	-0.32	-0.1694	-0.0306	-0.1183	0.0952	-0.0285866	0.0641618	-0.350437	0.0357426	0.153876	-0.283746	0.0301392	4.53449e-06	0.156396	-0.03197	-0.149	0.14783	0.141773	-0.055	-0.175826	0.0406859	0.104	0.0233534	-0.222145	-0.084	-0.174	-0.049	0.036
YDR031W	0.255	0.452896	-0.234117	-0.272	0.156317	-1.02007	-0.271	0.413402	1.09288	0.19	0.061	0.546	0.216993	0.147287	0.117	0.555721	0.221896	-0.029	NA	0.0174328	0.045	0.041	-0.1105	0.0218	-0.0251	0.0891	-0.0246994	NA	0.0409773	0.0666657	NA	0.00124747	-0.00823731	NA	0.119971	0.0363018	-0.463	NA	0.739357	-0.008	NA	0.188572	-0.027	NA	0.570226	-0.192	0.073	-0.046	0.052
YDR032C	0.006	0.169035	0.323869	0.196	-0.318592	-0.174795	0.03	-0.0630363	-0.0509116	0.143	0.233	0.433	0.214082	0.0475137	0.01	-0.533741	-0.571653	-0.201	0.55081	0.487019	-0.215	0.016	-0.1711	-0.0098	0.0056	0.0962	-0.131459	-0.195235	-0.184462	0.0568762	-0.409355	-0.331797	-0.0147434	0.724544	-0.0546648	0.0827926	-0.52	0.798457	0.41094	-0.078	0.298377	-0.322342	-0.094	0.652043	0.558089	0.038	0.317	-0.019	0.103
YDR033W	0.329	0.224311	NA	-0.139	-0.108938	NA	-0.177	-0.0144435	NA	-0.198	-0.227	-0.313	-0.107847	NA	-0.722	-0.0483138	NA	-0.249	0.0884669	NA	-0.158	0.001	-0.1355	-0.0025	0.0621	-0.0474	-0.222293	-0.00343051	NA	-0.0209564	0.183487	NA	-0.0242239	0.0374365	NA	0.0730407	-0.349	0.140374	NA	0.006	-0.145616	NA	0.06	0.0452705	NA	0.231	-0.53	0.326	-0.263
YDR034C	-0.03	0.87793	-0.0333664	0	1.85309	-0.242255	0.004	1.13769	0.503718	0.272	0.164	-0.096	-0.515931	-0.428838	0.086	-0.320337	-0.46147	-0.023	0.914931	0.884983	0.472	0.214	-0.2875	0.0576	-0.039	0.0744	-0.0779652	-2.07082	-0.00681542	0.0627661	-3.02658	-0.0361389	0.0226384	0.482156	0.05946	0.0364686	0.07	0.458943	0.541715	0.12	-0.757683	0.0502185	0.171	0.99308	0.493168	-0.044	0.221	0.148	-0.155
YDR034W-B	NA	NA	NA	NA	NA	NA	NA	NA	NA	NA	NA	NA	NA	NA	NA	NA	NA	NA	NA	NA	NA	NA	NA	NA	NA	NA	NA	NA	NA	NA	NA	NA	NA	NA	NA	NA	NA	NA	NA	NA	NA	NA	NA	NA	NA	NA	NA	NA	NA
YDR035W	0.099	0.743166	0.100381	0.136	0.422107	-0.241676	0.014	-0.433401	-0.175457	-0.084	-0.086	0.151	0.261205	0.404836	-0.06	-0.599987	-0.41965	0.009	0.665686	0.769638	0.101	-0.036	-0.0069	-0.1031	-0.0453	0.0406	0.0274848	0.100944	0.000135213	0.0140416	-0.0315931	0.0334878	0.0243867	0.203645	-0.04216	0.00707615	-0.397	-0.276451	0.181301	-0.107	0.00554763	-0.160145	0.059	-0.178562	0.245557	-0.22	-0.394	0.001	-0.01
YDR036C	-0.154	0.69896	0.493914	0.134	1.11613	0.536148	0.177	-0.290549	-0.164917	-0.175	-0.111	-0.075	-0.376782	-0.261118	-0.17	-0.118703	-0.219809	0.042	0.0607219	0.0111862	-0.064	-0.017	0.0654	0.0505	0.0685	-0.0929	0.0323734	-0.574584	0.199574	-0.000692683	-0.26328	0.060563	-0.0245709	-0.247141	-0.158662	0.0403684	-0.043	0.465023	0.406368	0.085	-0.0618494	0.0974558	0.078	0.193702	0.0690281	0.035	0.079	0.085	-0.134
YDR037W	-0.072	0.0836437	0.964127	-0.186	0.0265081	-0.311117	0.099	0.0956108	1.25618	0.093	-0.111	-0.109	0.551876	-0.0375224	-0.256	-0.102837	-0.323265	-0.045	0.146783	0.112623	-0.124	0.051	NA	NA	NA	NA	NA	NA	NA	NA	NA	NA	NA	NA	NA	NA	-0.088	0.60708	0.306832	0.072	0.120159	-0.270569	-0.007	0.179195	0.388632	0.113	0.057	NA	NA
YDR041W	-0.091	0.221004	NA	0.077	-0.344595	NA	-0.213	0.350378	0.495121	0.521	0.566	0.344	0.478303	NA	0.007	-0.312876	NA	-0.238	0.400909	0.732979	0.184	0.176	NA	NA	NA	NA	NA	NA	NA	NA	NA	NA	NA	NA	NA	NA	NA	0.0199421	1.02565	NA	0.124695	0.449909	NA	-0.1599	NA	NA	NA	NA	NA
YDR042C	0.232	0.195988	0.120045	-0.113	-0.0676763	0.0888137	-0.016	0.424881	-0.191576	0.149	-0.309	0.003	0.272087	-0.381425	0.037	0.103689	-0.512491	-0.299	-0.07592	0.44395	0.183	0.067	-0.1211	0.2104	0.1073	0.0012	-0.00910228	0.282603	0.11956	0.0339168	0.0440635	0.354409	0.060986	0.111474	-0.421638	-0.0881244	-0.145	-0.0325253	0.34636	0.284	0.242876	0.119665	0.16	0.0241504	0.0826347	-0.022	0.086	0.14	-0.121
YDR043C	0.739	-0.131003	NA	-0.125	0.000472982	NA	0.011	-0.232609	NA	-0.419	-0.475	0.39	0.014836	NA	0.073	0.024738	NA	0.374	-0.145998	NA	-0.361	-0.217	-0.1104	0.0028	-0.083	-0.0934	-0.601416	0.207565	NA	0.0285453	0.256702	NA	0.0183976	0.472957	NA	0.105447	-0.449	0.0473168	NA	0.055	-0.0372053	NA	-0.027	0.385398	NA	-0.236	0.307	0.993	-0.045
YDR044W	-0.204	-0.28586	NA	0.015	0.451979	NA	0.098	0.0434522	NA	-0.008	-0.118	0.018	0.23866	NA	-0.179	0.258664	NA	-0.339	-0.315923	NA	0.137	-0.142	NA	NA	NA	NA	NA	NA	NA	NA	NA	NA	NA	NA	NA	NA	-0.125	0.660332	NA	0.037	0.1661	NA	-0.032	0.40625	NA	-0.007	-0.014	NA	NA
YDR045C	0.081	-0.305091	0.0457052	-0.183	-0.451556	-0.0345992	-0.036	0.658162	-0.0974542	-0.049	-0.369	0.221	-0.104341	-1.47533	-0.065	-0.497917	-0.852222	-0.255	0.270113	0.376836	0.181	0.35	NA	NA	NA	NA	NA	NA	NA	NA	NA	NA	NA	NA	NA	NA	-0.201	-0.490431	0.475851	0.152	-0.53422	-0.171774	0.009	0.326596	0.54817	0.063	0.121	NA	NA
YDR046C	0.159	-0.224404	NA	0.138	-0.365278	NA	-0.079	0.626592	0.156729	0.053	0.062	0.31	0.00695794	7.27989	-0.118	-0.249809	6.90947	-0.392	-0.0368319	0.158743	0.08	0.044	-0.0661	0.0359	0.0177	0.026	-0.0915922	0.222154	0.142038	0.0148856	-0.155499	-0.033972	-0.0526783	0.145121	-0.150479	0.0907462	-0.231	0.144743	0.637805	0.035	0.100298	0.632192	-0.031	0.315008	-6.90197	0.16	0.004	0.102	-0.032
YDR047W	-0.321	0.368519	1.61049	0.311	0.0165926	NA	-0.219	0.540467	NA	0.152	0.143	-0.397	0.637836	-1.97041	-0.046	0.339403	0.877332	-0.045	-0.0873044	-1.78639	0.09	-0.057	NA	NA	NA	NA	NA	NA	NA	NA	NA	NA	NA	NA	NA	NA	0.185	0.703947	1.08095	0.235	0.300323	-1.60971	0.011	0.262541	2.45117	0.049	0.189	NA	NA
YDR048C	-0.221	0.0223199	0.741734	0.008	0.57602	1.05145	0.507	-0.760151	-0.460024	-0.568	-0.631	-1.097	-0.0147371	-0.322252	0.249	0.0250324	0.635276	0.266	0.0378408	0.0549075	-0.244	-0.173	0.099	0.0443	-0.0474	0.1047	0.0978334	-0.0652792	-0.34089	-0.0201607	0.0996588	0.261925	0.0349992	0.250469	0.0961514	-0.0645045	-0.083	-0.355911	0.104117	-0.093	-0.418027	0.104879	-0.127	0.284635	-0.394553	-0.171	0.051	-0.026	-0.06
YDR049W	-0.807	-1.01515	-0.286751	-0.531	-0.224415	-0.196385	-0.144	-0.286696	-1.06212	-0.436	-0.321	-0.791	-0.344886	-0.489469	-0.706	0.22922	-0.165604	0.045	-0.0110688	-0.594595	-0.761	-0.483	1.0564	-0.0391	-0.356	0.1539	0.702776	-0.666427	-1.01035	-0.203315	-0.774192	0.168816	0.125691	1.35663	0.293597	0.0936046	0.778	-0.65393	-0.430134	-0.386	-0.312778	0.0489728	-0.116	-0.593844	-0.0960691	-0.151	-0.057	-0.48	-0.636
YDR050C	-0.007	0.080354	0.0486109	-0.017	-0.148692	-0.401815	0.431	0.387722	0.498479	0.209	-0.007	-0.263	0.385193	0.136353	0.043	0.143218	0.0275636	0.075	-0.313632	0.325128	-0.175	-0.192	x	x	x	x	NA	NA	NA	NA	NA	NA	NA	NA	NA	NA	-0.194	0.42576	0.574312	0.143	0.069833	0.0944281	0.045	0.219551	0.575761	0.163	0.166	NA	NA
YDR051C	0.533	-0.0353326	-0.0484733	0.13	0.110569	0.500811	0.004	-0.175424	-0.292711	-0.063	0.052	NA	-0.611585	-0.493109	NA	-0.189092	0.286514	NA	-0.599936	-1.27899	NA	NA	-0.3087	-0.3037	0.012	-0.0785	0.00119417	-0.157969	-0.322711	-0.105285	-0.176216	0.220417	0.0319903	0.0522608	-0.0349198	0.0391673	-0.341	-0.0981136	0.51705	-0.093	-0.022321	0.694289	-0.164	-0.259809	-0.301245	0.091	-0.101	0.37	-0.212
YDR052C	0.088	0.13427	-0.693736	-0.403	0.139975	-0.0902519	-0.054	-0.46522	0.0422705	-0.066	-0.227	-0.204	-0.0713207	-0.568568	0.124	-0.0821772	-0.137632	0.215	0.0333253	-0.408064	0.086	0.14	NA	NA	NA	NA	NA	NA	NA	NA	NA	NA	NA	NA	NA	NA	NA	0.880191	0.251419	NA	0.256601	0.00382557	NA	0.616178	0.223533	NA	NA	NA	NA
YDR053W	0.093	-0.0817567	-0.165079	-0.196	0.29727	0.0155648	-0.133	-0.00518261	-0.067397	-0.044	-0.098	0.019	0.0791164	-0.52736	-0.255	-0.251677	0.0350802	-0.019	0.427408	0.074716	-0.13	-0.2	NA	NA	NA	NA	NA	NA	NA	NA	NA	NA	NA	NA	NA	NA	-0.105	0.293369	0.532045	-0.085	-0.0614726	0.290846	-0.047	0.228852	0.321764	0.009	-0.124	NA	NA
YDR054C	0.357	1.46289	NA	0.118	2.11613	NA	-0.199	0.0313793	1.04005	0.072	0.197	0.415	-0.199769	NA	0.118	0.126409	NA	-0.067	0.988931	-0.208127	0.1	-0.094	NA	NA	NA	NA	NA	NA	NA	NA	NA	NA	NA	NA	NA	NA	-0.236	0.352548	0.908748	0.602	-0.604958	0.145863	0.017	1.07685	NA	0.432	0.084	NA	NA
YDR055W	NA	0.15279	0.534541	0.009	1.49052	0.236371	-0.104	0.294414	0.17818	NA	NA	NA	-0.692809	-0.199579	NA	-1.21824	-0.401728	NA	2.52143	0.547948	NA	NA	-0.1595	0.0631	-0.0328	0.1157	-0.0925485	-2.09729	0.374941	-0.00637897	-2.80151	0.683389	0.0241341	0.427015	-0.0452044	-0.021735	NA	-1.04565	0.257922	NA	-0.169162	0.152643	NA	1.61618	0.598278	NA	NA	-0.027	0.123
YDR056C	-0.034	0.257864	0.739223	0.033	0.149043	0.241424	0.122	0.0840063	0.478738	-0.105	-0.306	0.248	0.389653	-0.253656	-0.141	-0.189092	-0.8901	-0.283	0.251966	0.829615	0.26	0.113	-0.0175	0.0678	0.0099	-0.0492	-0.0260085	0.166591	0.0299472	0.0184541	0.180597	0.200447	-0.00640137	0.0748771	-0.200506	0.050806	-0.178	0.00497987	-0.460334	-0.119	-0.0938743	-0.509356	-0.11	0.617241	0.592646	0.124	-0.052	0.084	-0.016
YDR057W	-1.237	-0.381547	NA	0.221	-0.345977	NA	-0.602	-1.21958	NA	0.105	0.074	-0.725	-0.193238	NA	0.219	-0.517252	NA	-0.282	-0.300575	NA	-0.323	-0.275	0.1153	-0.1735	-0.2582	-0.0585	0.174015	-0.0841142	NA	0.0444686	-0.160731	NA	0.0783986	-0.602574	NA	-0.301918	0.871	0.117615	NA	0.202	-0.301357	NA	0.281	0.0843956	NA	-0.917	-0.913	-0.221	-0.134
YDR058C	0.366	-0.00149236	0.207134	-0.319	-0.108214	-0.525711	-0.049	0.333749	1.26209	-0.085	0.007	0.229	-0.208111	-0.341724	-0.151	-0.0934363	-0.0205539	-0.026	0.20271	0.59096	-0.149	-0.141	-0.0218	-0.072	-0.0443	0.0372	-0.310926	0.0270803	-0.238125	-0.0554295	0.0544201	0.118436	-0.0630512	-0.0646441	-0.227367	-0.0499978	-0.071	0.234067	0.606392	0.045	0.303196	0.389739	0.08	-0.474194	-0.0713247	-0.114	-0.016	-0.041	-0.025
YDR059C	0.054	-0.529034	0.49828	-0.032	-0.383945	-0.488421	-0.37	0.850807	0.687533	0.138	0.371	0.284	-0.0407323	0.0793708	0.124	0.261569	-0.623741	-0.201	0.170538	0.601651	0.181	0.094	0.0606	0.1233	0.0389	0.0066	0.0285129	-0.199361	0.185155	0.102687	-0.58352	0.0926902	0.047619	-0.368569	-0.0680372	0.0376092	0.038	0.284502	0.0072717	-0.187	0.0234826	-0.469473	-0.059	0.250468	0.935106	0.02	-0.021	-0.037	0.037
YDR060W	0.124	0.100322	0.208749	-0.227	0.0165926	0.351848	0.003	0.868729	-0.202424	-0.129	-0.076	0.442	0.783629	0.00937854	-0.187	0.902055	-0.274185	-0.039	0.673429	-0.0436563	-0.474	-0.205	NA	NA	NA	NA	NA	NA	NA	NA	NA	NA	NA	NA	NA	NA	-0.359	0.656234	0.616259	0.135	0.091528	0.136733	-0.292	0.527312	0.744905	0.383	0.287	NA	NA
YDR061W	0.135	0.457644	NA	0.023	0.493914	NA	-0.07	-0.416297	-0.31758	0.046	-0.071	-0.077	0.814795	NA	-0.008	0.296334	NA	-0.02	0.0317443	0.315672	0.187	0.224	-0.0143	0.0433	0.0265	-0.1027	-0.067902	0.14723	-0.0284441	0.0481498	-0.347152	-0.1349	0.0133473	0.0822785	0.0811631	0.0344414	-0.184	0.289443	0.458835	-0.043	-0.40523	0.108503	-0.068	-0.120788	NA	-0.145	-0.092	0.255	-0.134
YDR062W	0.065	0.468054	-0.190965	-0.074	0.347799	-0.0988962	-0.126	0.251905	-0.124935	0.083	-0.006	0.023	0.411888	-0.440587	-0.096	-0.113541	-0.164836	0.037	-0.0318274	-0.0834206	-0.139	-0.055	NA	NA	NA	NA	NA	NA	NA	NA	NA	NA	NA	NA	NA	NA	-0.186	0.417326	0.893141	0.035	-0.0311526	0.30444	0.013	0.624736	0.589798	0.072	0.088	NA	NA
YDR063W	0.046	-0.0465189	0.433185	-0.09	0.499802	-0.0189361	-0.07	0.104564	0.230872	-0.109	-0.008	-0.278	-0.378173	-0.385446	0.109	-0.489959	-0.083552	-0.117	0.76915	0.158001	-0.002	0.015	-0.023	0.0513	0.114	-0.0836	-0.183126	-0.214958	-0.178919	0.00536327	-0.272819	-0.076252	-0.0262421	-0.581206	-0.242057	0.0393964	-0.166	-0.2162	0.155286	-0.039	-0.640582	0.283805	0.149	0.768726	0.0787559	-0.173	-0.329	0.243	-0.227
YDR064W	-0.156	0.0251161	0.375561	0.079	-0.0610282	-0.931999	0.001	-0.270118	-0.172093	-0.309	-0.185	-0.331	0.65172	-0.630832	0.082	-0.112389	-1.12009	0.07	-0.346447	-0.289741	-0.402	-0.322	NA	NA	NA	NA	NA	NA	NA	NA	NA	NA	NA	NA	NA	NA	0.066	0.299057	0.362327	0.025	-0.292907	-0.345788	-0.032	0.00777427	1.14273	0.063	0.013	NA	NA
YDR065W	-4.478	NA	NA	NA	NA	NA	NA	NA	NA	NA	NA	-3.569	0.307191	1.09998	NA	NA	-0.571653	NA	NA	0.0549075	NA	NA	NA	NA	NA	NA	1.92661	NA	-0.495776	NA	NA	NA	NA	0.289511	NA	NA	4.26	NA	NA	NA	0.193408	-0.993035	NA	NA	0.451174	NA	NA	NA	NA
YDR066C	0.094	0.532433	-0.349982	0.088	0.324715	-0.866332	-0.121	-0.149193	0.287836	0.14	0.325	NA	0.231903	-0.772011	-0.024	0.0861167	-0.712134	0.076	0.3609	0.0766026	0.113	0.108	-0.0852	0.0216	-0.036	0.0538	-0.0648036	0.251111	-0.123807	0.0655763	-0.219225	-0.118672	0.0239274	0.0671187	0.123995	0.019618	-0.27	0.189545	-0.600059	-0.216	0.272479	-0.182513	-0.211	-0.00691961	1.3462	0.186	0.102	-0.03	0.082
YDR067C	-0.899	0.790994	0.317293	0.28	-0.201588	-0.799864	-0.205	0.464916	1.3059	0.519	0.652	-0.744	1.26609	0.800421	0.424	0.178153	-0.189782	-0.013	0.53827	0.183232	0.178	0.324	0.6905	0.3945	0.3971	-0.1074	0.547469	0.570083	0.617435	0.289552	0.483373	0.607838	0.181465	0.225639	0.244053	0.0980398	0.948	0.642694	0.373946	0.126	0.440322	0.186671	0.107	-0.116331	0.343258	0.014	0.252	-0.627	0.347
YDR068W	0.018	-0.264763	0.465348	0.006	-0.181088	0.278599	0.062	0.356272	0.11405	-0.1	-0.051	0.305	-0.238243	-0.553216	-0.173	-0.625663	-0.349261	-0.339	0.513593	0.472184	0.097	0.228	-0.0988	0.1333	0.0854	-0.0342	-0.0929084	0.18342	-0.0491685	-0.00404331	0.0588551	-0.223901	-0.0362368	-0.133519	-0.0682767	0.0238004	-0.173	0.224806	0.0247966	-0.14	0.185952	-0.0305981	-0.205	0.0624014	0.666133	0.122	-0.174	0.247	-0.107
YDR069C	0.146	-0.328989	-0.483884	-0.292	0.327522	-1.08946	-0.086	-1.33764	-1.89891	-1.07	-0.529	0.127	-0.407407	-1.94441	-0.651	-0.616203	-1.34303	-0.433	0.241318	-0.147722	-0.308	-0.217	-0.3362	x	0.0015	x	NA	NA	NA	NA	0.113598	-1.16461	NA	NA	NA	NA	-0.412	-0.893643	-0.962629	-0.739	-0.474017	-0.577997	-0.276	-0.818258	0.377173	-0.523	-0.628	0.433	NA
YDR070C	0.02	-0.162712	0.495606	-0.049	1.36237	-0.706108	-0.058	-0.525341	0.744284	-0.052	-0.065	0.047	-0.768097	-1.20446	-0.111	-0.338381	-1.00321	-0.129	0.37036	0.401927	0.061	0.114	-0.0052	-0.0299	-0.0116	-0.0248	0.0174029	-1.30374	-0.27227	0.0195294	-2.15997	0.0346506	0.0483101	0.836999	0.0588311	0.0658884	-0.097	0.164921	-0.36386	-0.145	-0.543558	-0.353624	-0.006	0.97036	0.658218	-0.131	0.061	0.06	-0.032
YDR071C	0.353	-0.135056	0.0182225	-0.293	-0.0468327	-0.559652	0.246	-0.294009	-0.463326	-0.218	-0.617	-0.068	-0.29605	-1.09189	-0.269	-0.314812	-1.465	-0.098	-0.667114	0.335808	-0.232	-0.091	-0.3173	-0.1396	-0.307	0.0926	-0.419387	-0.269213	0.664689	-0.174979	-0.253545	0.140247	-0.272781	0.0119772	-0.0116519	0.0305083	-0.177	-0.402175	-0.446253	-0.082	-0.677695	-0.902181	-0.101	0.219431	1.38889	-0.387	-0.423	0.733	-0.497
YDR072C	0.009	0.632543	0.200614	-0.013	0.16415	0.931084	-0.221	-0.109665	-0.643597	-0.132	-0.028	-0.254	0.735525	1.17274	0.129	-0.721587	0.740291	0.068	0.644283	0.509473	0.006	0.077	0.1432	0.0752	0.0135	-0.2027	-0.11002	0.251498	-0.196536	0.0860191	-0.189691	-0.301344	-0.102862	-0.00523211	-0.100752	-0.039847	0.188	0.0572801	0.495594	0.097	-0.0662362	0.536585	-0.019	0.072152	-0.686867	-0.049	-0.193	0.298	0.059
YDR073W	0.608	0.242341	-0.0457314	-0.106	0.584876	0.847822	-0.213	0.0779846	0.0643755	0.06	-0.076	1.169	-0.758611	-0.273236	-0.578	-0.474724	0.920829	0.019	0.509763	-0.0820934	-0.525	-0.203	-0.5693	-0.1653	-0.1353	0.1134	-0.0612345	-0.250301	0.163339	0.0259549	-0.347536	-0.177448	-0.0116387	-0.0966715	0.016379	0.062408	-0.785	-0.352928	-0.465409	-0.402	-0.335963	-0.518853	-0.255	0.194876	-0.384683	-0.073	0.085	0.946	-0.566
YDR074W	0.069	-0.601997	-0.885205	-0.617	-0.125426	0.228812	-0.064	-0.614856	-0.995575	-0.953	-0.673	-0.197	-1.29651	-0.794837	-0.6	-0.307365	-0.0627485	0.034	-0.776604	-1.12642	-0.647	-0.624	-1.0718	0.1242	0.2441	0.0362	-0.726166	-0.0977341	1.50422	-0.0419941	-0.00118489	0.683389	0.0788914	-0.107948	-0.325312	-0.128733	NA	-0.998578	-1.38916	-0.92	-0.310167	-0.519104	NA	-3.40381	-2.87075	NA	NA	1.382	-0.145
YDR075W	-0.594	-0.572103	-0.356942	-0.129	-0.485908	-0.998441	-0.292	-0.827265	0.837451	0.109	0.08	-0.423	-1.07747	-0.473754	-0.731	-0.128971	0.0722033	-0.327	0.302592	0.0928754	0.092	0.039	0.0857	-0.0226	0.2733	-0.626	-0.0260822	-0.403393	-0.588886	-0.261006	0.409839	0.175242	-0.0177233	-0.954642	-0.809671	-0.24152	0.736	0.0120693	-0.108206	0.032	1.08649	-0.0295606	0.369	-1.47854	-1.3748	-0.561	-0.76	-0.179	-0.262
YDR076W	-0.826	-1.96463	-0.58745	-3.041	-0.95644	0.103921	-0.215	-2.31912	-1.62797	-2.456	-2.701	-1.201	-2.16096	-2.57809	-1.553	-0.686388	-0.0273324	-0.313	-2.4965	-4.07438	-2.68	-2.264	0.9569	x	0.5154	x	1.16685	-2.03018	-2.6657	-1.13814	0.201061	0.420355	-0.141653	-2.21299	-1.06228	-0.692915	1.148	-2.82603	-1.63177	-1.307	-0.142195	-1.12428	0.184	-1.58546	-1.35618	-1.751	-1.546	-0.087	-1.276
YDR077W	0.418	0.420895	-0.175067	0.063	0.0762989	-0.981809	-0.227	0.663722	0.39636	0.165	0.339	-0.093	0.57728	0.270967	0.083	0.0668526	-0.512377	0.062	0.153318	0.65608	-0.023	0.059	0.0053	0.0013	-0.0576	0.0076	-0.0875162	0.164996	0.348274	0.0717773	0.45561	0.507539	0.051286	-0.321277	0.0796715	0.0142371	-0.05	0.361778	0.268504	-0.177	-0.0545199	0.182284	-0.037	0.00430764	-0.0100534	-0.035	0.196	0.017	0.17
YDR078C	0.324	0.256442	0.979724	-0.132	-0.254709	-0.896079	-0.4	-0.00717391	-1.09745	-0.288	-0.565	0.348	0.150222	-0.875771	0.305	-0.0747597	-1.71733	0.145	0.573894	0.687176	-0.005	0.514	-0.6239	0.0247	0.132	-0.2871	-0.360038	-0.111789	-0.115504	-0.0734854	0.26199	-0.411248	0.0624544	-0.198195	0.00149797	-0.145648	NA	-0.240294	-0.812467	NA	0.0304691	-1.34096	NA	-0.394772	1.33752	NA	NA	0.279	-0.091
YDR079C-A	NA	NA	NA	NA	NA	NA	NA	NA	NA	NA	NA	NA	NA	NA	NA	NA	NA	NA	NA	NA	NA	NA	NA	NA	NA	NA	NA	NA	NA	NA	NA	NA	NA	NA	NA	NA	NA	NA	NA	NA	NA	NA	NA	NA	NA	NA	NA	NA	NA
YDR079W	NA	NA	NA	NA	NA	NA	NA	NA	NA	NA	NA	-0.805	NA	NA	NA	NA	NA	NA	NA	NA	NA	NA	NA	NA	NA	NA	2.64155	0.77718	NA	NA	NA	NA	NA	NA	NA	NA	NA	NA	NA	NA	NA	NA	NA	NA	NA	NA	NA	NA	NA
YDR080W	-0.374	0.418684	0.00641845	-0.081	0.0430649	-1.89608	-0.1	-0.886159	0.654618	-0.685	-0.404	-0.396	0.114546	-0.352531	0.03	-0.810581	-0.381322	-0.194	0.195382	-0.806116	-0.555	-0.473	0.7962	-0.0635	0.1719	-0.0754	0.649624	0.63279	-0.215668	0.131182	0.57303	0.161436	0.189605	0.078007	-0.910275	0.00952706	0.418	0.289957	0.0665177	-0.248	0.647974	-0.118566	0.089	-0.426839	0.0912778	-0.339	-0.118	0.042	-0.056
YDR081C	0.241	0.248076	-0.0423768	-0.052	-0.0935903	0.230833	-0.279	-0.219582	-0.713114	0	-0.039	0.342	0.381192	-0.96531	-0.099	0.218332	-0.318583	-0.042	-0.1366	0.0691214	-0.043	-0.033	NA	NA	NA	NA	NA	NA	NA	NA	NA	NA	NA	NA	NA	NA	-0.033	0.21099	0.286932	0.186	-0.0418088	-0.222857	0.081	0.147898	0.599696	0.182	0.04	NA	NA
YDR082W	NA	NA	0.410552	NA	NA	-0.781908	NA	NA	0.805249	NA	NA	NA	NA	0.855562	NA	NA	0.587825	NA	NA	0.0436803	NA	NA	NA	NA	NA	NA	NA	NA	NA	NA	NA	NA	NA	NA	NA	NA	NA	NA	0.149291	NA	NA	0.215073	NA	NA	0.323684	NA	NA	NA	NA
YDR083W	-0.559	-0.13799	0.317483	-0.137	-0.0564708	-0.0376335	-0.165	-0.246054	-0.237935	-0.367	-0.339	-1.093	0.389653	0.179053	-0.169	0.378797	0.366063	0.036	-0.657432	-0.973662	-0.63	-0.119	1.1253	0.4704	0.0194	0.0502	1.31123	-0.0593217	1.6595	0.285676	-0.722903	-0.606118	-0.273919	-0.710489	0.312118	-0.0598319	0.781	0.0740674	0.0589045	0.097	-0.371377	-0.240962	-0.021	-0.515067	-0.811861	-0.533	-0.981	-0.463	0.765
YDR084C	-0.028	-0.0133343	0.476442	-0.044	0.0328945	-0.0263358	-0.112	0.32927	0.306179	-0.026	-0.004	0.006	0.141454	0.123377	-0.037	-0.0283923	-0.305564	-0.137	-0.254626	0.360177	-0.042	0.097	-0.0146	0.0233	0.0416	0.0335	-0.00537978	0.197886	0.0508583	0.0705037	0.0407927	-0.0689679	0.0413831	-0.479163	-0.00429475	-0.00602438	0.139	0.332031	0.00526298	-0.077	0.456442	-0.254393	0.065	-0.666132	0.0544512	-0.035	-0.047	0.085	-0.045
YDR085C	0.021	-0.0788804	1.31503	-0.136	-0.190807	-1.48104	-0.048	-0.217211	2.63951	-0.006	0.033	-0.175	0.291389	-1.48498	-0.014	-0.432274	-0.448796	-0.005	0.630077	-0.311875	0.07	-0.001	-0.262	0.0505	0.0266	-0.0208	-0.101858	0.0706551	0.83543	0.0911931	0.0375507	-0.270807	0.0631743	-0.0641258	0.0322397	0.106297	0.103	0.673068	0.404679	0.15	0.32374	-0.701803	0.195	0.189913	1.08194	-0.015	-0.092	0.437	-0.163
YDR086C	-0.178	NA	1.83288	0.38	NA	-0.0887244	-0.161	NA	2.13958	0.544	0.707	0.4	NA	0.739806	-0.02	NA	0.3944	-0.296	NA	0.186152	0.183	0.102	NA	NA	NA	NA	NA	NA	NA	NA	NA	NA	NA	NA	NA	NA	NA	0.25373	0.686246	NA	-0.154516	-0.373307	NA	0.118611	0.916837	NA	NA	NA	NA
YDR087C	-0.258	0.42963	0.201684	-0.036	0.486078	NA	-0.083	0.00281018	NA	0.045	0.069	0.209	0.318873	NA	-0.157	-0.122618	NA	-0.205	0.635294	NA	-0.01	-0.006	NA	NA	NA	NA	NA	-0.22282	NA	NA	NA	NA	NA	NA	NA	NA	-0.076	0.418207	NA	0.063	0.206464	NA	-0.108	0.514946	NA	0.155	0.168	NA	NA
YDR088C	-0.018	0.437739	0.0926415	0.275	0.00278685	0.272318	0.154	0.27965	-0.159918	0.013	-0.132	0.023	0.0894374	-0.704889	-0.234	0.157436	-0.0236416	-0.269	-0.640845	0.0995766	0.217	0.02	NA	NA	NA	NA	NA	NA	NA	NA	NA	NA	NA	NA	NA	NA	-0.21	0.0702839	0.420103	0.025	0.137374	-0.271438	-0.011	-0.0929046	0.610113	-0.003	0.035	NA	NA
YDR089W	0.35	-0.1972	0.195452	0.016	-0.545827	NA	-0.213	0.755459	NA	0.194	0.095	0.146	0.842113	NA	0.152	0.0068278	NA	-0.115	0.198385	NA	0.098	-0.031	0.0411	0.0941	0.0408	-0.0239	0.0504851	-0.0867996	NA	0.125126	-0.464504	NA	0.0230187	0.25993	NA	0.087853	-0.046	0.483434	NA	-0.021	0.130672	NA	0.001	0.527059	NA	0.067	0.039	0.012	0.059
YDR090C	-0.235	NA	0.515333	0.132	NA	0.0650316	0.136	NA	0.148397	-0.213	0.021	-0.005	NA	0.363015	0.037	NA	-0.301351	-0.063	NA	0.401276	0.027	0.049	0.0196	0.1011	0.1448	-0.0432	-0.0147056	0.224101	0.133913	0.0195737	0.198688	0.192784	0.0375434	0.0825488	0.265142	0.0960205	-0.002	0.481043	-0.424679	-0.054	-0.426744	-0.449651	-0.012	0.467012	0.448359	-0.007	-0.068	0.035	-0.1
YDR091C	-0.27	0.351861	NA	0.143	0.209238	NA	0.113	-0.321374	-0.0333239	-0.226	-0.043	0.199	-0.31138	NA	-0.471	-0.0567753	NA	-0.45	-0.254835	-0.0793935	-0.315	-0.289	NA	NA	NA	NA	NA	NA	NA	NA	NA	NA	NA	NA	NA	NA	-0.175	0.298065	0.428823	-0.035	-0.0180965	0.204905	-0.166	0.652043	NA	0.28	0.406	NA	NA
YDR092W	0.264	-0.0696025	NA	-0.363	1.89106	NA	-0.175	-1.2867	NA	-0.293	-0.352	-0.277	0.307191	NA	0.018	NA	NA	0.125	NA	-0.945092	-0.084	0.052	x	0.5886	0.8413	-0.6473	NA	NA	2.02779	-0.214153	NA	-0.316611	-0.224722	NA	-2.32531	NA	NA	NA	-1.27813	NA	NA	-1.40807	NA	NA	NA	NA	NA	1.135	0.035
YDR093W	0.088	-0.439316	-0.011562	-0.161	-0.358087	-5.1962	-0.151	0.583787	3.48751	0.155	0.034	-0.209	0.0706544	-2.03304	0.039	-0.274621	-1.27334	-0.05	0.542185	-0.538183	0.136	0.027	-0.0226	0.0913	0.0284	0.0176	0.0242164	0.362142	0.463582	0.0611242	0.30737	1.2139	0.027566	-0.160099	0.203067	0.0504257	-0.136	0.132084	0.645248	0.04	0.0291782	0.126264	-0.152	0.352877	2.30044	0.181	0.025	0.149	-0.074
YDR094W	0.206	0.289593	0.158165	0.026	-0.458088	-0.497162	-0.297	0.660836	0.272302	0.14	-0.021	0.037	0.270102	0.221212	0.077	-0.467736	-0.151939	0.018	0.416352	-0.0821292	-0.077	-0.12	0.1029	0.163	0.1316	-0.0995	-0.0539545	0.305559	0.178611	-0.00165489	0.0449417	-0.149961	-0.0477219	0.259499	0.236736	0.107083	-0.031	0.0588557	0.249116	0.004	0.129843	0.0154269	-0.044	0.203587	0.373171	-0.016	-0.202	0.075	-0.036
YDR095C	0.205	0.291078	-0.0350143	-0.123	0.461532	0.0739674	-0.067	-0.154752	-0.0974542	0.239	0.045	0.281	0.0321839	0.146979	-0.081	-0.152209	-0.318205	-0.041	0.299971	0.281873	-0.087	0.052	-0.3799	-0.1002	-0.0371	-0.0351	-0.271856	-0.154775	-0.582581	0.0496196	-0.0749543	-0.306119	0.0550828	0.201026	0.231499	0.103913	-0.405	-0.247575	0.596339	-0.198	0.127819	0.35274	-0.334	-0.2838	0.649719	-0.062	-0.106	0.607	-0.196
YDR096W	-0.333	NA	0.505053	0.285	NA	0.128443	0.212	NA	-0.269407	-0.055	-0.132	0.087	NA	-0.0332854	0.071	NA	-0.369609	-0.19	NA	0.402831	0.125	0.084	-0.0094	0.0503	0.1021	0.034	0.0649596	0.0722564	0.255617	0.093835	0.265217	0.052389	0.0762294	0.0102665	0.254026	0.151302	0.042	0.389074	0.218884	-0.031	0.431567	0.0386109	0.151	0.221899	0.4877	-0.061	-0.005	0.136	-0.001
YDR097C	0.105	0.29672	0.207134	-0.188	0.514844	0.0862186	0.103	-0.248273	-0.554661	-0.039	-0.196	0.398	0.265821	0.152449	0.355	0.0404194	-0.46147	0.104	0.0860299	0.611301	-0.132	0.091	-0.3822	0.0701	-0.0319	0.0859	-0.233338	-0.11246	-0.0552035	-0.12871	0.328425	0.215884	-0.120338	0.0228313	0.0582142	0.115708	-0.088	0.102558	0.0252616	0.043	-0.0708345	-0.0557705	0.138	0.0962364	0.275225	0.147	0.085	0.439	-0.154
YDR098C	-0.111	0.885472	0.64061	0.552	-0.3894	-0.4185	0	-0.383658	-0.264104	NA	NA	NA	1.03113	0.373	NA	0.19564	-0.591831	NA	0.00620918	0.725339	NA	NA	0.2832	0.3708	0.1288	0.0764	0.159814	0.335845	-0.223864	0.16748	0.321706	0.400989	0.180098	-0.00179098	-0.461517	-0.0968561	NA	0.368149	0.804332	NA	0.17592	0.378934	NA	0.297306	0.0649911	NA	NA	-0.245	0.234
YDR099W	-0.139	0.70698	0.581577	0.362	-0.120911	0.355459	-0.516	0.814281	0.116671	0.276	0.113	0.08	0.408886	1.21546	0.325	-0.35922	0.330083	0.119	0.454154	0.536698	0.177	0.021	-0.1243	0.0981	0.0078	0.1972	-0.0492873	0.211326	-0.0807386	0.100754	0.112796	-0.380337	0.0609289	0.25543	0.183198	-0.0038947	-0.116	0.365422	0.440969	-0.113	0.143222	0.116454	-0.095	-0.16532	0.463975	0.111	0.13	-0.008	0.119
YDR100W	0.184	-0.0151548	0.785576	0.36	1.6737	-0.850276	0.008	0.16568	0.260098	0.444	0.632	0.594	-1.07614	-0.315056	0.222	-0.703666	-0.571653	-0.065	2.00685	1.17038	0.297	0.099	-0.2596	0.0219	-0.0266	-0.0299	-0.0318265	-0.891615	-0.258085	0.0497331	-1.3328	0.650723	0.173842	-0.0533766	-0.525845	0.00546624	0.006	0.441371	0.639407	0.266	-0.243456	0.229358	0.104	0.4004	0.404631	0.225	0.249	0.698	-0.04
YDR101C	-1.111	-0.551754	-0.781828	-0.234	0.142124	-0.796544	-0.114	-1.14919	-0.303905	-0.294	-0.3	-1.557	-0.756939	0.211012	-0.815	0.16509	-0.27691	0.236	0.351501	-1.14673	-0.969	-0.943	1.1646	0.1024	0.0755	0.5544	1.85432	-1.54475	0.504224	0.143387	0.183987	-1.63854	0.0331798	-0.356852	2.76215	-0.17222	0.881	-0.220733	0.252384	-0.348	0.256143	0.591928	-0.129	-0.525335	1.05384	-0.058	-0.225	-0.449	-0.613
YDR102C	0.021	NA	-0.070688	-0.223	NA	-0.589748	-0.185	NA	0.226981	-0.083	-0.214	-0.194	NA	0.396756	0.091	NA	0.224634	0.171	NA	-0.166346	-0.288	-0.075	-0.0273	0.0424	-0.035	0.0026	0.073768	NA	0.269759	0.0407505	NA	0.307611	0.00267397	NA	0.101778	0.00266902	NA	NA	0.429689	NA	NA	0.403855	NA	NA	0.26979	NA	NA	-0.121	0.012
YDR103W	-0.084	0.51536	1.34746	-0.075	2.71703	-0.896079	0.005	0.150367	3.36198	-0.121	0.094	-0.07	-2.50016	-0.385446	0.21	-0.511021	0.843385	0.06	2.48078	-1.01548	0.048	-0.022	NA	NA	NA	NA	NA	NA	NA	NA	NA	NA	NA	NA	NA	NA	NA	0.764383	0.96423	NA	-3.26602	-0.858734	NA	4.75795	0.959321	NA	NA	NA	NA
YDR104C	0.008	-0.02306	-0.160339	-0.035	-0.359556	-0.118472	-0.106	0.43577	0.661538	0.024	0.062	0.205	0.145303	-0.0408814	-0.104	-0.304838	-0.123449	-0.041	0.446138	0.309721	-0.047	-0.126	-0.0227	0.0741	-0.0387	0.0464	-0.0542631	0.293229	-0.401994	-0.00994722	0.139824	-0.183028	-0.122353	-0.164115	0.168502	0.113367	0.077	0.542484	0.560589	0.005	0.519768	0.283805	0.262	-0.506243	0.132105	-0.308	-0.341	-0.012	-0.072
YDR105C	0.089	-1.48464	0.54748	0.148	1.01659	0.505019	0.098	0.43577	-0.480174	0.252	0.074	0.462	-2.01474	-0.00614726	0.02	-2.02559	-0.116258	0.026	3.57389	0.459961	0.17	0.124	-0.1553	-0.0361	-0.0071	0.0037	-0.132054	NA	-0.358997	-0.0436354	NA	-0.102211	0.059826	NA	-0.395702	-0.0886425	NA	0.731961	-0.278131	NA	NA	-0.270569	NA	NA	0.560585	NA	NA	0.382	0.128
YDR107C	0.048	0.709533	0.695379	0.243	0.263233	0.0659528	0.216	0.276113	0.0999918	-0.019	-0.077	-0.028	0.28188	0.818622	0.234	0.416629	0.222973	0.117	-0.509248	0.0973428	0.173	0.077	-0.1218	-0.0694	-0.0111	0.0803	-0.129	0.0321766	-0.223404	-0.0830329	0.223516	-0.316611	-0.00746748	-0.576534	0.0661126	-0.119372	NA	0.316924	0.314825	NA	0.350133	0.43323	NA	-0.233296	-0.0177955	NA	NA	0.805	-0.235
YDR108W	0	0.305907	0.361811	0.229	-0.944933	-1.08872	-0.632	0.960432	0.580618	0.249	0.357	0.338	0.466669	-0.245154	-0.154	-0.326596	-0.336165	-0.278	0.389469	0.20343	0.13	0.165	-0.0303	0.1271	0.056	-0.0283	-0.0123261	0.0583613	0.193523	-0.0323833	-0.295365	-0.0993802	-0.0466305	-0.183242	-0.00649016	-0.11521	-0.058	0.036816	0.232064	-0.031	-0.370493	-0.928904	-0.123	-0.0690021	0.834502	-0.192	0.064	0.322	-0.128
YDR109C	-0.102	-0.180859	0.619207	0.351	0.0389605	0.451844	0.114	0.13222	0.058665	0.205	0.041	0.218	0.520435	0.018681	-0.048	0.148581	-0.427577	-0.225	0.130287	0.545435	0.029	0.104	-0.0248	0.0435	0.0671	-0.0066	-0.0279603	-0.178966	-0.0536704	-0.00974196	0.0729561	0.0874554	0.0139078	0.185675	-0.325312	0.0435588	-0.031	-0.401305	0.250979	-0.076	-0.0867003	-0.22	0.179	0.262541	0.866211	-0.078	-0.071	0.016	0.058
YDR110W	0.146	0.0287692	0.160069	-0.263	-0.49466	-0.647581	-0.231	0.36206	0.911648	0.166	0.109	-0.323	-0.629384	-0.473486	-0.028	-0.190714	-0.0671173	0.351	-0.327328	0.266412	-0.181	-0.351	-0.0079	0.0005	-0.0698	0.0054	-0.0339438	0.040214	-0.146571	-0.0478511	-0.0369216	-0.365314	-0.0301147	-0.185574	0.118841	-0.0373572	-0.374	-0.396363	0.294759	-0.48	-0.218223	0.11549	0.009	-0.228037	0.170468	-0.379	-0.459	0.079	-0.055
YDR111C	0.144	-0.0388403	-0.190791	-0.046	0.246074	-0.29297	-0.094	0.103194	0.595568	0.208	0.121	0.271	-0.677379	-0.00435557	-0.386	0.00510312	-0.260952	-0.132	-0.059324	0.405405	-0.279	-0.076	-0.167	0.0401	-0.1008	0.0781	0.0149841	0.514145	-0.171712	0.0441964	0.0445276	-0.284902	0.0507876	0.0243219	0.287262	0.0136427	-0.01	0.265699	0.262438	0.066	-0.425502	0.253512	0.1	0.847504	0.305911	-0.016	0.061	0.008	-0.052
YDR112W	-0.05	0.503185	0.578068	0.243	0.261326	0.81174	0.171	0.25815	-0.302773	0.157	0.036	0.525	0.835123	0.949564	0.283	0.191998	-0.405436	0.243	0.305077	0.359762	0.211	0	-0.0902	-0.0251	0.0102	0.0225	-0.0646961	-0.191983	-0.266294	-0.0152078	-0.0746011	0.0445766	-0.0298037	0.0975001	0.010108	0.0127309	-0.07	-0.135065	0.100381	0.126	-0.258581	-0.219038	0.323	0.194418	0.408361	-0.017	NA	0.057	-0.043
YDR113C	0.201	-0.101783	0.21194	-0.025	0.22681	0.512726	-0.059	-0.263652	0.0280767	0.245	-0.09	0.203	0.412308	0.0426479	0.081	0.127458	0.205955	-0.42	-0.159932	-0.115017	0.309	0.074	NA	NA	NA	NA	NA	NA	NA	NA	NA	NA	NA	NA	NA	NA	-0.207	0.309728	0.759344	0.193	-0.228825	-0.0315089	-0.194	0.315008	0.679126	0.243	0.238	NA	NA
YDR114C	-4.356	0.893872	NA	NA	0.502019	NA	NA	-0.956548	NA	1.953	1.781	-2.663	3.11455	1.42191	0.701	2.61826	1.42835	0.169	2.15886	-0.945092	1.09	0.347	NA	NA	NA	NA	2.44327	NA	NA	NA	NA	NA	NA	NA	NA	NA	2.327	2.31692	NA	-0.554	2.19341	0.591928	0.012	0.069896	-0.133789	0.281	-0.146	NA	NA
YDR115W	-0.376	0.38291	0.741734	-0.116	0.469105	0.4982	0.069	-0.205776	-0.0360537	-0.175	-0.068	-0.756	0.892153	0.113528	0.176	-0.00569412	0.148887	0.145	0.314806	0.316105	0.102	0.002	2.9633	x	0.2893	0.2417	2.4121	NA	NA	NA	NA	NA	NA	NA	NA	NA	0.109	0.30505	0.698662	-0.151	-0.245477	-0.0678433	-0.21	0.136038	0.636729	0.092	0.13	NA	NA
YDR116C	-1.519	0.930397	1.83288	0.11	-1.56837	1.10392	-0.329	1.85081	-1.09745	0.149	-0.052	-1.692	-1.05538	0.487004	0.282	-2.28863	0.31287	-0.251	3.07639	0.63987	0.269	0.359	0.9266	0.1656	0.4532	0.0357	0.985567	0.719077	-0.436882	0.190114	-0.079047	-0.0435925	0.363981	-0.151061	0.02616	0.0964309	1.206	-0.111919	0.914515	NA	-1.12852	0.691463	NA	1.18008	0.418752	NA	NA	-1.727	0.149
YDR117C	0.185	0.752399	0.347455	-0.103	1.06722	0.133668	0.201	0.0517198	1.14582	0.462	0.167	-0.047	0.251157	0.559413	0.373	-0.189092	0.650739	0.494	NA	0.25878	0.152	0.01	0.0776	0.1304	-0.0208	0.0656	0.106239	NA	0.22669	0.0401832	NA	0.280324	0.0725963	NA	0.0867413	-0.146175	NA	NA	0.685344	NA	NA	-0.337683	NA	NA	0.795822	NA	NA	0.453	0.043
YDR118W	0.158	-0.178653	0.000865216	-0.095	-0.403739	-0.0875605	-0.141	0.239078	0.33378	0.049	0.125	0.077	0.391914	0.0433976	-0.059	-0.0212373	-0.108117	0.055	0.0457935	0.254985	-0.118	-0.079	NA	NA	NA	NA	NA	NA	NA	NA	NA	NA	NA	NA	NA	NA	-0.339	-0.0537195	-0.123621	0.06	-0.177236	-0.282019	-0.086	0.242158	0.25222	0.119	0.182	NA	NA
YDR119W	-0.029	0.462342	NA	-0.164	-0.0134646	NA	0.042	0.470776	NA	-0.04	-0.024	-0.64	0.557514	NA	0.39	-0.0447025	NA	-0.215	0.239893	NA	-0.047	0.233	-0.0639	-0.0232	0.0403	0.0387	-0.0159367	0.00448747	NA	0.0131355	0.230022	NA	-0.0287281	0.160725	-3.13267	0.151449	-0.039	0.336687	-0.278131	-0.124	0.0578927	NA	0.008	-0.0783339	NA	-0.075	0.078	-0.005	-0.076
YDR120C	-0.868	-1.39891	-2.33202	-1.054	-0.0435283	0.0317708	-0.154	0.273498	-0.990539	-0.227	0.101	-1.18	-2.50016	-3.00436	-1.355	-0.756133	-0.225328	-0.264	-0.657432	-1.71768	-0.715	-0.586	0.6334	-1.5116	0.2575	-1.3254	0.844446	-1.52399	-1.17385	-0.855729	-0.902169	-1.20113	0.138073	-0.866608	-0.56632	-1.01637	0.774	-2.11192	-1.05574	-1.591	-0.154516	1.4664	0.185	-2.07403	-2.27129	-1.685	-1.67	-0.227	-1.489
YDR121W	-0.42	-0.266217	0.204696	-0.062	-0.113991	0.00523636	-0.159	-0.471121	-0.0974542	-0.075	-0.365	-0.343	-0.376782	0.13373	-0.343	-0.64595	-0.638632	-0.248	0.642935	0.345498	-0.195	-0.314	0.4888	0.069	0.2499	-0.0209	0.862922	0.109023	-0.189673	0.289424	0.366753	-0.23999	0.284566	0.195184	0.460563	0.195047	0.361	-0.327595	-0.0798018	-0.23	-0.166135	-0.291427	-0.121	0.137835	0.098574	0.002	-0.13	0.041	-0.34
YDR122W	-0.272	0.197184	1.06735	0.042	-0.761015	-0.283102	-0.256	1.06582	0.202106	0.437	0.348	-0.176	0.493058	-0.636985	0.049	-0.425681	-1.01911	0.035	0.497543	1.29592	0.13	0.159	0.1138	-0.2056	-0.2562	0.2982	0.0059146	0.047046	-0.0103493	0.183137	-0.158826	0.66263	0.0806154	0.343959	-0.456557	-0.0352757	0.315	-0.109702	0.506141	0.047	0.18182	-0.770642	0.104	0.276692	0.759296	0.037	0.077	0.022	-0.043
YDR123C	0.256	0.0416465	0.431848	-0.078	-0.10609	0.28347	-0.081	-0.360248	-0.423224	-0.197	-0.248	0.078	0.479077	0.125744	0.125	0.205187	-0.130852	0.206	0.22825	0.0802186	-0.323	-0.319	-0.0378	0.0399	-0.0056	0.0434	-0.0155459	-0.0114917	0.33793	0.0657608	-0.48639	-0.151866	6.5877e-05	0.580412	0.369528	0.0749673	-0.211	-0.264575	0.147633	-0.025	-0.347161	-0.641271	-0.131	0.547455	1.44271	-0.082	0.022	0.176	-0.052
YDR124W	-0.068	-0.232722	0.836766	-0.147	0.152369	1.24636	0.127	-0.313729	-0.295394	-0.084	-0.339	0.18	-0.853274	0.0639118	-0.447	-0.349557	0.361516	-0.047	0.262535	0.23035	0.076	0.212	0.0021	-0.1053	0.0859	-0.0326	-0.0109497	-0.02477	-0.166071	-0.030518	0.0294146	0.300484	0.0564845	0.238383	0.0624583	0.024886	-0.1	-0.666397	-0.389162	-0.495	-0.278661	-0.0614217	-0.182	0.212561	-0.937646	0.095	0.122	-0.001	-0.075
YDR125C	0.079	0.383855	1.69795	0.157	0.201017	0.103921	-0.176	-0.158843	0.294863	-0.289	-0.006	0.65	0.379141	0.0999811	0.345	-0.197313	-0.137756	0.217	-0.143963	-0.0220544	-0.406	-0.411	0.0604	0.3811	-0.4936	0.5849	0.226339	-0.0528954	-0.559906	0.0872362	-0.32416	-0.933282	-0.416582	0.341979	-0.64724	-0.00518319	0.019	0.0538895	-0.0886527	-0.017	-0.462638	-1.33407	-0.288	-0.0289459	0.959321	NA	NA	-0.032	0.141
YDR126W	-0.454	-0.150221	NA	-0.027	-2.18504	NA	0.234	0.850807	NA	-0.112	-0.4	NA	1.18166	NA	NA	-0.703666	NA	NA	-0.0110688	NA	NA	NA	-0.4305	-0.737	-0.0126	0.082	0.349195	-0.22282	NA	NA	-1.95352	NA	NA	0.704549	NA	NA	0.746	-0.557545	NA	-0.041	-0.458669	NA	-0.406	-1.32242	NA	NA	NA	0.675	-0.453
YDR127W	0.956	NA	1.74173	-0.325	NA	1.61849	-0.247	-1.63462	-1.24946	0.021	-0.102	-0.429	1.30719	-1.12241	-0.394	1.29633	-1.96397	-2.457	NA	1.63987	NA	NA	NA	NA	NA	NA	NA	NA	NA	NA	NA	NA	NA	NA	NA	NA	-0.923	-1.44861	-0.20413	0.125	-1.0867	-1.07104	0.186	1.41454	-0.718751	NA	NA	NA	NA
YDR128W	-0.088	0.272346	0.56774	-0.016	0.0742258	-0.518378	-0.033	-0.0802456	0.37518	0.02	0.024	0.011	0.180421	-0.689496	-0.034	0.0231095	-0.541979	-0.037	-0.00807877	0.389002	-0.088	-0.059	-0.5056	-0.0393	0.1311	0.0731	-0.00540379	0.0317524	-0.139632	0.0395442	0.143345	0.624495	0.0859906	0.0765791	-0.0900959	0.0115434	0.093	0.391101	0.42956	-0.027	0.358802	-0.334387	-0.141	0.177663	1.01402	0.096	-0.154	0.597	-0.194
YDR129C	NA	NA	NA	NA	NA	NA	NA	NA	NA	NA	NA	NA	NA	NA	NA	NA	NA	NA	NA	NA	NA	NA	NA	NA	NA	NA	NA	NA	NA	NA	NA	NA	NA	NA	NA	NA	NA	NA	NA	NA	NA	NA	NA	NA	NA	NA	NA	NA	NA
YDR130C	0.055	0.0519594	0.568055	0.19	0.486078	0.730106	0.1	-0.497116	0.16219	0.138	-0.126	-0.421	-0.0243232	-0.208772	0.098	-0.160711	-0.532482	0.007	-0.141377	0.581453	0.135	-0.065	-0.094	0.0563	0.0055	0.0514	0.0011636	-0.317599	0.279289	0.0656099	0.214245	0.155694	0.10183	-0.166946	-0.120816	-0.0463975	-0.079	0.609706	0.136907	0.281	0.5994	0.213416	0.245	0.172051	-0.0406793	0.306	0.16	0.035	0.038
YDR131C	-0.1	0.449984	0.207731	0.015	0.188545	-0.738538	-0.161	0.245438	0.659275	0.376	0.408	0.611	0.337144	-0.391005	0.347	-0.0953526	-0.571653	-0.037	0.435066	0.700243	-0.076	-0.007	-0.1907	-0.1332	-0.0094	0.0205	0.061017	-0.139465	-0.115504	0.0250851	0.0343659	0.0459591	-0.0418088	0.14903	0.116197	0.0867625	-0.255	0.48543	0.176435	0.012	0.315743	-0.0754969	0.169	-0.100029	1.00757	0.101	-0.038	-0.008	-0.086
YDR132C	0.143	0.0836437	0.269946	0.053	-0.168963	0.291006	0.082	0.426309	0.119357	-0.075	0.019	-0.228	0.399113	0.275831	0.003	-0.0936121	-0.239078	-0.063	0.548803	0.491007	-0.168	0.014	-0.0702	0.1914	0.0986	-0.0843	-0.0306071	0.0991077	0.284737	-0.0449256	0.114833	0.408673	-0.00143152	-0.516764	-0.353741	0.0155395	0.075	0.0147397	-0.0618126	0.024	-0.137066	-0.305711	0.104	0.616799	0.2763	0.056	-0.102	0.252	0.002
YDR133C	0.002	0.2908	-0.0162929	-0.012	-0.133967	-0.5018	0.014	0.346502	0.718834	-0.013	0.089	0.276	0.0523771	-0.604563	-0.088	-0.309387	-0.459543	-0.28	0.0352248	0.255955	0.182	0.251	-0.2094	-0.0898	0.0035	0.1311	-0.0183415	0.275265	0.277259	0.0620443	0.337161	0.206157	0.0988636	-0.131389	-0.064398	0.0578656	0.049	0.00413644	0.31496	0.086	0.0522316	0.7861	0.229	0.377673	0.129246	0.292	0.233	0.175	-0.068
YDR134C	0.13	0.415824	0.416317	0.123	0.519093	0.312507	-0.075	0.196304	0.190791	0.176	0.348	-0.171	-0.0595914	-0.0481176	0.312	-0.14845	-0.156615	0.412	0.0904692	0.348407	0.133	0.175	0.0052	0.041	0.0295	0.0157	0.0600951	0.253993	0.00519158	0.0266816	0.0438097	9.94241e-05	0.0299517	0.0433078	-0.0415194	0.0123413	NA	-0.170428	0.123232	NA	-0.293944	0.194924	NA	0.0653946	0.112723	NA	NA	-0.066	0.02
YDR135C	-0.473	0.865857	0.799968	0.534	0.186518	0.738636	0.367	0.425043	-0.0375828	-0.013	-0.068	0.624	0.442543	0.281428	0.162	-0.242086	-0.364211	-0.103	1.86808	0.812337	0.358	-0.02	-0.0606	0.0145	0.0311	0.0126	0.0182643	0.145501	0.290466	0.0550197	-0.0932609	0.0628408	0.0577999	-0.277706	-0.182266	-0.0628331	-0.213	0.915561	0.560118	0.035	-0.154516	0.117389	-0.059	0.561555	0.383818	0.082	0.18	0.096	-0.069
YDR136C	-1.319	0.756368	0.873524	0.366	0.364516	-0.896079	-0.296	-2.37159	-0.419382	-0.354	-1.629	-2.176	2.23319	1.51502	NA	-2.02559	-1.74158	NA	2.15886	2.05491	NA	NA	1.3537	0.5265	0.0302	-0.2306	2.72668	-0.22282	-0.495776	NA	NA	-0.316611	NA	NA	2.48204	NA	2.361	0.316924	-0.693168	0.268	0.707981	-0.408072	NA	0.278483	1.32564	-0.019	-0.316	-2.467	NA
YDR137W	-4.763	NA	NA	NA	NA	NA	NA	NA	NA	NA	NA	-3.384	NA	NA	NA	NA	NA	NA	NA	NA	NA	NA	NA	NA	NA	NA	NA	NA	NA	NA	NA	NA	NA	NA	NA	NA	5.019	NA	NA	NA	NA	NA	NA	NA	NA	NA	NA	NA	NA
YDR138W	-1.423	0.100322	NA	-0.624	NA	NA	-1.96	NA	NA	NA	NA	-1.791	NA	NA	NA	NA	NA	NA	NA	NA	NA	NA	NA	NA	NA	NA	NA	NA	NA	NA	NA	NA	NA	NA	NA	NA	2.529	1.31692	NA	NA	2.51534	NA	NA	-0.421957	-0.396823	-2.47	-2.501	NA	NA
YDR139C	-0.269	0.501939	NA	0.298	-0.0658695	NA	0.017	0.155662	NA	0.204	0.206	-0.154	0.281428	NA	0.149	0.120012	NA	0.194	0.196824	NA	-0.297	-0.066	0.05	0.0344	0.1516	-0.1047	0.206879	0.306204	NA	0.128803	0.294241	NA	0.0753334	-0.220797	NA	0.0125348	0.648	0.413785	NA	0.244	0.0678768	NA	0.282	0.597044	NA	-0.101	0.078	-0.16	0.029
YDR140W	-3.65	NA	-0.974473	NA	NA	-0.896079	NA	NA	NA	NA	NA	-3.142	NA	NA	NA	NA	NA	NA	NA	NA	NA	NA	NA	NA	NA	NA	2.46804	NA	NA	NA	NA	NA	NA	NA	NA	NA	3.155	NA	NA	NA	NA	NA	NA	NA	NA	NA	NA	NA	NA
YDR141C	0.031	0.325196	1.61049	-0.009	-0.0185968	-0.0953882	0.022	0.169169	1.25618	0.178	0.044	0.007	0.0990828	-0.532714	0.04	-0.716643	-0.36767	-0.051	0.674588	0.11301	0.198	0.063	NA	NA	NA	NA	NA	NA	NA	NA	NA	NA	NA	NA	NA	NA	NA	0.343559	0.734809	NA	-0.143156	-0.125672	NA	0.460206	1.07017	NA	NA	NA	NA
YDR142C	0.389	-0.314715	0.179855	-0.086	0.540155	-1.26531	-0.414	1.41471	1.07247	0.432	0.312	0.779	-0.692809	-2.01249	-0.173	-1.32515	-1.30862	-0.071	3.2133	-0.137738	-0.217	-0.257	0.0661	0.1561	0.1399	-0.1055	0.00550206	-0.371417	1.18111	-0.0464739	-0.606836	0.093673	-0.0947389	-0.116702	-0.874999	0.197027	NA	0.7342	-0.596306	-0.258	-0.678078	-1.63548	-0.04	0.286029	2.25013	NA	NA	0.58	-0.115
YDR143C	0.284	NA	0.602316	0.34	NA	-0.19376	-0.321	NA	1.07247	0.177	0.284	0.264	NA	-1.16305	0.117	NA	-0.156615	-0.285	NA	0.536034	0.817	0.267	-0.5752	0.0109	-0.0625	0.0394	-0.438793	NA	0.205312	0.0672998	NA	-0.376911	-0.0889224	NA	-0.075534	0.0467653	NA	NA	0.315877	0.011	NA	-0.0915986	-0.014	NA	0.40678	0.245	0.015	0.459	-0.022
YDR144C	-0.089	-0.18508	-0.263979	-0.417	-1.22442	-0.794796	-0.636	1.19873	0.589758	0.442	0.074	0.004	0.259885	0.627913	0.064	0.551591	0.382904	0.226	1.36444	0.133517	-0.055	-0.412	0.2943	0.1319	0.2046	-0.1166	0.160149	0.40246	0.144436	-0.0746535	0.234681	-0.105402	-0.0441928	-0.0418464	0.00891311	0.0400225	-0.26	0.0389391	-0.00575825	-0.216	0.101289	0.244004	-0.144	0.0926161	-0.366151	-0.069	-0.156	0.058	-0.123
YDR145W	-0.43	0.328947	0.33531	-0.052	0.142124	0.0600663	-0.161	0.140314	0.210154	0.191	0.017	-0.067	0.544367	0.511031	0.003	0.188375	-0.260383	-0.136	0.903599	0.381718	-0.121	-0.167	NA	NA	NA	NA	NA	NA	NA	NA	NA	NA	NA	NA	NA	NA	0.103	0.629137	0.38676	0.021	0.156633	-0.425262	-0.17	-0.446373	0.0427089	-0.119	-0.214	NA	NA
YDR146C	0.036	0.602823	0.0792985	0.003	-0.150517	-0.392505	-0.033	0.850807	0.680153	0.167	0.045	0.28	0.346362	0.596215	0.149	-0.49457	-0.597188	-0.243	0.806067	0.820442	0.157	0.058	-0.4289	0.2136	0.0237	0.0355	-0.108935	-0.0414164	-0.00545047	0.00126112	-0.0603105	0.154019	-0.0495974	-0.225062	-0.340263	-0.0286931	0.064	0.728238	0.529224	0.229	0.0364383	-0.408072	0.209	0.695432	0.539983	0.061	0.242	-0.109	0.177
YDR147W	0.1	2.10032	0.143922	-0.116	4.71703	-0.574151	-0.219	0.542685	0.171894	0.173	-0.226	-0.031	-1.20738	-1.17959	-0.402	-1.21824	-0.789071	-0.56	3.46698	0.229332	-0.021	-0.135	-0.0968	0.0885	0.1069	-0.2032	0.10627	-1.14882	-0.402062	0.0403885	-4.32697	-0.316611	-0.00168696	2.09687	0.301009	0.120707	0.381	1.52337	0.0579187	0.068	-0.259105	0.63847	-0.187	1.20663	0.986963	0.009	0.22	0.437	-0.083
YDR148C	NA	0.0863156	0.209239	NA	0.247918	0.103921	NA	-0.0544147	-0.0279133	NA	NA	-0.386	0.381192	-0.211221	NA	0.433071	-0.467817	NA	-0.0858774	0.621948	NA	NA	-0.4549	-0.1329	0.0416	-0.0333	-0.180863	-0.0887595	0.300691	-0.0442828	0.235296	0.358294	0.101814	-0.314039	0.132677	-0.0705791	NA	0.450675	-0.0478329	NA	0.168461	-0.464656	NA	0.194805	0.745917	NA	NA	0.08	-0.204
YDR149C	-0.166	-0.394442	-1.5079	-0.264	-0.937604	-0.337589	-0.15	-0.0617301	-0.267379	-0.098	-0.293	-0.307	-1.09491	-0.710985	-0.8	-0.913119	-0.756077	-0.471	-1.10418	-0.989487	-0.827	-0.243	-0.6851	-0.4628	-0.7415	0.1623	-0.218536	-0.22282	0.281831	-0.538581	-0.78954	-0.48011	-0.590298	-1.36257	0.58542	-0.109351	NA	-0.14874	0.170854	NA	-0.964134	-0.235605	NA	0.658963	-0.998134	NA	NA	0.272	-0.433
YDR150W	-0.059	-0.668603	-0.113078	-0.432	-0.0670653	-0.486559	-0.221	-0.369792	-0.0646643	-0.154	-0.413	-0.045	-0.803233	-0.856076	-0.402	-0.582359	-0.217369	-0.264	0.15575	-0.314326	-0.206	-0.112	0.2836	-0.109	0.4063	-0.5192	-0.318936	-0.890245	-1.49578	-0.473737	-0.927044	-0.0435925	-0.319638	0.0830603	-0.935366	-0.288934	0.045	-0.515966	-0.24688	-0.153	-0.662202	-0.356357	-0.032	0.438391	0.151092	-0.16	-0.137	0.414	-0.753
YDR151C	0.121	NA	0.262566	-0.118	NA	-1.00299	0.029	NA	1.52403	-0.199	-0.352	-0.085	NA	-1.85111	-0.373	NA	0.394795	-0.067	NA	-1.35448	-0.229	-0.144	-0.3556	-0.2707	-0.1463	0.0442	-0.287191	-0.391797	1.39731	-0.137933	0.00930884	2.13656	0.00338032	-0.260176	-1.77848	-0.0809685	0.137	-0.437964	0.121477	0.076	-0.000764904	-0.677259	0.155	-0.0519347	-0.331728	-0.144	-0.035	0.359	0.006
YDR152W	-0.047	NA	0.597779	0.134	NA	0.177921	0.109	NA	-0.161994	-0.232	0.047	-0.101	NA	-0.0886805	0.126	NA	-0.0148873	0.128	NA	-0.163273	-0.005	-0.031	-0.0114	-0.0322	-0.0028	0.1163	0.00179756	0.199203	-0.485434	-0.0101625	-0.210959	-0.187625	-0.0524846	0.210656	-0.189536	0.0589557	-0.07	-0.214797	0.213723	-0.085	-0.452484	0.337882	-0.018	0.385398	0.20063	0.147	0.167	0.046	-0.06
YDR153C	0.184	0.415824	0.0255273	-0.418	-0.340101	NA	-0.372	0.462881	NA	0.093	0.243	-0.202	0.08531	-1.22195	-0.142	0.0455263	0.521456	-0.771	-0.103448	-1.94509	-0.007	0.053	-0.0636	0.0372	-0.037	0.0798	0.0293717	0.0275401	3.50422	0.119576	-0.0253784	3.59028	0.119259	-0.1947	NA	NA	-0.25	0.132865	0.22437	-0.083	0.000188358	-1.40807	-0.023	-0.239832	-0.396823	-0.01	-0.139	1.157	0.122
YDR154C	-0.147	0.665107	NA	0.125	0.118131	NA	-0.103	0.314054	NA	0.19	0.122	0.063	0.656139	0.0999811	0.149	0.104714	NA	-0.002	0.314134	NA	0.049	0.075	-0.2149	-0.099	-0.0078	0.0142	-0.0234997	-0.0528954	NA	0.147767	-0.253076	NA	0.163812	-0.381181	NA	-0.0550189	0.02	0.214354	NA	-0.115	-0.309093	NA	-0.109	0.0787741	-0.133789	-0.128	-0.052	-0.166	0.055
YDR155C	-0.398	0.607618	0.438174	0.102	0.195563	NA	-0.309	0.201304	NA	0.313	0.522	-0.496	-0.0940143	NA	0.195	-0.050831	NA	0.009	0.130287	NA	0.172	0.197	-0.2563	0.2364	0.4086	-0.6822	-0.523805	0.118216	NA	0.109357	0.40638	NA	0.00535437	-0.244825	NA	0.242847	0.299	0.153788	NA	0.397	-0.504765	NA	0.087	0.542649	NA	0.068	-0.225	0.286	0.028
YDR156W	-0.237	0.0790918	-0.320469	-0.241	-0.000754596	-0.202182	0.041	-0.884221	-1.04592	-0.824	-0.751	-0.843	0.0288898	-0.625397	-0.147	0.0976504	0.183809	0.083	-0.762632	-0.700554	-0.554	-0.235	0.4553	-0.0697	-0.0331	-0.2144	0.587022	0.206864	0.109945	-0.0652613	-0.108794	0.24729	-0.0623393	0.0621007	-0.657888	-0.458205	0.336	-0.836756	-0.340866	-0.131	-0.320448	0.0597067	0.033	-0.438198	-0.870754	-0.387	-0.501	-0.035	-0.18
YDR157W	0.322	-0.0123168	NA	-0.176	0.0913235	NA	-0.108	-0.253443	-0.301951	-0.216	-0.037	0.347	0.339091	NA	-0.065	0.193024	NA	-0.069	-0.0953851	0.00779495	-0.241	-0.062	-0.2997	0.1489	0.1715	-0.0433	-0.0848154	-0.394506	-0.146627	0.0029593	-0.00363964	-0.036503	0.100093	-0.161596	-0.009053	-0.0466326	-0.07	-0.187549	-0.24727	-0.04	-0.368096	-0.0939636	0.065	0.196863	NA	0.069	0.261	0.556	-0.257
YDR158W	0.116	0.652863	NA	-0.205	2.94259	NA	-0.297	-0.715296	NA	0.088	0.027	-0.066	0.236802	NA	-0.082	-0.288628	NA	-0.094	0.351501	3.22483	-0.023	0.044	NA	NA	NA	NA	NA	NA	NA	NA	NA	NA	NA	NA	NA	NA	-0.048	-0.125594	0.809332	0.435	-0.176961	0.761853	0.343	0.157129	NA	-0.177	0.085	NA	NA
YDR159W	-0.509	0.783849	NA	0.037	0.415142	NA	-0.235	-0.306734	NA	0.078	0.14	-0.648	0.529583	NA	0.153	-0.395543	NA	-0.435	0.397016	NA	0.176	0.051	NA	NA	NA	NA	NA	NA	NA	NA	NA	NA	NA	NA	NA	NA	0.86	-0.585779	NA	-0.003	-1.23286	NA	-0.226	0.147898	NA	-0.262	0.023	NA	NA
YDR160W	-0.259	-0.467362	0.602028	-0.064	-0.314053	-0.205407	0.054	0.478838	0.261627	-0.281	-0.173	-0.075	-0.0217576	-0.627939	0.004	-0.12338	-1.24068	-0.123	-0.233461	0.95021	-0.21	0.036	NA	NA	NA	NA	NA	NA	NA	NA	NA	NA	NA	NA	NA	NA	-0.27	0.146999	0.140583	0.091	-0.294693	-0.43782	0.011	0.528002	1.31467	0.099	-0.049	NA	NA
YDR161W	NA	NA	NA	NA	NA	NA	NA	NA	NA	NA	NA	NA	-1.69281	NA	NA	NA	NA	NA	NA	NA	NA	NA	NA	NA	NA	NA	1.66398	NA	NA	NA	NA	NA	NA	NA	NA	NA	NA	0.316924	1.72187	NA	-0.806592	NA	NA	-0.100029	NA	NA	NA	NA	NA
YDR162C	-0.968	-1.22161	0.556042	-0.937	-0.189858	0.103921	-0.48	-1.5277	-2.26738	-0.473	-0.872	-1.287	1.66976	0.97445	NA	0.189419	-0.218016	NA	-1.12655	-0.076337	NA	NA	0.9453	0.2274	0.2108	0.0853	1.03089	1.58453	0.0347386	-0.496078	1.92095	-0.316611	-0.82157	-3.71049	-0.687882	-0.422109	0.991	-0.513151	-1.08549	-0.75	-1.22163	-0.276828	-0.643	0.899971	-0.569888	NA	NA	-0.798	-0.463
YDR163W	0.785	0.669688	0.725967	0.465	0.232321	0.0796731	0.04	-0.0337157	0.258307	0.191	0.15	NA	0.0986043	0.4705	0.317	0.0221594	-0.334533	0.232	0.235092	0.41948	0.133	0.135	-0.455	-0.1251	0.0693	0.0674	-0.239009	-0.405684	-0.0765508	0.108915	-0.42697	0.0120118	0.0147478	-0.16992	-0.0467768	0.0702736	NA	-0.00500422	0.406368	NA	-0.496252	0.00374138	NA	1.09552	0.685962	NA	NA	0.576	0.117
YDR164C	0.322	-0.342036	0.0161894	-0.206	0.304395	-0.339314	0.116	-0.260838	-0.842881	-0.085	-0.288	-0.123	0.905329	-0.158087	0.281	0.0980057	-1.15662	0.39	1.11256	1.11579	-0.275	0.082	NA	NA	NA	NA	NA	NA	NA	NA	NA	NA	NA	NA	NA	NA	-0.371	0.241962	-0.483715	0.377	-0.311631	-1.19862	0.22	0.323622	1.27881	-0.043	-0.168	NA	NA
YDR165W	0.233	0.232517	0.129239	-0.022	1.03289	0.0303916	-0.033	-0.0250135	-0.0510613	0.012	-0.04	0.422	0.441284	0.0357409	-0.02	-0.904363	-0.215811	-0.124	-5.4922	0.0448011	-0.072	0.021	-0.4004	0.0648	-0.0661	-0.0168	0.0540363	NA	0.139227	0.0378173	NA	-0.20244	0.0787903	NA	-0.456557	0.111579	NA	NA	0.372693	NA	0.193408	0.123856	NA	0.899971	0.05089	NA	NA	0.704	-0.148
YDR166C	0.031	0.139851	0.836766	0.068	-0.371973	0.484525	-0.084	0.593009	-0.0974542	-0.056	-0.135	0.271	-0.322441	-0.107824	-0.108	-0.0499903	-0.732808	0.086	0.276912	0.63987	-0.179	-0.077	NA	NA	NA	NA	NA	NA	NA	NA	NA	NA	NA	NA	NA	NA	-0.216	-0.0361859	0.193938	-0.028	-0.787733	-0.524325	-0.299	0.752126	0.660536	-0.019	0.079	NA	NA
YDR167W	-0.115	-0.0151548	0.465059	0.047	-0.0750378	-0.155167	0.054	0.443632	0.479603	0.092	0.025	-0.143	0.392438	0.689605	0.05	0.698772	0.306631	-0.107	-0.352106	-0.0287504	-0.065	-0.095	NA	NA	NA	NA	NA	NA	NA	NA	NA	NA	NA	NA	NA	NA	0.14	0.413948	0.297554	0.188	-0.36668	0.0310394	0.027	0.521459	0.0929821	0.029	0.181	NA	NA
YDR168W	0.033	2.83729	0.169917	-0.085	4.26452	-0.488655	0.011	0.460861	0.448828	0.033	-0.084	-0.206	-1.27777	-0.0950349	0.017	-1.61056	0.676565	0.173	2.15886	-0.326399	-0.028	-0.169	NA	NA	NA	NA	NA	NA	NA	NA	NA	NA	NA	NA	NA	NA	NA	0.493802	0.6193	NA	-0.629715	-0.0581298	NA	1.24393	0.877266	NA	NA	NA	NA
YDR169C	-0.028	NA	0.315034	-0.095	NA	1.42338	0.02	NA	-0.0393513	-0.062	-0.031	0.105	NA	0.874421	-0.008	NA	0.51432	-0.035	NA	0.407507	-0.059	-0.001	-0.0127	0.0238	0.0447	0.0139	0.0712716	0.0593814	-0.139901	0.00327966	0.546887	-0.245404	0.0768612	-0.133241	-0.0918692	-0.0792679	-0.183	0.221241	0.269357	-0.14	-0.124668	-0.154316	-0.063	0.138758	-0.345021	-0.049	-0.008	-0.031	-0.003
YDR169C-A	NA	NA	NA	NA	NA	NA	NA	NA	NA	NA	NA	NA	NA	NA	NA	NA	NA	NA	NA	NA	NA	NA	NA	NA	NA	NA	NA	NA	NA	NA	NA	NA	NA	NA	NA	NA	NA	NA	NA	NA	NA	NA	NA	NA	NA	NA	NA	NA	NA
YDR170C	0.021	0.0389219	-0.0479349	0.001	0.0389605	-0.0583508	0.097	0.150367	0.182654	-0.136	-0.153	0.266	0.459194	0.323703	-0.038	0.356707	0.129503	0.122	-3.03492	-0.0316014	-0.159	-0.232	NA	NA	NA	NA	NA	NA	NA	NA	NA	NA	NA	NA	NA	NA	NA	-0.0981136	0.54784	NA	-1.22163	0.15169	NA	2.12236	0.470115	NA	NA	NA	NA
YDR171W	-0.057	0.44571	NA	0.074	0.124774	NA	-0.093	0.208493	0.237894	-0.082	-0.001	0.222	0.0514614	NA	-0.041	-0.0356986	NA	-0.251	0.220513	0.728097	0.031	0.142	-0.0043	0.0798	0.201	-0.0873	-0.0840117	0.180535	0.096922	-0.00666352	0.0822339	-0.0516388	0.0362091	0.0968661	-0.0209189	0.0474614	-0.145	0.395138	0.30304	-0.002	-0.109557	0.0461866	-0.19	-0.00877995	NA	-0.011	-0.038	0.139	-0.183
YDR172W	-0.263	-0.517807	0.166703	-0.069	0.229586	-0.467621	-0.187	-0.573691	0.240415	-0.081	-0.079	-0.36	-0.172419	-0.459977	-0.045	0.236833	0.151119	0.36	0.66225	-0.357416	-0.422	-0.367	NA	NA	NA	NA	NA	NA	NA	NA	NA	NA	NA	NA	NA	NA	-0.2	0.228568	0.525472	0.104	0.193408	0.545278	0.063	0.201761	-0.239142	0.099	-0.013	NA	NA
YDR173C	-1.418	NA	NA	NA	NA	NA	NA	NA	NA	NA	NA	-1.464	NA	NA	NA	NA	NA	NA	NA	NA	NA	NA	0.6009	-0.2876	-0.4894	x	2.11581	NA	NA	NA	NA	NA	NA	NA	NA	NA	1.798	NA	NA	NA	NA	NA	NA	NA	NA	NA	NA	-2.067	NA
YDR174W	-1.793	NA	1.02553	NA	NA	NA	NA	NA	NA	NA	NA	-1.885	NA	NA	NA	NA	-1.47854	NA	NA	NA	NA	NA	NA	NA	NA	NA	NA	NA	NA	NA	NA	NA	NA	NA	NA	NA	2.016	NA	NA	NA	NA	NA	NA	NA	NA	NA	NA	NA	NA
YDR175C	NA	NA	NA	NA	NA	NA	NA	NA	NA	NA	NA	NA	NA	NA	NA	NA	NA	NA	NA	NA	NA	NA	NA	NA	NA	NA	2.55698	NA	NA	0.258894	NA	NA	-0.0366634	NA	0.674688	0.310606	NA	NA	NA	NA	NA	NA	NA	NA	NA	NA	NA	-1.998	0.106
YDR176W	-2.306	NA	1.61049	NA	NA	NA	NA	0.850807	NA	-1.599	-1.578	-2.178	1.30719	NA	NA	1.8813	NA	NA	NA	0.0549075	NA	NA	NA	NA	NA	NA	NA	NA	2.08919	NA	NA	2.00532	NA	NA	NA	NA	NA	NA	-1.27813	NA	NA	NA	NA	NA	NA	NA	NA	-0.462	NA
YDR177W	-0.005	0.143391	NA	-0.074	0.142124	NA	0.023	0.669567	0.455938	0.051	-0.025	0.214	0.434103	NA	-0.098	0.482748	NA	0.084	-0.197482	-0.60891	-0.091	-0.044	NA	NA	NA	NA	NA	NA	NA	NA	NA	NA	NA	NA	NA	NA	-0.295	0.204814	0.250248	-0.058	-0.0886277	-0.380591	-0.097	0.247894	NA	0.281	0.177	NA	NA
YDR178W	-0.14	NA	0.293269	-0.006	NA	-0.489553	0.025	NA	0.101579	-0.077	-0.145	-0.07	NA	-0.487372	-0.058	NA	-0.743968	0.018	NA	-0.292363	-0.4	-0.073	0.0067	0.0682	0.1903	-0.1433	0.0686197	-0.150671	-0.00151191	-0.0154146	-0.0667687	0.252755	-0.00186004	0.283385	0.0091067	0.000992108	0.199	0.245371	0.0811192	0.054	-0.216468	-0.170129	0.028	0.29425	1.17287	-0.017	-0.004	0.153	-0.215
YDR179C	0.223	NA	0.356733	-0.478	NA	0.0497285	-0.187	-1.14919	-0.0300263	0.111	0.054	0.348	NA	0.168461	0.16	NA	-0.156615	0.039	NA	-0.0222603	-0.176	0.075	0.0247	0.1456	0.1563	-0.0705	0.0420575	NA	0.398614	0.00417473	NA	-0.171413	-0.0257474	NA	0.468827	0.161122	NA	NA	0.100381	NA	NA	-0.0401687	NA	NA	-0.0410121	NA	NA	0.075	-0.035
YDR179W-A	-0.077	-1.0696	-0.0413923	-0.103	1.43163	0.062461	-0.171	0.658162	-0.243395	-0.056	-0.15	-0.632	-0.692809	0.0405482	-0.48	-0.703666	0.254373	-0.635	1.95241	0.0573384	-0.224	-0.078	-0.0725	-0.1697	-0.0377	0.0846	-0.193451	-2.22282	-0.340801	-0.105824	NA	-0.128621	-0.0704279	NA	0.134713	-0.00950503	-0.075	0.316924	0.195385	-0.095	-0.22163	0.394828	0.154	2.40247	-0.172987	-0.186	-0.052	-0.044	0.106
YDR180W	0.059	0.0184707	0.073093	-0.14	-0.171611	-0.0223431	0.138	0.320949	0.129956	-0.049	-0.206	0.138	0.379041	0.698937	-0.025	-0.0332881	-0.0430865	-0.178	-0.0188045	0.304886	-0.08	-0.016	NA	NA	NA	NA	NA	NA	NA	NA	NA	NA	NA	NA	NA	NA	-0.206	0.524582	0.526613	0.355	0.0272505	0.0160675	0.031	0.242077	0.400386	0.092	0.354	NA	NA
YDR181C	0.09	0.0859972	NA	-0.011	-0.228103	NA	-0.02	0.43488	0.585638	-0.007	0.055	-0.339	0.399022	NA	0.095	0.135213	NA	0.02	0.332319	0.798809	-0.028	0.052	-0.3774	0.0734	-0.1368	0.2147	-0.148409	0.175729	0.629755	0.327439	0.034411	0.42783	0.0562988	0.031318	-0.249077	0.0306194	-0.13	0.227657	0.387155	0.143	0.00139658	0.187038	0.075	0.377043	NA	0.02	-0.043	0.311	0.222
YDR182W	0.261	-0.48464	0.322245	-0.382	3.18652	-0.376969	-0.216	0.00281018	0.176111	0.167	-0.205	0.432	0.307191	-0.826702	-0.348	0.296334	-0.573934	-0.695	1.44836	0.305716	-0.422	-0.16	NA	NA	NA	NA	NA	NA	NA	NA	NA	NA	NA	NA	NA	NA	-0.744	-0.00500422	0.392022	0.118	-0.543558	-0.296651	-0.247	2.40247	0.978686	0.219	NA	NA	NA
YDR182W-A	NA	NA	NA	NA	NA	NA	NA	NA	NA	NA	NA	NA	NA	NA	NA	NA	NA	NA	NA	NA	NA	NA	NA	NA	NA	NA	NA	NA	NA	NA	NA	NA	NA	NA	NA	NA	NA	NA	NA	NA	NA	NA	NA	NA	NA	NA	NA	NA	NA
YDR183W	-0.029	0.252326	0.287812	0.074	-0.252868	-1.10357	-0.178	0.36538	0.141157	-0.102	0.027	-0.341	0.565925	-0.803417	0.069	0.355228	-1.04514	-0.077	-0.163072	0.0622871	-0.056	-0.105	-0.4638	-0.131	-0.0051	0.0067	-0.368419	0.37303	-0.43304	0.0178333	0.161961	-0.108024	0.11729	0.1665	-0.0145248	-0.0245389	-0.151	-0.111919	0.133184	-0.033	0.0299089	0.657351	0.386	-0.158923	0.826584	-0.341	-0.185	0.293	0.107
YDR184C	-0.126	0.668439	0.56572	0.106	0.0308769	0.305554	0.023	-0.0968524	-0.3858	-0.211	-0.17	0.014	0.808956	0.29929	0.012	0.135134	-0.063506	-0.029	-0.0536293	-0.238501	-0.174	-0.139	0.2591	0.3016	0.0415	0.1909	0.328127	-0.189397	0.0768027	0.252173	-0.246157	-1.14258	-0.267217	0.0932458	1.55511	0.348598	0.009	0.0578367	0.14205	-0.068	-0.268496	-0.492961	-0.188	0.48104	0.752554	0.158	0.11	0.489	-0.076
YDR185C	0.083	0.143391	0.256853	-0.149	0.229586	0.0491282	-0.135	0.328129	0.33378	0.051	0.07	0.049	0.199131	-0.307825	0.09	-0.267955	-0.462323	0.032	0.376213	0.827278	0.232	0.124	0.0118	0.0203	-0.0067	-0.0162	0.070818	0.111599	-0.0708908	0.0805825	0.0412472	0.436079	0.0906265	0.17617	0.199779	0.113731	NA	0.399635	0.691812	NA	0.0273977	0.49981	NA	0.182147	-0.0946889	NA	NA	0.706	0.082
YDR186C	0.27	0.110837	0.0784762	-0.167	0.117033	-0.253842	-0.037	0.0402849	0.461356	0.051	-0.023	0.243	-0.174961	-0.939013	-0.27	-0.167613	-0.10931	-0.046	-0.710096	0.592564	0.058	0.031	-0.8553	-0.2806	-0.289	0.198	-0.863421	0.0163672	-0.858346	0.02031	-0.761857	-0.450912	-0.172192	0.416623	0.224026	-0.00255327	-0.492	-0.412624	-0.247757	-0.175	-0.651618	-0.514201	-0.145	0.393011	0.207828	0.108	-0.035	1.318	-0.189
YDR187C	-0.24	0.114822	0.071331	-0.608	0.526787	0.793581	0.158	-0.211929	-1.09745	-0.475	-0.726	-0.116	-0.83965	0.0259805	-0.587	0.531963	0.769384	0.171	-0.75795	-0.4651	-0.415	-0.304	NA	NA	NA	NA	NA	NA	NA	NA	NA	NA	NA	NA	NA	NA	-0.083	-0.268039	0.467297	-0.351	0.265557	0.31182	-0.028	-0.503385	-1.69322	-0.794	-0.405	NA	NA
YDR188W	0.314	NA	-0.662529	-0.344	NA	0.103921	-0.119	NA	-0.0974542	0.129	-0.284	0.057	NA	-0.779725	-1.004	NA	0.226713	0.044	NA	-0.019093	0.001	-0.155	NA	NA	NA	NA	NA	NA	NA	NA	NA	NA	NA	NA	NA	NA	NA	NA	0.363416	NA	NA	0.374336	NA	NA	-0.43077	NA	NA	NA	NA
YDR189W	0.189	NA	0.011172	-0.207	NA	-0.325472	-0.257	NA	0.428615	0.119	-0.1	0.223	NA	0.340115	-0.14	NA	-0.36394	-0.247	NA	-0.44105	0.089	0.031	x	0.6889	0.985	x	NA	NA	NA	NA	NA	NA	NA	NA	NA	NA	NA	0.41961	-0.153504	0.102	-0.854687	0.0988878	NA	0.745248	0.0521617	NA	NA	NA	NA
YDR190C	-0.069	-0.451473	0.0828604	-0.031	0.17529	-0.896079	-0.064	0.0472043	1.11936	-0.135	-0.056	0.066	0.678285	-0.13771	-0.037	0.0675157	0.240044	0.056	0.0333253	-0.495785	-0.126	-0.122	NA	NA	NA	NA	NA	NA	NA	NA	NA	NA	NA	NA	NA	NA	-0.105	0.815043	-0.103044	0.003	0.0853479	0.0300489	-0.091	0.136038	0.380784	0.06	-0.13	NA	NA
YDR191W	0.089	0.588677	0.0439999	-0.013	0.128383	-0.238604	-0.221	0.246736	-0.102177	-0.168	-0.068	-0.036	0.334477	0.170754	-0.026	0.20758	-0.0147224	-0.032	-0.117421	0.0179133	-0.024	0.046	-0.0968	0.0758	0.0497	-0.1177	-0.0331027	0.0781524	-0.196932	0.036244	0.11924	-0.238608	0.0433964	-0.234667	0.00310951	0.0663618	-0.086	0.205586	0.396842	-0.068	-0.117086	0.308942	-0.176	0.221899	-0.0819941	0.116	-0.411	0.305	-0.286
YDR192C	0.005	0.263708	0.41255	0.051	0.113269	-0.165469	-0.062	0.0731995	0.438928	0	-0.008	0.059	0.214642	0.344833	-0.024	-0.0361372	-0.00628115	-0.028	0.37367	0.403636	0.019	-0.027	0.0864	0.0784	0.0545	-0.0648	0.0623747	0.315516	0.00672424	0.0687518	-0.168423	0.13405	-0.00223567	0.0286446	0.170965	0.0711113	0.025	-0.0717046	0.263139	0.075	-0.348742	0.0333865	0.009	0.315008	0.32301	0.016	0.063	0.194	0.004
YDR193W	-0.157	0.171227	0.154678	0.05	0.0464347	0.0492237	-0.044	0.0617947	0.078758	-0.025	-0.213	-0.285	0.0619102	0.161382	-0.018	0.143153	-0.0936128	0.131	0.0131367	0.0298727	-0.173	-0.071	-0.2627	-0.079	-0.0213	0.0177	-0.111063	0.492811	0.244465	0.187697	0.197163	0.268352	0.275049	0.216661	0.0649218	0.116578	-0.206	0.502724	0.255485	-0.082	0.0863368	0.201068	0.034	0.346267	0.2297	-0.04	-0.16	0.379	-0.029
YDR194C	NA	NA	NA	NA	NA	NA	NA	NA	NA	NA	NA	NA	NA	NA	NA	NA	NA	NA	NA	NA	NA	NA	NA	NA	NA	NA	3.92436	-0.22282	NA	NA	-1.07905	0.683389	NA	1.87447	-2.32531	NA	NA	NA	NA	NA	NA	NA	NA	NA	NA	NA	NA	NA	NA
YDR194W-A	NA	NA	NA	NA	NA	NA	NA	NA	NA	NA	NA	NA	NA	NA	NA	NA	NA	NA	NA	NA	NA	NA	NA	NA	NA	NA	NA	NA	NA	NA	NA	NA	NA	NA	NA	NA	NA	NA	NA	NA	NA	NA	NA	NA	NA	NA	NA	NA	NA
YDR195W	-0.946	0.51536	0.510954	NA	0.753558	-0.218007	NA	0.113841	-2.09745	NA	NA	-1.442	0.0592634	-1.03752	NA	-0.951593	-2.61605	NA	-0.104178	0.63987	NA	NA	NA	NA	NA	NA	NA	NA	NA	NA	NA	NA	NA	NA	NA	NA	NA	-2.68308	NA	NA	-0.22163	-2.40807	NA	NA	1.18814	NA	NA	NA	NA
YDR196C	0.033	-0.13258	-0.189979	-0.063	-0.25371	-0.290556	-0.076	0.426999	0.508526	0.114	-0.115	-0.268	0.241024	-0.0608729	0.012	0.0352886	0.0808248	0.094	0.146884	0.077189	-0.186	-0.077	NA	NA	NA	NA	NA	NA	NA	NA	NA	NA	NA	NA	NA	NA	-0.196	0.183525	0.231064	0.022	-0.223001	-0.225528	-0.128	0.291505	0.415254	0.144	0.07	NA	NA
YDR197W	0.291	0.377856	NA	-0.695	0.644624	NA	0.2	0.0852723	0.0400493	-0.936	-0.291	-0.776	-0.429775	NA	-0.293	-0.325154	NA	-0.135	0.780345	0.980907	-0.259	-0.218	0.4508	0.3322	0.1881	-0.0601	0.131378	0.245566	-3.0401	0.0685345	0.157393	0.703853	0.074353	0.053071	-0.227132	-0.047363	0.525	1.67949	1.0438	0.193	1.29294	1.09443	0.104	0.516642	NA	0.953	0.385	-0.924	0.414
[truncated: 4,984 more rows]
[truncated: 44 more columns]

## Sheet: DaMP COMPILATION
YORF	DTT1 Sample1 vs Sample0 Array	DTT1 Sample2 vs Sample1 UP	DTT1 Sample2 vs Sample1 DN	DTT1 Sample2 vs Sample1 Array	DTT1 Sample3 vs Sample1 UP	DTT1 Sample3 vs Sample1 DN	DTT1 Sample3 vs Sample1 Array	DTT1 Sample4 vs Sample3 UP	DTT1 Sample4 vs Sample3 DN	DTT1 Sample4A vs Sample3 Array	DTT1 Sample4B vs Sample3 Array	DTT2 Sample1 vs Sample0 Array	DTT2 Sample2 vs Sample1 UP	DTT2 Sample2 vs Sample1 DN	DTT2 Sample2 vs Sample1 Array	DTT2 Sample3 vs Sample1 UP	DTT2 Sample3 vs Sample1 DN	DTT2 Sample3 vs Sample1 Array	DTT2 Sample4 vs Sample3 UP	DTT2 Sample4 vs Sample3 DN	DTT2 Sample4A vs Sample3 Array	DTT2 Sample4B vs Sample3 Array	NaCl2 Sample2 vs Sample1 UP	NaCl2 Sample2 vs Sample1 DN	NaCl2 Sample3 vs Sample1 UP	NaCl2 Sample3 vs Sample1 DN	NaCl2 Sample4 vs Sample3 UP	NaCl2 Sample4 vs Sample3 DN	NaCl3 Sample1 vs Sample0 Array	NaCl3 Sample2 vs Sample1 UP	NaCl3 Sample2 vs Sample1 DN	NaCl3 Sample2 vs Sample1 Array	NaCl3 Sample3 vs Sample1 UP	NaCl3 Sample3 vs Sample1 DN	NaCl3 Sample3 vs Sample1 Array	NaCl3 Sample4 vs Sample3 UP	NaCl3 Sample4 vs Sample3 DN	HS2 Sample2 vs Sample1 UP	HS2 Sample2 vs Sample1 DN	HS2 Sample3 vs Sample1 UP	HS2 Sample3 vs Sample1 DN	HS2 Sample4 vs Sample3 UP	HS2 Sample4 vs Sample3 DN	HS3 Sample1 vs Sample0 Array	HS3 Sample4A vs Sample3 Array	HS3 Sample4B vs Sample3 Array	HS3 Sample2 vs Sample1 UP	HS3 Sample2 vs Sample1 DN	HS3 Sample2 vs Sample1 Array
[truncated: 1,140 more rows]
[truncated: 27 more columns]
