# Supplementary material for: Multiple Means to the Same End: The Genetic Basis of Acquired Stress Resistance in Yeast
Source: PLoS Genet. 2011 Nov 10;7(11):e1002353. doi: 10.1371/journal.pgen.1002353 (PMC3213159; doi:10.1371/journal.pgen.1002353)
Supplement: Table S6 — Primer sequences used for barcode sequencing. U1,U2 and D1,D2 sequences correspond to common sequences flanking the unique “up” tag 5′ (U) or “down” tag 3′ (D) of each gene knock-out cassette in the yeast YKO libraries. Multiplexing primers used for barcode sequencing (including the U and D sequences) are shown. (XLS) [file pgen.1002353.s010.xls]

## Sheet: Sheet1
U1,U2 and D1,D2 sequences correspond to common sequences flanking the "up" and "down" barcode sequences in the yeast YKO libraries.
Multiplexing primers used for barcode sequencing are shown below
	U1	CAAGCAGAAGACGGCATACGAGCTCTTCCGATCTGATGTCCACGAGGTCTCT
	U2	CAAGCAGAAGACGGCATACGAGCTCTTCCGATCTGTCGACCTGCAGCGTACG
	D1	CAAGCAGAAGACGGCATACGAGCTCTTCCGATCTCGGTGTCGGTCTCGTAG
	D2	CAAGCAGAAGACGGCATACGAGCTCTTCCGATCTCGAGCTCGAATTCATCGAT
	U1X01	ATTGATACGGCGACCACCGAGATCTACACTCTTTCCCTACACGACGCTCTTCCGATCTATCACGGATGTCCACGAGGTCTCT
	U1X02	ATTGATACGGCGACCACCGAGATCTACACTCTTTCCCTACACGACGCTCTTCCGATCTCGATGTGATGTCCACGAGGTCTCT
	U1X03	ATTGATACGGCGACCACCGAGATCTACACTCTTTCCCTACACGACGCTCTTCCGATCTTTAGGCGATGTCCACGAGGTCTCT
	U1X04	ATTGATACGGCGACCACCGAGATCTACACTCTTTCCCTACACGACGCTCTTCCGATCTTGACCAGATGTCCACGAGGTCTCT
	U1X05	ATTGATACGGCGACCACCGAGATCTACACTCTTTCCCTACACGACGCTCTTCCGATCTACAGTGGATGTCCACGAGGTCTCT
	U1X06	ATTGATACGGCGACCACCGAGATCTACACTCTTTCCCTACACGACGCTCTTCCGATCTGCCAATGATGTCCACGAGGTCTCT
	U2X07	ATTGATACGGCGACCACCGAGATCTACACTCTTTCCCTACACGACGCTCTTCCGATCTCAGATCGTCGACCTGCAGCGTACG
	U2X08	ATTGATACGGCGACCACCGAGATCTACACTCTTTCCCTACACGACGCTCTTCCGATCTACTTGAGTCGACCTGCAGCGTACG
	U2X09	ATTGATACGGCGACCACCGAGATCTACACTCTTTCCCTACACGACGCTCTTCCGATCTGATCAGGTCGACCTGCAGCGTACG
	U2X10	ATTGATACGGCGACCACCGAGATCTACACTCTTTCCCTACACGACGCTCTTCCGATCTTAGCTTGTCGACCTGCAGCGTACG
	U2X11	ATTGATACGGCGACCACCGAGATCTACACTCTTTCCCTACACGACGCTCTTCCGATCTGGCTACGTCGACCTGCAGCGTACG
	U2X12	ATTGATACGGCGACCACCGAGATCTACACTCTTTCCCTACACGACGCTCTTCCGATCTCTTGTAGTCGACCTGCAGCGTACG
	D1X01	ATTGATACGGCGACCACCGAGATCTACACTCTTTCCCTACACGACGCTCTTCCGATCTATCACGCGGTGTCGGTCTCGTAG
	D1X02	ATTGATACGGCGACCACCGAGATCTACACTCTTTCCCTACACGACGCTCTTCCGATCTCGATGTCGGTGTCGGTCTCGTAG
	D1X03	ATTGATACGGCGACCACCGAGATCTACACTCTTTCCCTACACGACGCTCTTCCGATCTTTAGGCCGGTGTCGGTCTCGTAG
	D1X04	ATTGATACGGCGACCACCGAGATCTACACTCTTTCCCTACACGACGCTCTTCCGATCTTGACCACGGTGTCGGTCTCGTAG
	D1X05	ATTGATACGGCGACCACCGAGATCTACACTCTTTCCCTACACGACGCTCTTCCGATCTACAGTGCGGTGTCGGTCTCGTAG
	D1X06	ATTGATACGGCGACCACCGAGATCTACACTCTTTCCCTACACGACGCTCTTCCGATCTGCCAATCGGTGTCGGTCTCGTAG
	D2X07	ATTGATACGGCGACCACCGAGATCTACACTCTTTCCCTACACGACGCTCTTCCGATCTCAGATCCGAGCTCGAATTCATCGAT
	D2X08	ATTGATACGGCGACCACCGAGATCTACACTCTTTCCCTACACGACGCTCTTCCGATCTACTTGACGAGCTCGAATTCATCGAT
	D2X09	ATTGATACGGCGACCACCGAGATCTACACTCTTTCCCTACACGACGCTCTTCCGATCTGATCAGCGAGCTCGAATTCATCGAT
	D2X10	ATTGATACGGCGACCACCGAGATCTACACTCTTTCCCTACACGACGCTCTTCCGATCTTAGCTTCGAGCTCGAATTCATCGAT
	D2X11	ATTGATACGGCGACCACCGAGATCTACACTCTTTCCCTACACGACGCTCTTCCGATCTGGCTACCGAGCTCGAATTCATCGAT
	D2X12	ATTGATACGGCGACCACCGAGATCTACACTCTTTCCCTACACGACGCTCTTCCGATCTCTTGTACGAGCTCGAATTCATCGAT
